# Supplementary material for: [(Z)-N-(3-Fluoro­phen­yl)-O-methyl­thio­carbamato-κS](tri­phenyl­phosphane-κP)gold(I): crystal structure, Hirshfeld surface analysis and computational study
Source: Acta Crystallogr E Crystallogr Commun. 2020 Jul 17;76(Pt 8):1284–90. doi: 10.1107/S2056989020009469 (PMC7405594; doi:10.1107/S2056989020009469)
Supplement: Supplementary file 1 [file e-76-01284-sup1.cif]

##############################################################################
#                                                                            #
# This CIF contains the data in a paper accepted for publication in          #
# Acta Crystallographica Section E. It conforms to the requirements of       #
# Notes for Authors for Acta Crystallographica Section E, and has been       #
# peer reviewed under the auspices of the IUCr Commission on Journals.       #
#                                                                            #
# Full details of the Crystallographic Information File format               #
# are given in the paper "The Crystallographic Information File (CIF):       #
# a New Standard Archive File for Crystallography" by S. R. Hall, F. H.      #
# Allen and I. D. Brown [Acta Cryst. (1991), A47, 655-685].                  #
#                                                                            #
# The current version of the core CIF dictionary is obtainable from          #
# ftp://ftp.iucr.org/pub/cif_core.dic.                                       #
#                                                                            #
# Software is freely available for graphical display of the structure(s)     #
# in this CIF. For information consult the CIF software page                 #
# http://www.iucr.org/resources/cif/software.                                #
#                                                                            #
# This file may be used for bona fide research purposes within the           #
# scientific community so long as proper attribution is given to the journal # 
# article from which it was obtained.                                        #
#                                                                            #
##############################################################################
data_I
_audit_creation_method     'SHELXL-2018/3'
_chemical_name_systematic
;\
[(<i>Z</i>)-<i>N</i>-(3-Fluorophenyl)-<i>O</i>-methylthiocarbamato-\k<i>S</i>]\
(triphenylphosphane-\k<i>P</i>)gold(I)
;
_chemical_name_common     ?
_chemical_formula_moiety     'C26 H22 Au F N O P S'
_chemical_formula_sum     'C26 H22 Au F N O P S'
_chemical_formula_iupac     '[Au (C8 H7 F N O S) (C18 H15 P)]'
_chemical_formula_weight     643.44
_chemical_melting_point     ?
_space_group_crystal_system     monoclinic
_space_group_name_H-M_alt     'P 21/n'
_space_group_name_Hall     '-P 2yn'
loop_
    _space_group_symop_operation_xyz
    'x, y, z'
    '-x+1/2, y+1/2, -z+1/2'
    '-x, -y, -z'
    'x-1/2, -y-1/2, z-1/2'
_cell_length_a     8.9311(3)
_cell_length_b     17.2458(6)
_cell_length_c     15.6857(5)
_cell_angle_alpha     90
_cell_angle_beta     99.361(3)
_cell_angle_gamma     90
_cell_volume     2383.80(14)
_cell_formula_units_Z     4
_cell_measurement_reflns_used     12325
_cell_measurement_theta_min     3.9280
_cell_measurement_theta_max     29.4380
_cell_measurement_temperature     100(2)
_exptl_crystal_description     block
_exptl_crystal_colour     colourless
_exptl_crystal_size_max     0.300
_exptl_crystal_size_mid     0.300
_exptl_crystal_size_min     0.300
_exptl_crystal_density_diffrn     1.793
_exptl_crystal_density_meas     ?
_exptl_crystal_density_method     ?
_exptl_crystal_F_000     1248
_exptl_absorpt_coefficient_mu     6.353
_exptl_absorpt_correction_type     multi-scan
_exptl_absorpt_process_details
;
(CrysAlis PRO; Agilent, 2013)
;
_exptl_absorpt_correction_T_min     0.2516
_exptl_absorpt_correction_T_max     1.0000
_diffrn_ambient_temperature     100(2)
_diffrn_radiation_type     MoK\a
_diffrn_radiation_wavelength     0.71073
_diffrn_radiation_source     'SuperNova (Mo) X-ray Source'
_diffrn_radiation_monochromator     Mirror
_diffrn_measurement_device_type
        'Agilent Technologies SuperNova Dual diffractometer with Atlas detector'
_diffrn_measurement_method     '\w scan'
_diffrn_detector_area_resol_mean     10.4041
_diffrn_reflns_number     25800
_diffrn_reflns_av_R_equivalents     0.0446
_diffrn_reflns_av_unetI/netI     0.0345
_diffrn_reflns_theta_min     2.840
_diffrn_reflns_theta_max     27.497
_diffrn_reflns_theta_full     27.497
_diffrn_measured_fraction_theta_max     0.989
_diffrn_measured_fraction_theta_full     0.989
_diffrn_reflns_limit_h_min     -11
_diffrn_reflns_limit_h_max     11
_diffrn_reflns_limit_k_min     -19
_diffrn_reflns_limit_k_max     22
_diffrn_reflns_limit_l_min     -20
_diffrn_reflns_limit_l_max     20
_diffrn_standards_number     0
_diffrn_standards_interval_count     0
_diffrn_standards_interval_time     0
_diffrn_standards_decay_%     0
_refine_special_details     ?
_reflns_number_total     5429
_reflns_number_gt     5017
_reflns_threshold_expression     'I > 2\s(I)'
_refine_ls_structure_factor_coef     Fsqd
_refine_ls_matrix_type     full
_refine_ls_R_factor_all     0.0264
_refine_ls_R_factor_gt     0.0230
_refine_ls_wR_factor_gt     0.0487
_refine_ls_wR_factor_ref     0.0504
_refine_ls_goodness_of_fit_ref     1.075
_refine_ls_restrained_S_all     1.075
_refine_ls_number_reflns     5429
_refine_ls_number_parameters     290
_refine_ls_number_restraints     0
_refine_ls_hydrogen_treatment     constr
_refine_ls_weighting_scheme     calc
_refine_ls_weighting_details
              'w=1/[\s^2^(Fo^2^)+(0.0190P)^2^+0.9042P] where P=(Fo^2^+2Fc^2^)/3'
_atom_sites_solution_hydrogens     geom
_atom_sites_solution_primary     direct
_atom_sites_solution_secondary     difmap
_refine_ls_shift/su_max     0.002
_refine_ls_shift/su_mean     0.000
_refine_diff_density_max     1.171
_refine_diff_density_min     -1.223
_refine_ls_extinction_method     none
_refine_ls_extinction_coef     .
loop_
    _atom_type_symbol
    _atom_type_description
    _atom_type_scat_dispersion_real
    _atom_type_scat_dispersion_imag
    _atom_type_scat_source
    'C' 'C' 0.0033 0.0016
                         'International Tables Vol C Tables 4.2.6.8 and 6.1.1.4'
    'H' 'H' 0.0000 0.0000
                         'International Tables Vol C Tables 4.2.6.8 and 6.1.1.4'
    'Au' 'Au' -2.0133 8.8022
                         'International Tables Vol C Tables 4.2.6.8 and 6.1.1.4'
    'F' 'F' 0.0171 0.0103
                         'International Tables Vol C Tables 4.2.6.8 and 6.1.1.4'
    'N' 'N' 0.0061 0.0033
                         'International Tables Vol C Tables 4.2.6.8 and 6.1.1.4'
    'O' 'O' 0.0106 0.0060
                         'International Tables Vol C Tables 4.2.6.8 and 6.1.1.4'
    'P' 'P' 0.1023 0.0942
                         'International Tables Vol C Tables 4.2.6.8 and 6.1.1.4'
    'S' 'S' 0.1246 0.1234
                         'International Tables Vol C Tables 4.2.6.8 and 6.1.1.4'
_computing_data_collection
;
CrysAlis PRO (Agilent, 2013)
;
_computing_cell_refinement
;
CrysAlis PRO (Agilent, 2013)
;
_computing_data_reduction
;
CrysAlis PRO (Agilent, 2013)
;
_computing_structure_solution
;
SHELXS97 (Sheldrick, 2015<i>a</i>)
;
_computing_structure_refinement
;
<i>SHELXL2018/3</i> (Sheldrick, 2015<i>b</i>)
;
_computing_molecular_graphics
;
ORTEP-3 for Windows (Farrugia, 2012) and DIAMOND (Brandenburg,
2006)
;
_computing_publication_material
;
publCIF (Westrip, 2010)
;
loop_
    _atom_site_type_symbol
    _atom_site_label
    _atom_site_fract_x
    _atom_site_fract_y
    _atom_site_fract_z
    _atom_site_U_iso_or_equiv
    _atom_site_adp_type
    _atom_site_calc_flag
    _atom_site_occupancy
    _atom_site_disorder_assembly
    _atom_site_disorder_group
    Au Au 0.19089(2) 0.29511(2) 0.43142(2) 0.01422(5) Uani d 1 . .
    S S1 0.25242(9) 0.42032(5) 0.40015(4) 0.02170(17) Uani d 1 . .
    P P1 0.11477(8) 0.17558(4) 0.46267(4) 0.01214(15) Uani d 1 . .
    F F1 0.3783(2) 0.74491(12) 0.34520(12) 0.0342(5) Uani d 1 . .
    O O1 0.3182(2) 0.40907(13) 0.56743(11) 0.0174(4) Uani d 1 . .
    N N1 0.2716(3) 0.53368(14) 0.52214(14) 0.0166(5) Uani d 1 . .
    C C1 0.2802(3) 0.46274(18) 0.50373(17) 0.0166(6) Uani d 1 . .
    C C2 0.2227(3) 0.58863(18) 0.45714(17) 0.0168(6) Uani d 1 . .
    C C3 0.3275(3) 0.63954(18) 0.43078(18) 0.0196(6) Uani d 1 . .
    H H3 0.432629 0.635322 0.453168 0.023 Uiso calc 1 . .
    C C4 0.2749(4) 0.69595(18) 0.3716(2) 0.0220(7) Uani d 1 . .
    C C5 0.1236(4) 0.70522(18) 0.3365(2) 0.0224(7) Uani d 1 . .
    H H5 0.091705 0.744606 0.295236 0.027 Uiso calc 1 . .
    C C6 0.0213(3) 0.65520(19) 0.36383(18) 0.0214(7) Uani d 1 . .
    H H6 -0.083664 0.660487 0.341475 0.026 Uiso calc 1 . .
    C C7 0.0685(3) 0.59706(18) 0.42351(18) 0.0200(6) Uani d 1 . .
    H H7 -0.003907 0.562999 0.441510 0.024 Uiso calc 1 . .
    C C8 0.3549(4) 0.4400(2) 0.65366(18) 0.0259(7) Uani d 1 . .
    H H8A 0.382956 0.397437 0.694599 0.039 Uiso calc 1 . .
    H H8B 0.266609 0.467333 0.668620 0.039 Uiso calc 1 . .
    H H8C 0.440246 0.476108 0.656412 0.039 Uiso calc 1 . .
    C C11 0.2043(3) 0.09645(17) 0.41333(16) 0.0137(6) Uani d 1 . .
    C C12 0.2005(3) 0.09928(18) 0.32403(16) 0.0157(6) Uani d 1 . .
    H H12 0.154329 0.141957 0.291578 0.019 Uiso calc 1 . .
    C C13 0.2641(3) 0.03972(18) 0.28306(18) 0.0186(6) Uani d 1 . .
    H H13 0.261179 0.041530 0.222276 0.022 Uiso calc 1 . .
    C C14 0.3322(3) -0.02258(18) 0.32988(18) 0.0197(6) Uani d 1 . .
    H H14 0.375062 -0.063543 0.301276 0.024 Uiso calc 1 . .
    C C15 0.3376(3) -0.02491(18) 0.41910(18) 0.0198(6) Uani d 1 . .
    H H15 0.384366 -0.067488 0.451488 0.024 Uiso calc 1 . .
    C C16 0.2747(3) 0.03502(18) 0.46069(17) 0.0165(6) Uani d 1 . .
    H H16 0.279928 0.033867 0.521660 0.020 Uiso calc 1 . .
    C C21 -0.0875(3) 0.16265(17) 0.42616(16) 0.0139(6) Uani d 1 . .
    C C22 -0.1844(3) 0.22366(19) 0.43861(18) 0.0190(6) Uani d 1 . .
    H H22 -0.144129 0.270054 0.465862 0.023 Uiso calc 1 . .
    C C23 -0.3395(4) 0.2166(2) 0.4112(2) 0.0233(7) Uani d 1 . .
    H H23 -0.405616 0.257836 0.420261 0.028 Uiso calc 1 . .
    C C24 -0.3976(3) 0.1491(2) 0.37058(18) 0.0220(7) Uani d 1 . .
    H H24 -0.503754 0.144248 0.351765 0.026 Uiso calc 1 . .
    C C25 -0.3024(3) 0.08884(19) 0.35728(17) 0.0197(6) Uani d 1 . .
    H H25 -0.343172 0.043087 0.328736 0.024 Uiso calc 1 . .
    C C26 -0.1474(3) 0.09489(18) 0.38545(16) 0.0161(6) Uani d 1 . .
    H H26 -0.082202 0.053035 0.377065 0.019 Uiso calc 1 . .
    C C31 0.1488(3) 0.15679(17) 0.57834(16) 0.0140(6) Uani d 1 . .
    C C32 0.0449(3) 0.11807(17) 0.61907(17) 0.0177(6) Uani d 1 . .
    H H32 -0.047892 0.100392 0.586516 0.021 Uiso calc 1 . .
    C C33 0.0759(3) 0.10496(18) 0.70764(17) 0.0206(6) Uani d 1 . .
    H H33 0.004161 0.078454 0.735568 0.025 Uiso calc 1 . .
    C C34 0.2111(4) 0.13046(19) 0.75517(18) 0.0255(7) Uani d 1 . .
    H H34 0.232732 0.121070 0.815605 0.031 Uiso calc 1 . .
    C C35 0.3144(4) 0.1695(2) 0.71456(19) 0.0274(8) Uani d 1 . .
    H H35 0.407258 0.186851 0.747336 0.033 Uiso calc 1 . .
    C C36 0.2843(4) 0.1838(2) 0.62661(19) 0.0232(7) Uani d 1 . .
    H H36 0.355046 0.211765 0.599282 0.028 Uiso calc 1 . .
loop_
    _atom_site_aniso_label
    _atom_site_aniso_U_11
    _atom_site_aniso_U_22
    _atom_site_aniso_U_33
    _atom_site_aniso_U_12
    _atom_site_aniso_U_13
    _atom_site_aniso_U_23
    Au 0.01968(7) 0.01105(8) 0.01111(7) -0.00252(4) 0.00000(4) -0.00008(4)
    S1 0.0393(5) 0.0135(4) 0.0121(3) -0.0044(3) 0.0039(3) -0.0002(3)
    P1 0.0144(3) 0.0121(4) 0.0093(3) -0.0020(3) 0.0002(3) -0.0002(3)
    F1 0.0338(11) 0.0293(12) 0.0403(11) -0.0116(9) 0.0089(9) 0.0050(9)
    O1 0.0231(11) 0.0158(12) 0.0122(10) 0.0007(8) -0.0002(8) -0.0017(8)
    N1 0.0174(12) 0.0141(14) 0.0176(12) 0.0003(10) 0.0005(9) -0.0050(10)
    C1 0.0123(13) 0.0215(18) 0.0161(14) -0.0016(12) 0.0024(11) -0.0005(12)
    C2 0.0187(14) 0.0165(17) 0.0154(13) 0.0013(12) 0.0029(11) -0.0048(12)
    C3 0.0174(15) 0.0193(18) 0.0208(15) -0.0017(12) -0.0001(12) -0.0085(13)
    C4 0.0259(17) 0.0181(18) 0.0239(16) -0.0059(13) 0.0097(13) -0.0038(13)
    C5 0.0287(18) 0.0176(18) 0.0201(16) 0.0058(13) 0.0018(13) -0.0018(12)
    C6 0.0168(15) 0.0229(19) 0.0231(15) 0.0057(13) -0.0009(12) -0.0043(13)
    C7 0.0159(15) 0.0204(18) 0.0238(15) -0.0006(12) 0.0039(12) -0.0021(13)
    C8 0.0304(18) 0.032(2) 0.0130(14) 0.0037(15) -0.0039(12) -0.0030(13)
    C11 0.0150(14) 0.0132(16) 0.0121(12) -0.0042(11) -0.0002(10) -0.0028(11)
    C12 0.0176(14) 0.0169(17) 0.0119(13) -0.0014(12) 0.0000(10) -0.0010(11)
    C13 0.0193(15) 0.0225(18) 0.0137(13) -0.0038(12) 0.0022(11) -0.0046(12)
    C14 0.0171(15) 0.0193(18) 0.0233(15) -0.0007(12) 0.0050(12) -0.0091(13)
    C15 0.0202(15) 0.0161(17) 0.0219(15) 0.0021(12) -0.0002(12) 0.0015(12)
    C16 0.0182(14) 0.0179(17) 0.0135(13) -0.0018(12) 0.0026(11) -0.0013(12)
    C21 0.0155(14) 0.0192(17) 0.0068(12) -0.0026(11) 0.0013(10) 0.0020(11)
    C22 0.0192(15) 0.0182(17) 0.0186(15) 0.0017(12) -0.0002(12) -0.0039(12)
    C23 0.0192(15) 0.027(2) 0.0227(15) 0.0059(13) 0.0008(12) -0.0003(14)
    C24 0.0157(15) 0.034(2) 0.0151(14) -0.0024(13) -0.0010(11) 0.0014(13)
    C25 0.0227(16) 0.0212(18) 0.0141(14) -0.0094(13) -0.0007(11) -0.0019(12)
    C26 0.0174(14) 0.0169(17) 0.0135(13) -0.0018(12) 0.0007(11) 0.0000(12)
    C31 0.0186(14) 0.0114(16) 0.0111(13) 0.0008(11) -0.0006(10) -0.0028(11)
    C32 0.0202(15) 0.0146(16) 0.0175(14) 0.0008(12) 0.0006(11) -0.0005(12)
    C33 0.0312(17) 0.0159(17) 0.0153(14) -0.0003(13) 0.0051(12) 0.0028(12)
    C34 0.042(2) 0.0215(19) 0.0117(14) 0.0042(15) -0.0012(13) 0.0003(13)
    C35 0.0310(18) 0.031(2) 0.0163(15) -0.0063(15) -0.0088(13) -0.0016(14)
    C36 0.0239(16) 0.0272(19) 0.0181(15) -0.0089(14) 0.0017(12) -0.0048(14)
_geom_special_details
;
 All esds (except the esd in the dihedral angle between two l.s. planes)
 are estimated using the full covariance matrix.  The cell esds are taken
 into account individually in the estimation of esds in distances, angles
 and torsion angles; correlations between esds in cell parameters are only
 used when they are defined by crystal symmetry.  An approximate (isotropic)
 treatment of cell esds is used for estimating esds involving l.s. planes.
;
loop_
    _geom_bond_atom_site_label_1
    _geom_bond_atom_site_label_2
    _geom_bond_site_symmetry_2
    _geom_bond_distance
    _geom_bond_publ_flag
    Au P1 . 2.2494(8) ?
    Au S1 . 2.3007(8) ?
    S1 C1 . 1.762(3) ?
    P1 C11 . 1.817(3) ?
    P1 C21 . 1.818(3) ?
    P1 C31 . 1.819(3) ?
    F1 C4 . 1.365(3) ?
    O1 C1 . 1.364(3) ?
    O1 C8 . 1.441(3) ?
    N1 C1 . 1.262(4) ?
    N1 C2 . 1.408(4) ?
    C2 C3 . 1.394(4) ?
    C2 C7 . 1.400(4) ?
    C3 C4 . 1.374(4) ?
    C3 H3 . 0.9500 ?
    C4 C5 . 1.382(4) ?
    C5 C6 . 1.375(4) ?
    C5 H5 . 0.9500 ?
    C6 C7 . 1.390(4) ?
    C6 H6 . 0.9500 ?
    C7 H7 . 0.9500 ?
    C8 H8A . 0.9800 ?
    C8 H8B . 0.9800 ?
    C8 H8C . 0.9800 ?
    C11 C16 . 1.385(4) ?
    C11 C12 . 1.397(4) ?
    C12 C13 . 1.382(4) ?
    C12 H12 . 0.9500 ?
    C13 C14 . 1.385(4) ?
    C13 H13 . 0.9500 ?
    C14 C15 . 1.393(4) ?
    C14 H14 . 0.9500 ?
    C15 C16 . 1.389(4) ?
    C15 H15 . 0.9500 ?
    C16 H16 . 0.9500 ?
    C21 C26 . 1.396(4) ?
    C21 C22 . 1.396(4) ?
    C22 C23 . 1.387(4) ?
    C22 H22 . 0.9500 ?
    C23 C24 . 1.387(5) ?
    C23 H23 . 0.9500 ?
    C24 C25 . 1.379(4) ?
    C24 H24 . 0.9500 ?
    C25 C26 . 1.387(4) ?
    C25 H25 . 0.9500 ?
    C26 H26 . 0.9500 ?
    C31 C32 . 1.382(4) ?
    C31 C36 . 1.399(4) ?
    C32 C33 . 1.390(4) ?
    C32 H32 . 0.9500 ?
    C33 C34 . 1.384(4) ?
    C33 H33 . 0.9500 ?
    C34 C35 . 1.379(5) ?
    C34 H34 . 0.9500 ?
    C35 C36 . 1.384(4) ?
    C35 H35 . 0.9500 ?
    C36 H36 . 0.9500 ?
loop_
    _geom_angle_atom_site_label_1
    _geom_angle_atom_site_label_2
    _geom_angle_atom_site_label_3
    _geom_angle_site_symmetry_1
    _geom_angle_site_symmetry_3
    _geom_angle
    _geom_angle_publ_flag
    P1 Au S1 . . 176.10(3) ?
    C1 S1 Au . . 101.30(10) ?
    C11 P1 C21 . . 104.91(13) ?
    C11 P1 C31 . . 106.09(13) ?
    C21 P1 C31 . . 106.78(12) ?
    C11 P1 Au . . 115.21(9) ?
    C21 P1 Au . . 111.34(10) ?
    C31 P1 Au . . 111.91(10) ?
    C1 O1 C8 . . 115.4(2) ?
    C1 N1 C2 . . 120.6(2) ?
    N1 C1 O1 . . 120.5(2) ?
    N1 C1 S1 . . 127.5(2) ?
    O1 C1 S1 . . 112.0(2) ?
    C3 C2 C7 . . 119.3(3) ?
    C3 C2 N1 . . 119.6(3) ?
    C7 C2 N1 . . 120.8(3) ?
    C4 C3 C2 . . 118.3(3) ?
    C4 C3 H3 . . 120.9 ?
    C2 C3 H3 . . 120.9 ?
    F1 C4 C3 . . 118.0(3) ?
    F1 C4 C5 . . 118.3(3) ?
    C3 C4 C5 . . 123.7(3) ?
    C6 C5 C4 . . 117.4(3) ?
    C6 C5 H5 . . 121.3 ?
    C4 C5 H5 . . 121.3 ?
    C5 C6 C7 . . 121.2(3) ?
    C5 C6 H6 . . 119.4 ?
    C7 C6 H6 . . 119.4 ?
    C6 C7 C2 . . 120.1(3) ?
    C6 C7 H7 . . 120.0 ?
    C2 C7 H7 . . 120.0 ?
    O1 C8 H8A . . 109.5 ?
    O1 C8 H8B . . 109.5 ?
    H8A C8 H8B . . 109.5 ?
    O1 C8 H8C . . 109.5 ?
    H8A C8 H8C . . 109.5 ?
    H8B C8 H8C . . 109.5 ?
    C16 C11 C12 . . 120.0(3) ?
    C16 C11 P1 . . 122.6(2) ?
    C12 C11 P1 . . 117.4(2) ?
    C13 C12 C11 . . 119.7(3) ?
    C13 C12 H12 . . 120.1 ?
    C11 C12 H12 . . 120.1 ?
    C12 C13 C14 . . 120.6(3) ?
    C12 C13 H13 . . 119.7 ?
    C14 C13 H13 . . 119.7 ?
    C13 C14 C15 . . 119.7(3) ?
    C13 C14 H14 . . 120.1 ?
    C15 C14 H14 . . 120.1 ?
    C16 C15 C14 . . 120.0(3) ?
    C16 C15 H15 . . 120.0 ?
    C14 C15 H15 . . 120.0 ?
    C11 C16 C15 . . 120.0(2) ?
    C11 C16 H16 . . 120.0 ?
    C15 C16 H16 . . 120.0 ?
    C26 C21 C22 . . 119.7(3) ?
    C26 C21 P1 . . 122.3(2) ?
    C22 C21 P1 . . 118.1(2) ?
    C23 C22 C21 . . 120.1(3) ?
    C23 C22 H22 . . 120.0 ?
    C21 C22 H22 . . 120.0 ?
    C22 C23 C24 . . 119.7(3) ?
    C22 C23 H23 . . 120.1 ?
    C24 C23 H23 . . 120.1 ?
    C25 C24 C23 . . 120.5(3) ?
    C25 C24 H24 . . 119.7 ?
    C23 C24 H24 . . 119.7 ?
    C24 C25 C26 . . 120.2(3) ?
    C24 C25 H25 . . 119.9 ?
    C26 C25 H25 . . 119.9 ?
    C25 C26 C21 . . 119.8(3) ?
    C25 C26 H26 . . 120.1 ?
    C21 C26 H26 . . 120.1 ?
    C32 C31 C36 . . 119.9(2) ?
    C32 C31 P1 . . 122.1(2) ?
    C36 C31 P1 . . 118.0(2) ?
    C31 C32 C33 . . 120.1(3) ?
    C31 C32 H32 . . 120.0 ?
    C33 C32 H32 . . 120.0 ?
    C34 C33 C32 . . 120.1(3) ?
    C34 C33 H33 . . 120.0 ?
    C32 C33 H33 . . 120.0 ?
    C35 C34 C33 . . 119.8(3) ?
    C35 C34 H34 . . 120.1 ?
    C33 C34 H34 . . 120.1 ?
    C34 C35 C36 . . 120.8(3) ?
    C34 C35 H35 . . 119.6 ?
    C36 C35 H35 . . 119.6 ?
    C35 C36 C31 . . 119.4(3) ?
    C35 C36 H36 . . 120.3 ?
    C31 C36 H36 . . 120.3 ?
loop_
    _geom_torsion_atom_site_label_1
    _geom_torsion_atom_site_label_2
    _geom_torsion_atom_site_label_3
    _geom_torsion_atom_site_label_4
    _geom_torsion_site_symmetry_1
    _geom_torsion_site_symmetry_2
    _geom_torsion_site_symmetry_3
    _geom_torsion_site_symmetry_4
    _geom_torsion
    _geom_torsion_publ_flag
    C2 N1 C1 O1 . . . . -175.8(2) ?
    C2 N1 C1 S1 . . . . 5.8(4) ?
    C8 O1 C1 N1 . . . . -3.5(4) ?
    C8 O1 C1 S1 . . . . 175.15(19) ?
    Au S1 C1 N1 . . . . -157.0(2) ?
    Au S1 C1 O1 . . . . 24.52(19) ?
    C1 N1 C2 C3 . . . . -107.2(3) ?
    C1 N1 C2 C7 . . . . 78.0(4) ?
    C7 C2 C3 C4 . . . . -0.7(4) ?
    N1 C2 C3 C4 . . . . -175.6(3) ?
    C2 C3 C4 F1 . . . . -179.1(2) ?
    C2 C3 C4 C5 . . . . 0.0(4) ?
    F1 C4 C5 C6 . . . . 179.8(3) ?
    C3 C4 C5 C6 . . . . 0.7(5) ?
    C4 C5 C6 C7 . . . . -0.8(4) ?
    C5 C6 C7 C2 . . . . 0.1(4) ?
    C3 C2 C7 C6 . . . . 0.6(4) ?
    N1 C2 C7 C6 . . . . 175.5(3) ?
    C21 P1 C11 C16 . . . . -109.9(2) ?
    C31 P1 C11 C16 . . . . 2.9(3) ?
    Au P1 C11 C16 . . . . 127.3(2) ?
    C21 P1 C11 C12 . . . . 70.2(2) ?
    C31 P1 C11 C12 . . . . -177.0(2) ?
    Au P1 C11 C12 . . . . -52.6(2) ?
    C16 C11 C12 C13 . . . . 1.5(4) ?
    P1 C11 C12 C13 . . . . -178.7(2) ?
    C11 C12 C13 C14 . . . . -0.3(4) ?
    C12 C13 C14 C15 . . . . -0.5(4) ?
    C13 C14 C15 C16 . . . . 0.1(4) ?
    C12 C11 C16 C15 . . . . -1.9(4) ?
    P1 C11 C16 C15 . . . . 178.3(2) ?
    C14 C15 C16 C11 . . . . 1.1(4) ?
    C11 P1 C21 C26 . . . . 12.2(2) ?
    C31 P1 C21 C26 . . . . -100.1(2) ?
    Au P1 C21 C26 . . . . 137.4(2) ?
    C11 P1 C21 C22 . . . . -166.8(2) ?
    C31 P1 C21 C22 . . . . 80.9(2) ?
    Au P1 C21 C22 . . . . -41.6(2) ?
    C26 C21 C22 C23 . . . . 0.5(4) ?
    P1 C21 C22 C23 . . . . 179.5(2) ?
    C21 C22 C23 C24 . . . . -0.7(5) ?
    C22 C23 C24 C25 . . . . 0.1(5) ?
    C23 C24 C25 C26 . . . . 0.8(4) ?
    C24 C25 C26 C21 . . . . -1.0(4) ?
    C22 C21 C26 C25 . . . . 0.4(4) ?
    P1 C21 C26 C25 . . . . -178.6(2) ?
    C11 P1 C31 C32 . . . . -94.4(3) ?
    C21 P1 C31 C32 . . . . 17.1(3) ?
    Au P1 C31 C32 . . . . 139.2(2) ?
    C11 P1 C31 C36 . . . . 86.5(3) ?
    C21 P1 C31 C36 . . . . -161.9(2) ?
    Au P1 C31 C36 . . . . -39.9(3) ?
    C36 C31 C32 C33 . . . . -1.0(4) ?
    P1 C31 C32 C33 . . . . 179.9(2) ?
    C31 C32 C33 C34 . . . . -0.2(4) ?
    C32 C33 C34 C35 . . . . 0.6(5) ?
    C33 C34 C35 C36 . . . . 0.2(5) ?
    C34 C35 C36 C31 . . . . -1.3(5) ?
    C32 C31 C36 C35 . . . . 1.8(5) ?
    P1 C31 C36 C35 . . . . -179.1(3) ?
loop_
    _geom_hbond_atom_site_label_D
    _geom_hbond_atom_site_label_H
    _geom_hbond_atom_site_label_A
    _geom_hbond_site_symmetry_A
    _geom_hbond_distance_DH
    _geom_hbond_distance_HA
    _geom_hbond_distance_DA
    _geom_hbond_angle_DHA
    C3 H3 O1 3_666 0.95 2.42 3.269(3) 148
    C36 H36 F1 3_666 0.95 2.51 3.218(4) 131
    C13 H13 S1 2_545 0.95 2.83 3.519(3) 130
    C13 H13 Cg1 2_545 0.95 2.74 3.500(3) 137
    C22 H22 Cg1 3_566 0.95 2.63 3.397(3) 138
    C24 H24 Cg2 1_455 0.95 2.80 3.552(3) 137
_shelx_space_group_comment
;
The symmetry employed for this shelxl refinement is uniquely defined
by the following loop, which should always be used as a source of
symmetry information in preference to the above space-group names.
They are only intended as comments.
;
_shelx_estimated_absorpt_T_min     0.252
_shelx_estimated_absorpt_T_max     0.252
_shelx_hkl_file
;
   0   0   3    3.07    0.85
   0   0   3    0.13    0.49
   0   0   4 1429.06   35.56
   0   0   4 1437.14   30.75
   0   0   5    1.68    0.93
   0   0   5    0.52    0.70
   0   0   5    0.49    1.12
   0   0   6 3143.07   61.51
   0   0   6 3084.16   59.27
   0   0  -6 2923.09   60.94
   0   0   6 2987.35   69.32
   0   0   7   -0.89    1.38
   0   0   7    2.52    1.62
   0   0  -7    1.18    1.06
   0   0   7    0.47    0.69
   0   0  -8 2271.08   52.07
   0   0   8 2237.64   62.52
   0   0   8 2381.36   49.98
   0   0   8 2426.79   53.26
   0   0   9    1.43    0.86
   0   0   9    2.45    1.11
   0   0   9    2.56    0.83
   0   0  -9    1.30    0.81
   0   0  -9    1.38    1.35
   0   0  10  411.77   24.98
   0   0  10  415.76   18.35
   0   0  10  400.78   16.00
   0   0 -10  394.40   17.59
   0   0 -10  409.06   13.61
   0   0 -11    1.27    1.97
   0   0 -11    3.03    3.10
   0   0  11    0.32    1.43
   0   0  11    1.01    0.64
   0   0 -11    3.60    2.24
   0   0 -11    1.61    0.88
   0   0  11   -1.94    2.99
   0   0 -12  228.59    9.88
   0   0 -12  222.28    9.67
   0   0 -12  255.47   18.82
   0   0  12  234.80   12.63
   0   0  12  240.63   15.04
   0   0 -12  274.11   14.94
   0   0  12  235.10   20.53
   0   0 -12  242.94   17.48
   0   0 -13    5.74    1.49
   0   0 -13    2.83    2.04
   0   0  13    3.63    1.79
   0   0 -13    2.21    2.37
   0   0  13    6.90    2.83
   0   0 -13    1.74    2.29
   0   0 -13    9.57    1.92
   0   0 -13    4.27    2.40
   0   0 -14  988.71   39.89
   0   0 -14  966.32   38.21
   0   0 -14  870.08   15.95
   0   0 -14  943.38   16.28
   0   0 -14  912.00   30.36
   0   0 -15    2.39    1.83
   0   0 -15    3.84    2.69
   0   0 -15    3.20    2.46
   0   0 -16  320.86   24.00
   0   0 -16  361.80   19.87
   0   0 -17    0.54    1.21
   0   0 -17   -0.62    2.25
   0   0 -18   -3.55    5.30
   0   0 -19    1.60    2.30
   0  -1   2 1407.97   28.36
   0  -1   3  483.93   16.58
   0  -1   3  480.15   12.96
   0   1   3  471.32   12.69
   0  -1  -3  465.67   12.35
   0   1   3  447.29   14.14
   0  -1   3  458.39   14.87
   0   1   4 4916.56   97.13
   0  -1  -4 5294.69   92.89
   0  -1   4 5083.98  100.91
   0  -1   4 5272.43   93.67
   0   1   4 5229.70   93.45
   0  -1   4 5127.99   98.05
   0   1   5  172.46    8.21
   0   1   5  153.34    9.69
   0  -1  -5  162.74    7.62
   0  -1   5  149.16   10.47
   0  -1   5  156.24    7.75
   0   1  -5  158.04    8.01
   0  -1   5  152.04    7.79
   0  -1  -5  151.04    7.64
   0  -1   5  143.64    9.34
   0  -1  -5  151.07    5.22
   0   1   6 1071.61   24.00
   0   1   6 1060.12   27.44
   0  -1  -6 1127.21   26.96
   0  -1   6 1076.89   27.44
   0   1   6 1030.32   32.09
   0  -1  -6 1048.34   27.07
   0  -1  -6 1032.30   21.94
   0  -1   6 1050.61   34.68
   0  -1   6 1083.14   27.25
   0   1  -6 1096.82   27.86
   0  -1  -7   60.18    5.38
   0   1  -7   71.86    5.34
   0   1   7   64.38    5.78
   0  -1   7   69.05    5.71
   0   1  -7   70.83    5.98
   0   1   7   66.19    4.62
   0  -1   7   72.55    5.95
   0  -1  -7   63.05    3.64
   0  -1   7   69.11    8.37
   0   1   7   63.72    7.52
   0  -1  -7   62.91    5.41
   0   1  -8  238.75   10.53
   0   1   8  208.73   15.02
   0   1  -8  227.82   11.85
   0   1   8  232.32    9.82
   0  -1  -8  206.34    7.69
   0  -1  -8  245.82   11.75
   0  -1   8  237.39   11.58
   0  -1   8  226.45   16.71
   0  -1  -8  220.24   11.49
   0  -1   8  224.52   11.79
   0   1   8  241.95   12.15
   0  -1   9   75.71   10.12
   0  -1   9   82.52    6.88
   0  -1  -9   69.70    4.26
   0   1  -9   77.08    5.95
   0  -1  -9   64.01    4.11
   0  -1  -9   78.03    6.82
   0   1   9   74.75    5.61
   0   1   9   69.19    9.07
   0   1   9   81.84    7.30
   0  -1   9   81.77    7.31
   0  -1  -9   76.30    6.90
   0   1  -9   74.31    6.90
   0   1  10 1123.82   30.69
   0   1  10 1092.82   24.91
   0   1 -10 1125.81   30.36
   0  -1 -10  964.51   19.29
   0  -1 -10  994.71   19.57
   0  -1  10 1057.78   27.90
   0   1 -10 1093.80   25.09
   0  -1  10 1112.24   42.29
   0   1  10 1053.13   38.91
   0  -1 -10 1215.25   30.21
   0  -1  10 1105.61   30.29
   0  -1 -11   42.12    6.77
   0  -1 -11   40.91    3.22
   0   1 -11   47.96    7.49
   0   1  11   42.61    4.56
   0  -1  11   33.93    4.75
   0  -1 -11   38.51    2.99
   0   1 -11   47.41    4.77
   0  -1  11   38.12    8.24
   0  -1  11   40.99    5.80
   0  -1 -11   46.68    5.86
   0  -1 -11   40.86    7.34
   0   1  11   44.51    8.14
   0   1 -12  503.59   17.47
   0   1  12  528.49   18.40
   0  -1 -12  537.21   26.71
   0  -1 -12  443.85   12.14
   0  -1 -12  580.77   22.76
   0  -1  12  492.23   31.19
   0  -1  12  499.51   22.34
   0   1 -12  511.25   26.61
   0  -1 -12  534.57   27.41
   0  -1 -12  487.37   12.45
   0   1  12  463.11   28.73
   0   1 -13  137.94   13.96
   0   1  13  128.61    8.90
   0  -1 -13  134.29   14.14
   0  -1 -13  120.63   10.54
   0   1 -13  135.98    8.47
   0  -1  13  142.52   11.75
   0   1 -13  152.63   11.23
   0   1 -13  140.78   11.59
   0  -1 -13  151.77   11.70
   0  -1 -13  140.75   14.06
   0   1 -14   26.51    5.73
   0   1 -14   37.59    5.69
   0  -1 -14   37.52    5.90
   0   1 -14   35.71    6.19
   0  -1 -14   43.11    6.37
   0  -1 -14   34.10    6.87
   0   1  14   41.41    4.99
   0  -1 -14   44.55    7.47
   0  -1  14   36.18    6.08
   0   1 -14   41.16    4.40
   0   1 -15   74.60    8.25
   0   1 -15   47.50    4.37
   0  -1 -15   53.97    9.50
   0  -1 -15   57.97    7.70
   0  -1 -15   50.66    7.34
   0   1  15   55.67    6.04
   0   1 -15   59.85    4.94
   0  -1 -15   53.86    9.21
   0  -1  15   54.26    7.94
   0   1 -15   54.92    9.52
   0   1 -16  130.64   11.42
   0  -1 -16  106.36   10.95
   0  -1 -16  112.24   13.83
   0  -1 -16  107.93   14.28
   0  -1  16  114.45   10.19
   0   1 -16  105.35   13.53
   0  -1 -16  136.57   12.26
   0   1 -17   32.51    7.72
   0  -1 -17   24.11    5.10
   0  -1 -17   21.64    5.78
   0   1 -17   36.07    6.08
   0   1 -18  391.62   28.26
   0  -1 -18  413.95   29.17
   0   1 -19   -3.42    3.82
   0  -1 -19    6.75    4.03
   0   2  -2  811.06   20.09
   0  -2  -2  791.26   17.16
   0   2  -2  819.36   20.44
   0   2  -3   18.48    2.59
   0  -2  -3   17.55    1.61
   0  -2   3   16.21    2.55
   0   2   3   18.82    1.63
   0   2   3   16.75    2.07
   0   2   4  252.60   11.00
   0  -2   4  246.29   12.13
   0  -2  -4  268.21    7.37
   0   2  -4  262.84   10.91
   0  -2   4  285.26   11.18
   0  -2  -4  263.64   10.01
   0   2   4  271.50    7.31
   0  -2   4  283.21   14.35
   0  -2  -5  471.38   11.47
   0  -2   5  525.41   16.77
   0   2   5  525.02   11.38
   0   2  -5  501.39   16.72
   0  -2   5  494.76   16.65
   0  -2   5  481.75   19.20
   0  -2   5  511.15   21.77
   0  -2  -5  476.98   15.43
   0   2   5  456.18   17.53
   0  -2   6 1366.41   33.12
   0  -2   6 1293.31   33.01
   0  -2   6 1302.77   37.97
   0  -2   6 1366.66   41.95
   0  -2  -6 1316.81   32.41
   0   2  -6 1323.53   32.93
   0  -2  -6 1318.68   25.84
   0  -2  -6 1390.30   32.48
   0  -2   7  242.47   16.79
   0  -2   7  235.66   11.85
   0  -2   7  236.50   14.67
   0  -2  -7  234.41   11.52
   0   2   7  229.31   14.05
   0   2  -7  252.65   11.79
   0   2   7  245.37    8.49
   0  -2  -7  262.57   11.97
   0  -2   7  263.85   12.24
   0  -2  -7  236.78    7.27
   0  -2   8 1335.63   35.14
   0  -2   8 1314.57   46.18
   0  -2   8 1282.77   41.31
   0   2   8 1198.08   40.13
   0  -2  -8 1343.73   34.90
   0   2   8 1347.33   29.09
   0  -2   8 1316.45   35.04
   0   2  -8 1313.93   33.95
   0  -2  -8 1277.56   26.01
   0   2  -8 1422.65   36.64
   0  -2  -8 1386.54   35.03
   0  -2   9  483.18   19.01
   0  -2  -9  515.81   19.54
   0  -2  -9  459.95   11.67
   0   2   9  432.70   23.16
   0  -2  -9  478.35   18.94
   0  -2   9  497.43   27.73
   0   2   9  494.87   14.80
   0  -2   9  490.23   19.37
   0   2  -9  523.36   20.46
   0   2  -9  466.67   17.93
   0   2  10  512.84   15.85
   0  -2 -10  535.31   20.87
   0   2  10  476.06   25.50
   0   2 -10  481.01   18.48
   0  -2  10  485.55   19.85
   0  -2  10  500.07   29.39
   0  -2  10  463.85   20.07
   0   2  11  134.99    7.44
   0  -2 -11  137.14   12.45
   0  -2  11  134.81   15.35
   0  -2  11  128.13   10.15
   0   2 -11  141.68    9.19
   0  -2 -11  149.92   13.27
   0   2 -11  144.28   13.03
   0  -2 -11  145.02   10.50
   0   2  11  114.84   12.80
   0  -2  12   80.49    8.52
   0  -2 -12   93.81    8.94
   0  -2 -12   97.98    9.23
   0   2 -12   86.25    7.35
   0   2  12   86.86    6.39
   0   2 -12   77.57    9.91
   0  -2 -12   97.70   11.51
   0  -2 -12   98.04   10.99
   0   2  13   21.39    3.19
   0   2 -13   20.38    3.72
   0   2  13   15.85    2.86
   0  -2 -13   14.36    3.91
   0  -2  13   21.41    4.88
   0  -2 -13   17.66    4.93
   0  -2 -13   24.41    6.45
   0  -2 -13   18.79    4.33
   0   2 -13   19.04    4.78
   0   2 -14  760.26   25.18
   0   2  14  767.70   23.24
   0  -2  14  700.49   30.03
   0  -2 -14  703.28   28.78
   0   2 -14  751.70   35.73
   0  -2 -14  768.09   36.46
   0  -2 -14  747.62   35.21
   0  -2 -14  818.34   31.20
   0   2  14  820.36   23.52
   0  -2  14  706.81   27.69
   0   2  15   11.17    2.40
   0  -2 -15    8.27    3.42
   0   2 -15    9.07    3.26
   0  -2 -15    9.91    3.34
   0   2 -15   15.46    3.86
   0  -2 -15   11.50    4.84
   0   2 -15   14.71    3.08
   0  -2  15    8.83    3.09
   0   2  15   10.92    2.42
   0  -2 -15   13.25    3.98
   0  -2  15   12.67    4.29
   0  -2 -16  461.67   29.33
   0   2  16  511.87   18.03
   0  -2  16  436.37   21.78
   0  -2 -16  448.74   29.78
   0  -2 -16  480.88   24.59
   0   2 -16  440.26   28.78
   0  -2  16  436.49   24.54
   0   2 -16  454.00   17.62
   0   2 -16  516.26   23.22
   0  -2 -17  106.30   14.54
   0  -2 -17  112.67   11.74
   0  -2  17   94.11   11.26
   0  -2 -17  105.03   14.21
   0  -2 -18   -4.16    3.85
   0  -2 -19  166.21   18.92
   0   3   0    1.09    0.60
   0   3   1  459.47   13.87
   0  -3  -1  476.26   12.23
   0   3   1  512.64   14.46
   0   3  -1  492.17   15.54
   0   3  -1  484.41   14.58
   0   3   2  394.02    9.82
   0   3   2  373.07   11.69
   0   3  -2  396.51   13.63
   0  -3  -2  377.81   11.65
   0   3   2  379.77   12.42
   0   3  -2  381.94   13.96
   0  -3  -2  383.17    9.52
   0   3   3    4.76    1.30
   0   3  -3    7.16    2.10
   0  -3  -3    4.14    0.98
   0   3   3    5.25    1.10
   0   3   4 2852.06   51.00
   0   3   4 2659.24   54.67
   0  -3  -4 2659.28   51.20
   0  -3  -4 2789.21   55.54
   0  -3   4 2766.58   60.58
   0   3  -4 2708.11   58.38
   0   3   5  483.19   12.14
   0  -3   5  473.88   19.70
   0  -3  -5  482.24   16.31
   0   3  -5  462.78   17.55
   0  -3  -5  463.88   12.46
   0  -3   5  480.56   17.80
   0  -3   6 1282.52   38.96
   0   3  -6 1286.33   34.57
   0  -3  -6 1373.80   33.43
   0  -3  -6 1275.82   26.67
   0   3   6 1295.03   26.34
   0  -3   6 1332.42   42.93
   0  -3   6 1275.30   34.14
   0  -3  -6 1328.82   33.25
   0  -3   6 1350.99   34.83
   0  -3  -7 1177.15   31.06
   0  -3   7 1129.05   31.86
   0  -3   7 1115.46   36.87
   0   3   7 1101.37   22.31
   0   3   7 1094.76   22.61
   0  -3  -7 1152.37   30.97
   0  -3   7 1172.16   31.88
   0   3  -7 1142.34   32.09
   0  -3   7 1169.31   41.75
   0  -3  -7 1067.74   23.17
   0   3   8   70.08    8.02
   0  -3  -8   76.89    6.86
   0  -3   8   75.00    9.99
   0   3  -8   68.55    6.77
   0  -3  -8   70.93    6.61
   0  -3   8   74.83    9.02
   0   3   8   68.18    3.89
   0   3   8   74.70    3.86
   0  -3   8   74.97    7.03
   0  -3  -8   67.04    3.61
   0  -3   8   73.24    6.94
   0   3   9  785.32   14.60
   0  -3   9  813.28   24.11
   0  -3  -9  853.10   24.40
   0  -3   9  868.69   36.73
   0  -3   9  802.67   24.14
   0   3   9  840.54   14.42
   0   3   9  727.34   27.78
   0  -3   9  782.26   30.37
   0   3  -9  793.11   23.70
   0   3 -10  883.94   29.63
   0   3  10 1037.95   22.70
   0  -3 -10 1008.18   31.75
   0  -3  10  951.31   38.05
   0  -3  10 1009.09   44.22
   0  -3  10  970.04   31.38
   0   3  10  859.50   35.45
   0   3  10  959.47   22.73
   0  -3  11   15.20    6.15
   0   3  11   13.93    1.99
   0   3  11   11.43    3.66
   0  -3 -11   13.13    3.46
   0  -3 -11    6.90    2.90
   0  -3  11    4.83    2.06
   0   3 -11   14.39    4.38
   0  -3 -11   11.82    3.89
   0   3 -11   13.13    3.43
   0   3  11   11.29    1.90
   0   3 -12  835.38   29.01
   0  -3 -12  832.08   30.34
   0  -3 -12  948.67   36.85
   0  -3 -12  895.74   36.70
   0  -3  12  837.77   31.24
   0   3  12  888.52   22.55
   0  -3 -12  897.76   31.84
   0   3  12  926.29   22.45
   0  -3 -13  574.58   25.15
   0  -3 -13  603.67   30.23
   0   3 -13  568.75   23.44
   0  -3 -13  640.36   26.77
   0   3  13  628.49   17.96
   0  -3  13  547.40   24.37
   0  -3 -13  587.07   30.42
   0  -3  13  592.79   26.12
   0   3  13  625.95   17.59
   0  -3  14  101.50   10.05
   0   3  14  117.82    6.76
   0   3 -14  112.32    9.76
   0  -3 -14  111.67   12.97
   0  -3 -14  105.34   10.47
   0  -3  14  113.89   11.24
   0   3  14  120.97    6.99
   0  -3 -14  120.62   13.77
   0  -3 -14  130.50   11.90
   0  -3 -15  551.82   31.04
   0  -3  15  485.73   23.89
   0  -3 -15  577.37   27.19
   0  -3 -15  527.56   30.98
   0   3  15  575.18   17.44
   0  -3 -15  506.12   24.91
   0  -3  15  544.12   26.93
   0   3 -15  568.56   22.91
   0   3  15  588.30   17.28
   0  -3  16  210.49   16.68
   0   3 -16  257.79   15.58
   0   3 -16  239.48   13.98
   0  -3 -16  259.16   18.10
   0  -3  16  200.21   15.05
   0  -3 -16  224.75   20.66
   0  -3 -16  224.76   20.23
   0  -3 -17  167.17   18.00
   0  -3 -17  173.56   18.78
   0  -3  17  164.21   14.99
   0  -3 -17  192.96   15.83
   0  -3 -18  388.98   29.47
   0  -3  18  367.43   23.58
   0  -3 -18  391.94   28.73
   0  -3 -19   28.81    8.00
   0  -3 -19   15.13    6.15
   0   4   0   14.49    2.60
   0   4   0   13.50    2.23
   0   4   0   10.83    1.97
   0  -4  -1  432.13   12.80
   0   4   1  437.48   14.73
   0   4   1  454.21   13.43
   0   4  -1  455.94   15.41
   0   4  -1  450.29   16.53
   0   4   1  434.21   15.09
   0   4   2  254.54    8.79
   0   4  -2  260.65   12.47
   0   4   2  249.25   10.73
   0  -4  -2  260.45    8.41
   0   4  -2  258.01   11.82
   0   4   2  280.28   10.84
   0  -4  -2  256.84   10.45
   0   4   3 1110.42   23.01
   0   4  -3 1118.05   31.12
   0   4   3 1119.42   26.15
   0   4   3 1050.32   27.65
   0  -4  -3 1097.38   22.32
   0   4  -3 1172.66   30.77
   0  -4  -3 1039.28   25.92
   0  -4  -4   51.43    4.08
   0   4   4   56.22    5.06
   0  -4  -4   53.17    5.03
   0   4   4   45.45    2.67
   0  -4  -4   46.28    2.48
   0   4   4   50.18    4.03
   0   4  -4   46.52    5.45
   0   4   5 1413.83   29.35
   0  -4  -5 1359.97   34.10
   0  -4  -5 1297.39   29.61
   0   4   5 1291.58   33.20
   0  -4   5 1319.37   39.04
   0   4  -5 1343.28   36.82
   0  -4  -6    8.66    2.23
   0   4  -6    8.55    2.81
   0   4   6    8.85    1.50
   0  -4   6   10.04    2.75
   0  -4  -6    9.90    1.69
   0  -4   6    6.19    2.45
   0  -4   6    8.84    2.38
   0  -4  -6    8.38    2.21
   0  -4   7   22.01    5.34
   0  -4   7   18.34    3.56
   0   4   7   24.80    2.40
   0  -4  -7   24.35    3.87
   0  -4   7   16.10    3.47
   0  -4  -7   23.96    2.51
   0   4  -7   17.51    3.64
   0  -4   7   22.30    4.85
   0  -4  -7   21.85    3.60
   0  -4  -8  346.06   15.67
   0  -4  -8  139.07   10.38
   0  -4   8   96.82    9.40
   0  -4  -8  309.35    9.49
   0  -4   8  341.29   22.54
   0  -4   8  338.76   16.05
   0   4  -8  324.92   16.27
   0  -4   8  317.87   19.32
   0  -4   9  776.86   37.10
   0   4  -9  712.86   26.27
   0  -4  -9  649.63   16.23
   0  -4  -9  732.85   25.84
   0  -4   9  753.26   32.97
   0  -4   9  779.15   26.95
   0  -4  10   67.65   11.03
   0   4  10   69.21    3.48
   0  -4  10   74.62   10.16
   0   4  10   65.78    3.33
   0  -4 -10   79.85    7.99
   0   4 -10   66.99    7.55
   0  -4  10   59.88    6.96
   0   4 -11 1486.95   42.40
   0  -4  11 1487.43   52.49
   0  -4 -11 1617.55   49.12
   0  -4  11 1505.71   43.11
   0  -4 -11 1523.98   42.73
   0  -4  11 1551.67   60.03
   0   4  11 1270.89   27.27
   0  -4  11 1557.25   43.37
   0  -4 -11 1570.43   43.66
   0   4  11 1368.31   27.79
   0  -4 -12  114.92   12.27
   0  -4 -12  110.57   10.46
   0   4  12  103.99    4.61
   0   4 -12  109.88   10.06
   0  -4  12  111.31   10.41
   0  -4 -12  104.21    9.92
   0   4  12  103.09    4.60
   0  -4  12  103.27    9.94
   0   4  13  625.87   14.43
   0  -4 -13  682.01   28.58
   0  -4  13  622.62   27.33
   0  -4  13  613.95   26.65
   0  -4 -13  685.58   32.28
   0   4  13  602.06   14.57
   0  -4 -13  650.69   31.89
   0   4 -13  629.46   26.29
   0  -4 -13  660.37   27.29
   0  -4 -14  188.82   17.00
   0  -4 -14  214.53   15.71
   0  -4 -14  212.08   15.21
   0  -4 -14  206.90   18.31
   0   4 -14  171.36   13.03
   0  -4  14  179.04   14.56
   0  -4  14  183.41   14.10
   0  -4 -15   45.24    8.96
   0  -4 -15   34.73    7.72
   0  -4 -15   46.17    7.50
   0  -4  15   47.36    7.60
   0  -4  15   39.91    6.57
   0   4 -15   48.25    6.89
   0  -4  16   43.95    7.71
   0  -4 -16   52.63   10.11
   0  -4 -16   50.12    9.81
   0   4 -16   50.05    6.83
   0  -4 -16   56.44    8.65
   0  -4 -17  599.62   30.11
   0  -4  17  566.63   29.27
   0  -4 -17  596.83   35.84
   0  -4 -17  596.00   34.88
   0  -4 -18   17.88    6.57
   0  -4  18    7.12    3.27
   0  -4 -18   15.53    6.70
   0  -4 -19  586.04   38.22
   0  -4 -19  614.72   37.74
   0   5   0    2.59    1.67
   0   5   0    1.36    1.01
   0  -5   0   -0.36    0.84
   0   5   0    1.28    0.88
   0   5  -1  982.19   27.52
   0   5  -1  974.97   29.18
   0   5   1  999.12   28.04
   0   5   1  959.66   26.72
   0   5   1 1016.70   25.41
   0  -5  -1  980.17   24.22
   0   5   2  106.66    7.26
   0   5   2  107.10    7.38
   0   5  -2  105.21    7.92
   0   5  -2   97.73    8.22
   0  -5  -2  103.40    5.67
   0  -5  -2  104.72    7.15
   0   5   2  113.54    6.28
   0   5   3   16.84    2.14
   0   5  -3   19.20    3.83
   0  -5  -3   17.51    2.04
   0   5   3   15.42    2.83
   0   5   3   12.72    2.35
   0   5  -3   12.17    3.06
   0  -5  -3   13.92    2.58
   0   5   4  263.15   12.65
   0   5   4  291.27    9.10
   0  -5  -4  262.00   12.70
   0  -5  -4  272.15   11.56
   0   5  -4  266.94   14.75
   0  -5  -4  260.77    8.29
   0   5   4  289.43   11.51
   0   5   5  274.08   13.23
   0  -5  -5  272.12   13.36
   0   5   5  295.17   11.44
   0   5  -5  297.35   15.81
   0  -5  -5  268.38   11.29
   0  -5  -5  279.62    7.81
   0   5   5  295.93    8.50
   0  -5  -6    2.10    1.03
   0  -5  -6    2.76    1.59
   0   5  -6    3.66    2.24
   0   5   6    2.04    0.91
   0  -5   6    1.91    1.25
   0   5   6    3.74    1.21
   0  -5  -7  630.04   22.68
   0   5  -7  646.50   25.23
   0  -5   7  637.72   28.36
   0  -5   7  682.79   25.73
   0  -5  -7  600.00   17.27
   0   5   7  660.96   17.02
   0   5   8  276.26    9.72
   0  -5  -8  246.65    9.93
   0  -5  -8  265.00   14.50
   0  -5   8  266.39   15.74
   0  -5   8  268.73   18.75
   0  -5   8  262.48   20.14
   0   5  -8  244.32   15.29
   0   5  -9  552.08   24.38
   0  -5   9  586.33   29.63
   0  -5  -9  593.63   23.60
   0  -5  -9  520.60   15.43
   0  -5   9  624.68   33.38
   0  -5   9  606.88   24.79
   0  -5  10    6.57    2.63
   0  -5 -10    3.08    1.72
   0  -5  10    5.04    2.33
   0  -5 -10    9.22    3.73
   0  -5  10    6.14    2.98
   0  -5 -10    6.27    1.24
   0   5 -10    9.82    2.97
   0  -5  10    6.90    3.80
   0  -5 -10    8.66    2.51
   0  -5 -11    3.30    2.00
   0  -5  11    0.75    2.39
   0  -5  11    6.89    2.65
   0  -5  11   10.13    4.93
   0   5 -11    2.27    2.39
   0  -5 -11    4.48    1.26
   0  -5  11    0.55    2.21
   0  -5 -11    6.14    3.03
   0  -5  12    0.57    1.17
   0  -5 -12    1.96    1.80
   0  -5 -12    2.86    1.25
   0   5 -12    2.76    1.72
   0  -5 -12    0.19    1.74
   0  -5  12   -3.11    2.41
   0  -5 -13  706.34   33.78
   0   5 -13  688.85   29.36
   0  -5 -13  691.54   29.89
   0  -5 -13  680.99   28.87
   0  -5  13  712.18   30.18
   0  -5  13  714.22   29.69
   0   5 -14    0.62    1.77
   0  -5 -14    4.18    2.42
   0  -5 -14   -1.47    2.51
   0  -5 -14    1.23    2.47
   0  -5  14    4.74    2.21
   0  -5 -14    5.43    2.60
   0  -5  14    2.62    1.41
   0  -5 -15 1098.45   47.14
   0  -5 -15 1101.15   41.75
   0   5 -15 1122.14   39.63
   0  -5 -15 1122.95   47.00
   0  -5  15 1062.69   40.61
   0  -5  16   12.10    4.29
   0   5 -16   17.56    4.40
   0  -5 -16   13.88    5.74
   0  -5 -16   18.63    5.40
   0  -5 -16   16.30    5.83
   0  -5 -17  242.05   22.42
   0  -5 -17  229.30   21.81
   0  -5 -17  263.78   19.88
   0  -5  17  227.40   18.25
   0  -5 -18   23.06    7.45
   0  -5 -18   19.57    6.65
   0  -5  18    7.03    3.14
   0  -5 -19   67.31   12.28
   0   6   0   20.42    3.43
   0  -6   0   12.52    2.38
   0   6   0   10.71    2.53
   0   6   0   13.19    3.00
   0   6  -1  226.29   12.06
   0   6   1  219.15   12.49
   0  -6  -1  228.71   10.33
   0   6   1  222.61   11.88
   0   6  -1  218.98   13.18
   0   6   1  229.76   11.10
   0  -6  -1  210.33   11.87
   0   6  -1  241.74   12.53
   0   6  -2   46.67    6.02
   0   6   2   43.51    5.03
   0   6  -2   46.20    5.55
   0  -6  -2   43.26    4.02
   0  -6  -2   42.34    4.93
   0   6   2   41.75    4.96
   0   6   2   46.31    4.60
   0   6  -3 3360.67   71.34
   0   6   3 3223.34   62.16
   0   6   3 3003.85   67.17
   0   6  -3 3035.77   72.23
   0   6   3 3224.50   66.70
   0  -6  -3 3189.13   60.41
   0  -6  -3 2994.83   65.57
   0  -6  -4  196.78    7.71
   0   6   4  174.37   10.97
   0   6   4  198.91   10.40
   0  -6  -4  191.16   10.35
   0   6  -4  200.48   13.62
   0   6   4  195.99    8.35
   0   6   5 1518.47   35.86
   0   6  -5 1403.41   42.80
   0   6   5 1427.09   38.77
   0   6   5 1521.64   30.93
   0  -6  -5 1405.87   35.57
   0  -6  -5 1456.07   38.95
   0  -6  -5 1429.06   29.49
   0   6   6    2.59    1.05
   0  -6  -6    4.13    2.03
   0  -6  -6    6.42    1.84
   0   6  -6    1.42    1.30
   0  -6  -6    2.90    0.74
   0   6   6    4.30    0.95
   0   6   6    3.60    1.77
   0  -6   7   20.51    4.91
   0   6   7   20.98    3.87
   0   6  -7   15.50    4.02
   0  -6  -7   15.66    2.75
   0   6   7   20.97    2.90
   0  -6  -7   20.98    4.06
   0   6   8   10.35    1.98
   0  -6   8    8.08    2.56
   0  -6   8   11.38    3.35
   0  -6  -8   10.38    2.13
   0  -6   8    9.32    3.51
   0  -6  -8    8.04    2.67
   0   6  -8   12.48    3.78
   0  -6  -9 1018.68   33.93
   0  -6  -9  891.99   24.59
   0   6   9  999.43   23.83
   0  -6   9 1063.34   36.44
   0  -6  -9  951.03   32.88
   0  -6   9 1036.04   41.88
   0  -6   9 1024.83   44.66
   0   6  -9  878.62   34.33
   0  -6   9  958.98   33.63
   0  -6  10   79.85    9.19
   0   6 -10   58.53    8.18
   0  -6  10   90.33   12.05
   0  -6 -10   73.74    8.53
   0  -6 -10   88.36    9.17
   0  -6  10   84.07   12.54
   0  -6 -10   85.97    9.86
   0  -6 -10   65.77    4.85
   0  -6  10   81.52    8.94
   0  -6 -11 1411.44   46.74
   0  -6  11 1246.60   41.75
   0  -6 -11 1379.94   42.76
   0   6 -11 1199.42   42.74
   0  -6  11 1345.19   43.81
   0  -6 -11 1297.31   42.12
   0  -6  11 1348.61   57.15
   0   6 -12   30.22    5.83
   0  -6 -12   48.46    8.18
   0  -6 -12   34.78    6.08
   0  -6  12   25.78    4.92
   0  -6  12   33.06    6.03
   0  -6 -12   40.93    6.72
   0  -6  13  346.49   21.00
   0  -6  13  330.57   20.05
   0  -6 -13  348.14   20.52
   0   6 -13  318.52   20.44
   0  -6 -13  386.51   24.43
   0  -6 -13  343.74   21.04
   0  -6  14   21.50    5.05
   0  -6 -14   15.20    4.63
   0  -6 -14   23.06    6.41
   0   6 -14   24.82    5.69
   0   6 -15   35.66    6.77
   0  -6 -15   42.67    8.40
   0  -6  15   33.99    6.62
   0  -6 -15   37.52    8.08
   0  -6 -15   28.17    6.42
   0  -6 -16   20.93    6.73
   0  -6 -16   31.21    6.81
   0   6 -16   27.84    6.06
   0  -6  16   28.25    6.38
   0  -6 -16   20.79    6.75
   0  -6 -17  712.96   34.92
   0  -6  17  645.27   32.61
   0  -6 -17  718.12   39.75
   0  -6 -17  684.06   38.58
   0  -6 -18   14.88    4.80
   0  -6 -18   20.59    6.70
   0  -6 -18   28.10    8.61
   0   7   0    1.17    1.36
   0  -7   0    0.51    0.93
   0   7   0   -0.38    1.75
   0   7   0    0.61    1.02
   0  -7   1 2936.14   63.12
   0   7  -1 3088.69   66.35
   0   7   1 2778.58   64.58
   0  -7  -1 2889.60   60.73
   0   7   1 2904.66   62.96
   0   7  -1 2884.82   69.26
   0  -7  -1 2917.54   65.49
   0   7   1 2994.65   67.46
   0   7  -1 2713.43   64.86
   0  -7  -2  122.50    9.25
   0   7   2  127.65    8.33
   0   7  -2  118.79   10.62
   0   7  -2  111.17    9.08
   0  -7  -2  120.90    7.48
   0   7   2  109.79    9.08
   0   7  -2  123.23    9.97
   0   7   2  111.00    8.93
   0  -7  -3   66.64    5.17
   0   7  -3   61.66    7.75
   0  -7  -3   78.86    7.16
   0   7   3   67.46    7.05
   0   7   3   79.75    7.47
   0   7   3   71.46    5.88
   0   7   4  898.80   24.06
   0   7  -4  912.72   33.56
   0  -7  -4  840.30   27.02
   0   7   4  890.42   27.53
   0   7   4  852.90   28.84
   0  -7  -4  894.56   22.33
   0   7   5  855.93   21.64
   0  -7  -5  816.92   27.97
   0   7   5  834.12   25.57
   0   7   5  774.85   27.64
   0  -7  -5  807.23   20.12
   0   7  -5  837.11   32.29
   0  -7  -5  785.95   25.47
   0   7   6  831.24   20.23
   0  -7  -6  811.03   18.97
   0   7   6  847.01   25.14
   0  -7  -6  769.93   24.98
   0   7  -6  842.04   33.01
   0  -7  -6  815.52   28.61
   0   7   6  804.53   28.33
   0  -7  -7 1536.23   42.55
   0   7   7 1603.04   36.47
   0  -7  -7 1322.06   27.49
   0  -7  -7 1399.75   36.28
   0   7  -7 1455.29   46.71
   0   7   7 1502.22   41.70
   0  -7  -8   20.67    3.41
   0  -7   8   17.97    4.05
   0   7  -8   27.28    5.64
   0  -7  -8   26.95    4.88
   0  -7  -8   26.60    5.01
   0   7   8   21.22    3.16
   0  -7   8   18.33    4.89
   0   7   8   20.72    4.27
   0   7   9  720.02   20.59
   0  -7   9  663.84   29.71
   0   7  -9  615.65   29.52
   0  -7  -9  622.60   20.86
   0  -7  -9  749.46   29.14
   0  -7   9  706.60   35.06
   0  -7   9  658.76   27.80
   0  -7  -9  664.30   27.41
   0  -7  -9  789.04   30.86
   0  -7   9  702.39   36.28
   0   7  10   63.85    4.88
   0  -7  10   59.80   10.64
   0   7 -10   70.70    9.51
   0  -7  10   62.91    8.64
   0  -7 -10   64.72    8.27
   0  -7  10   71.54    8.63
   0  -7  10   60.67   10.27
   0  -7 -10   55.73    5.13
   0  -7 -10   79.27    9.60
   0  -7 -10   59.36    7.89
   0  -7  11   25.74    5.23
   0  -7 -11   14.73    3.66
   0  -7 -11   15.82    4.40
   0  -7  11   25.99    5.66
   0   7 -11   22.38    5.49
   0  -7 -11   16.71    4.34
   0   7 -12  176.83   15.60
   0  -7 -12  185.28   14.80
   0  -7  12  182.79   14.83
   0  -7 -12  193.47   16.59
   0  -7 -12  169.92   14.50
   0  -7  12  176.58   15.09
   0  -7 -13  501.32   28.66
   0  -7  13  496.40   26.52
   0   7 -13  467.60   26.49
   0  -7 -13  474.60   25.78
   0  -7  14   35.74    6.82
   0  -7 -14   29.57    6.52
   0   7 -14   40.21    7.63
   0  -7 -14   50.79    9.27
   0  -7  15  441.78   26.06
   0  -7 -15  438.70   26.41
   0  -7 -15  483.78   30.52
   0   7 -15  442.41   26.23
   0  -7 -16   30.00    7.77
   0  -7  16   27.38    6.21
   0   7 -16   23.75    6.04
   0  -7 -16   28.70    7.64
   0  -7 -16   23.79    6.04
   0  -7 -17  113.66   15.39
   0  -7  17  110.53   12.91
   0  -7 -17  122.92   16.34
   0  -7 -17   90.60   12.06
   0  -7 -18   33.04    8.94
   0  -7 -18   26.10    7.10
   0  -7 -18   26.94    8.39
   0  -8   0 1673.40   41.93
   0   8   0 1697.44   44.72
   0   8   0 1614.01   45.27
   0   8   0 1637.05   48.01
   0   8  -1  114.33    9.76
   0  -8  -1   99.59    9.08
   0   8  -1  128.30   11.48
   0   8   1  106.53    9.91
   0   8   1  103.28    9.27
   0   8  -1  119.83   10.27
   0   8   1  110.20    8.93
   0  -8   1  124.44    9.24
   0  -8  -1  113.06    8.26
   0  -8  -2  828.12   28.79
   0   8  -2  827.27   32.43
   0  -8  -2  838.25   24.79
   0   8  -2  860.87   30.70
   0   8   2  838.33   26.56
   0   8  -2  763.00   28.65
   0   8   2  873.34   30.24
   0   8   2  798.70   28.87
   0  -8  -3  766.50   27.07
   0   8   3  746.24   27.83
   0   8   3  798.11   28.08
   0  -8  -3  797.87   23.07
   0   8  -3  776.56   31.75
   0   8   3  787.34   24.65
   0   8   4   19.58    3.18
   0   8   4   18.09    3.75
   0  -8  -4   15.69    3.48
   0  -8  -4   14.92    2.49
   0   8   4   15.14    3.52
   0   8  -4   20.35    5.16
   0   8   5  799.51   26.65
   0  -8  -5  761.62   26.53
   0   8   5  839.03   22.97
   0   8   5  771.56   28.63
   0  -8  -5  809.34   28.91
   0  -8  -5  770.80   20.94
   0   8  -5  724.32   32.18
   0   8   6  561.63   16.73
   0  -8  -6  495.51   20.37
   0  -8  -6  535.45   15.28
   0   8  -6  514.73   26.57
   0  -8  -6  534.76   23.23
   0   8   6  508.98   22.77
   0   8   6  537.44   20.48
   0   8   7    0.77    0.97
   0  -8  -7    1.36    0.98
   0  -8  -7    1.46    1.68
   0   8   7    2.35    1.21
   0   8  -7    2.17    2.46
   0  -8  -7    0.74    0.35
   0  -8  -8  450.66   18.55
   0  -8  -8  427.88   10.95
   0   8   8  528.78   18.78
   0   8  -8  477.66   26.12
   0   8   8  471.39   22.10
   0  -8   8  501.50   23.67
   0  -8  -8  573.20   25.17
   0  -8  -8  508.91   23.43
   0  -8   8  491.87   27.82
   0  -8   9  209.37   18.81
   0  -8  -9  196.84   11.53
   0  -8  -9  248.50   16.83
   0  -8  -9  245.14   16.42
   0   8  -9  190.36   16.48
   0  -8  -9  205.10   15.02
   0  -8   9  213.29   16.52
   0  -8   9  201.64   15.01
   0   8   9  220.99   11.25
   0  -8 -10   68.42    6.43
   0  -8  10   89.11   13.08
   0  -8 -10   91.79   10.69
   0   8  10   78.63    6.22
   0  -8 -10   79.21    9.50
   0   8 -10   74.08   10.46
   0  -8  10   79.18    9.42
   0  -8  10   72.57    9.92
   0  -8 -10   88.57    9.90
   0  -8  11  262.06   17.81
   0  -8 -11  293.33   20.16
   0   8 -11  229.22   18.64
   0  -8  11  277.53   19.58
   0  -8 -11  282.75   18.84
   0  -8 -11  240.29   17.43
   0   8  11  255.70   10.80
   0  -8 -12   13.73    4.49
   0   8 -12   12.58    4.66
   0  -8 -12   14.17    4.72
   0  -8  12   13.93    4.41
   0  -8 -13  261.93   19.27
   0  -8 -13  304.59   22.35
   0  -8  13  288.67   20.64
   0   8 -13  228.06   19.15
   0   8 -14  198.49   17.78
   0  -8  14  200.19   17.43
   0  -8 -14  196.19   17.28
   0  -8 -14  231.96   20.26
   0  -8 -15   -1.19    2.54
   0  -8  15   -4.42    3.40
   0  -8 -15    4.37    2.64
   0   8 -15    2.98    1.50
   0  -8 -16   55.24    9.60
   0   8 -16   54.07    9.52
   0  -8  16   65.06    9.84
   0  -8 -16   60.04   11.09
   0  -8 -17  142.98   17.77
   0  -8  17  140.26   15.17
   0  -8 -17  147.33   17.60
   0  -8 -17  123.60   14.76
   0  -8 -18    0.28    2.50
   0  -8 -18   -0.19    1.59
   0  -8 -18    3.33    3.85
   0   9   0   -0.21    1.41
   0   9   0   -1.14    1.35
   0  -9   0    1.15    1.26
   0   9   0    3.65    2.78
   0   9   1  708.62   26.18
   0   9   1  659.56   27.12
   0  -9  -1  693.07   27.34
   0   9  -1  631.62   26.96
   0   9  -1  676.04   27.34
   0   9   1  664.48   28.48
   0  -9  -1  672.98   23.59
   0   9  -1  637.81   29.34
   0  -9   1  684.75   25.14
   0  -9  -2 1485.31   38.40
   0  -9  -2 1502.45   43.55
   0   9  -2 1452.47   44.63
   0   9   2 1532.71   41.24
   0   9  -2 1459.11   48.28
   0   9   2 1412.48   43.41
   0  -9   2 1493.21   42.24
   0   9   2 1447.28   44.82
   0   9   3  203.60   12.13
   0   9   3  212.60   14.47
   0  -9  -3  211.31   11.24
   0   9   3  218.97   14.65
   0   9  -3  194.48   15.96
   0  -9  -3  213.30   13.91
   0   9  -3  181.62   13.67
   0   9   4 1461.63   37.67
   0  -9  -4 1393.23   34.56
   0   9   4 1419.77   41.68
   0   9  -4 1358.76   47.98
   0  -9  -4 1305.88   40.84
   0   9   4 1399.76   42.87
   0   9  -5   70.95    9.93
   0   9   5   66.53    7.55
   0   9   5   67.34    6.32
   0  -9  -5   74.28    5.69
   0  -9  -5   75.93    8.49
   0  -9  -5   59.27    7.29
   0   9   5   67.70    8.13
   0  -9  -6   84.22    9.07
   0   9  -6   89.70   11.30
   0  -9  -6   84.95    8.20
   0  -9  -6   86.94    5.81
   0   9   6   95.04    8.58
   0   9   6   95.15    9.68
   0  -9  -7  713.22   18.87
   0  -9  -7  699.83   26.17
   0   9  -7  723.25   34.15
   0   9   7  708.76   29.15
   0  -9   7  755.70   30.47
   0  -9  -7  763.42   29.95
   0   9   7  761.73   26.27
   0   9   8  186.93   11.50
   0   9   8  160.26   13.10
   0  -9  -8  186.84   14.42
   0  -9   8  166.40   13.77
   0  -9  -8  148.97   10.86
   0  -9  -8  182.04   14.06
   0   9  -8  158.20   15.32
   0  -9  -8  155.27    6.30
   0  -9   9  401.84   26.89
   0  -9  -9  377.70   17.68
   0   9  -9  386.33   25.12
   0  -9  -9  393.47   21.98
   0   9   9  443.82   17.96
   0   9   9  385.03   21.15
   0  -9   9  409.63   22.61
   0  -9 -10  930.23   37.26
   0   9  10 1018.92   29.37
   0  -9 -10 1080.82   39.80
   0   9 -10  893.54   40.87
   0  -9 -10 1157.87   41.75
   0  -9  10  954.18   39.80
   0   9 -11   39.55    8.01
   0  -9 -11   49.06    8.57
   0  -9 -11   45.90    7.69
   0   9  11   49.03    5.01
   0  -9  11   38.42    7.62
   0  -9  12  323.70   22.49
   0  -9 -12  274.63   19.92
   0   9 -12  261.23   21.27
   0  -9 -12  333.43   23.03
   0   9 -13  109.36   13.95
   0  -9  13  153.40   15.48
   0  -9 -13  153.81   15.90
   0  -9 -13  112.55   13.02
   0  -9 -14   -2.64    4.51
   0  -9 -14    1.51    1.69
   0   9 -14   -0.46    1.82
   0  -9  14    3.03    2.60
   0  -9 -15  150.90   16.02
   0   9 -15  149.59   16.60
   0  -9  15  180.84   17.55
   0   9 -16  100.43   13.44
   0  -9 -16   88.64   12.62
   0  -9  16   98.54   12.94
   0  -9 -16  104.72   14.91
   0  -9 -17   23.81    6.52
   0  -9 -17   15.05    6.02
   0  -9  17   23.99    6.45
   0  -9 -18  184.86   18.97
   0  10   0 1969.50   59.33
   0 -10   0 2056.88   56.61
   0 -10   0 1983.50   51.14
   0  10   0 2002.54   55.06
   0  10   0 1862.77   55.07
   0  10   1   35.99    6.34
   0 -10   1   38.91    5.69
   0  10   1   32.07    5.50
   0  10  -1   31.21    6.26
   0 -10  -1   31.27    4.75
   0  10  -1   33.94    6.05
   0 -10  -1   29.36    5.44
   0  10   1   30.93    5.99
   0  10  -2  747.33   34.38
   0  10   2  783.15   31.92
   0  10  -2  710.84   30.64
   0 -10  -2  787.15   26.32
   0 -10   2  767.02   28.72
   0 -10  -2  797.26   30.59
   0  10   2  750.20   30.54
   0  10   2  792.15   28.93
   0  10  -3  204.56   17.33
   0 -10  -3  208.31   11.73
   0 -10  -3  197.89   14.11
   0  10   3  213.41   15.19
   0 -10   3  213.22   14.36
   0  10   3  204.44   13.12
   0  10   3  200.42   14.86
   0  10  -3  198.57   15.33
   0  10  -4  164.88   14.09
   0 -10  -4  171.40   10.14
   0  10   4  166.25   11.32
   0  10  -4  187.12   16.68
   0  10   4  147.14   12.74
   0  10   4  174.91   13.43
   0 -10  -4  152.69   12.26
   0  10   5  213.40   15.48
   0 -10  -5  217.84   14.93
   0  10   5  196.31   14.02
   0 -10  -5  212.04   10.80
   0  10  -5  207.76   17.91
   0 -10  -5  211.56   14.48
   0  10   6 1286.86   43.23
   0  10   6 1360.20   40.84
   0 -10  -6 1301.56   40.51
   0 -10   6 1417.71   44.63
   0 -10  -6 1341.82   43.23
   0  10  -6 1321.12   50.09
   0 -10  -6 1304.93   32.50
   0 -10  -7  126.86   11.88
   0  10  -7  100.28   12.74
   0 -10  -7  114.26    6.82
   0 -10   7  118.84   11.67
   0  10   7  136.26   12.41
   0  10   7  136.32   10.91
   0 -10  -7  118.34   10.55
   0  10  -8 1237.63   49.58
   0 -10  -8 1192.44   37.99
   0 -10   8 1309.05   43.80
   0  10   8 1194.07   42.21
   0  10   8 1317.34   38.40
   0 -10  -8 1197.85   27.57
   0 -10  -8 1261.48   43.15
   0 -10  -9   12.76    3.57
   0 -10  -9   10.22    3.10
   0 -10  -9    9.95    1.26
   0  10   9   11.15    3.14
   0  10   9   12.84    4.06
   0  10  -9   14.42    5.13
   0 -10  -9   12.69    4.04
   0 -10  10   63.76    9.57
   0 -10 -10   85.66   10.89
   0 -10 -10   77.43   10.17
   0  10 -10   57.99   10.22
   0  10  10   77.72    7.37
   0 -10  11  120.00   13.76
   0  10 -11  116.90   14.68
   0  10  11  142.33    9.62
   0 -10 -11  127.98   13.40
   0 -10 -11  145.78   14.82
   0 -10 -12  127.57   14.02
   0  10 -12  134.42   15.86
   0 -10  12  150.26   15.52
   0 -10 -12  161.43   16.38
   0  10  12  151.25    9.26
   0 -10 -13   50.34    9.26
   0 -10  13   45.46    8.67
   0  10 -13   25.41    7.18
   0 -10 -13   38.25    7.51
   0 -10 -14  400.70   26.62
   0  10 -14  372.85   27.63
   0 -10  14  493.82   29.87
   0 -10 -14  480.57   30.83
   0 -10 -15   -1.20    2.29
   0  10 -15   -2.09    3.50
   0 -10 -15   -5.59    4.81
   0 -10  15   -3.30    3.56
   0 -10 -16  441.65   31.47
   0  10 -16  380.00   28.21
   0 -10 -16  337.35   25.78
   0 -10  16  407.11   27.80
   0 -10 -17   93.83   14.80
   0 -10 -17   69.29   11.65
   0 -10 -18   10.30    3.83
   0  11   0    2.19    2.11
   0 -11   0    2.60    1.45
   0  11   0    1.74    1.95
   0 -11   0   -0.66    1.79
   0 -11   1    9.37    3.09
   0 -11  -1   12.73    3.03
   0  11  -1   19.11    4.73
   0  11  -1    9.96    3.16
   0 -11  -1   21.35    4.92
   0  11   1   13.03    4.02
   0  11   1   16.71    4.54
   0  11   2  733.96   28.93
   0  11  -2  686.81   34.02
   0 -11   2  738.44   28.87
   0  11   2  690.60   31.45
   0  11  -2  693.82   31.44
   0 -11  -2  660.74   25.13
   0  11   2  658.00   30.06
   0 -11  -2  705.00   29.94
   0  11   3   -1.48    2.29
   0  11  -3    0.98    1.76
   0  11   3    0.61    1.37
   0 -11   3    1.38    1.37
   0 -11  -3    0.06    1.05
   0  11  -3    0.75    1.25
   0 -11  -3    0.18    0.95
   0  11  -4 1201.80   48.46
   0 -11   4 1306.37   42.19
   0 -11  -4 1239.59   41.50
   0 -11  -4 1255.31   34.95
   0  11  -4 1170.06   43.91
   0  11   4 1237.31   43.25
   0  11   4 1233.72   42.25
   0 -11  -5   92.79    9.86
   0  11  -5   78.12   10.17
   0 -11  -5   90.21    7.32
   0  11   5   95.45   10.11
   0  11  -5   83.38   11.99
   0  11   5   93.73   10.54
   0 -11   5   96.74   10.23
   0 -11  -6  568.37   26.63
   0  11   6  562.34   25.27
   0 -11  -6  512.54   18.38
   0 -11   6  536.56   26.13
   0  11   6  522.56   26.50
   0 -11  -6  520.62   24.75
   0  11  -6  495.07   30.48
   0  11   7   47.15    6.90
   0 -11  -7   41.61    6.41
   0  11   7   49.02    7.81
   0 -11  -7   39.00    4.27
   0  11  -7   49.68    9.48
   0 -11  -7   40.58    7.01
   0 -11   7   40.70    6.86
   0  11  -8   45.75    9.25
   0 -11  -8   48.36    4.25
   0  11   8   47.80    6.69
   0 -11  -8   34.54    5.99
   0 -11  -8   40.23    7.19
   0  11   8   38.77    6.99
   0 -11  -9    5.90    1.22
   0 -11  -9    3.24    2.06
   0  11   9    5.09    2.39
   0 -11  -9    7.69    3.57
   0  11  -9    5.63    3.44
   0  11  10  951.86   31.59
   0 -11 -10  879.79   38.05
   0  11 -10  814.22   42.35
   0 -11 -11   17.94    5.39
   0 -11 -11   16.69    5.30
   0  11 -11   15.77    5.63
   0 -11  11    9.72    4.85
   0  11  11   14.88    3.49
   0 -11  12  915.76   42.19
   0  11  12  990.96   29.66
   0  11 -12  824.51   43.32
   0 -11 -12 1054.89   45.19
   0 -11 -12  879.71   40.14
   0  11 -13    6.45    4.54
   0 -11 -13    1.34    2.34
   0 -11  13    3.34    3.70
   0 -11 -13    1.76    2.87
   0  11 -14   15.66    5.64
   0 -11 -14   31.33    7.86
   0 -11  14   32.51    7.83
   0  11 -15    1.71    3.06
   0 -11 -15    2.95    3.79
   0 -11  15    2.07    2.92
   0 -11 -15    3.37    2.42
   0 -11 -16  218.17   21.22
   0 -11  16  304.73   24.58
   0  11 -16  253.45   23.97
   0 -11 -16  319.94   27.38
   0 -11 -17    6.85    4.59
   0 -12   0  773.59   29.67
   0  12   0  693.39   35.27
   0  12   0  745.34   33.94
   0  12   1   35.08    6.82
   0 -12  -1   37.46    6.85
   0  12  -1   33.17    7.48
   0  12  -1   44.55    7.85
   0 -12   1   38.66    6.26
   0 -12  -1   37.79    6.01
   0  12   1   34.58    7.11
   0 -12   2  380.51   20.71
   0 -12  -2  357.75   18.50
   0  12   2  365.26   22.76
   0 -12  -2  401.43   22.76
   0  12  -2  325.14   24.29
   0  12  -2  350.99   22.87
   0  12   2  402.32   24.52
   0  12  -3   41.49    7.68
   0 -12  -3   38.61    5.50
   0 -12  -3   39.95    6.84
   0  12   3   36.16    6.94
   0 -12   3   44.76    6.96
   0  12  -3   32.50    7.82
   0  12   3   43.26    7.62
   0  12  -4    8.16    3.90
   0  12   4   12.68    3.83
   0 -12  -4   12.37    3.72
   0 -12   4   12.61    3.91
   0  12   4   16.47    4.77
   0  12  -4    8.01    2.73
   0 -12  -4   19.19    3.83
   0  12  -5    3.40    2.48
   0  12   5    3.39    2.00
   0 -12  -5    1.72    1.33
   0 -12   5    1.45    1.64
   0  12   5    3.97    1.92
   0  12  -5    1.01    2.70
   0 -12  -5    1.99    1.56
   0 -12  -6  522.37   25.96
   0  12  -6  560.67   29.88
   0  12  -6  560.53   34.01
   0 -12  -6  547.17   20.02
   0  12   6  532.31   26.21
   0  12   7   -0.73    2.21
   0 -12  -7   -0.60    2.52
   0  12  -7    0.22    2.73
   0  12  -7    1.64    2.26
   0 -12  -7    0.71    0.67
   0  12  -8  662.66   33.18
   0  12   8  718.99   29.67
   0 -12  -8  698.85   32.34
   0  12  -8  669.93   38.52
   0 -12  -8  715.69   20.99
   0  12   9   32.86    5.78
   0 -12  -9   34.87    7.22
   0  12  -9   40.79    9.40
   0 -12  -9   37.27    7.12
   0 -12  -9   29.17    3.11
   0 -12 -10  170.41   16.43
   0  12  10  150.22   12.06
   0  12 -10  128.18   16.49
   0 -12 -10  150.82   14.89
   0 -12 -11   69.98   10.63
   0 -12  11   75.40   11.20
   0  12 -11   74.18   12.65
   0 -12 -11   96.52   12.68
   0  12  11   89.48    9.08
   0 -12 -12  210.54   19.81
   0 -12 -12  184.53   17.71
   0  12  12  214.63   13.39
   0  12 -12  180.80   20.26
   0 -12  12  164.85   17.09
   0 -12 -13   55.15    9.98
   0  12 -13   72.01   12.75
   0 -12  13   63.17   10.61
   0 -12 -13   65.67   11.02
   0 -12  14  741.27   39.26
   0 -12 -14  666.44   37.06
   0  12 -14  621.77   39.62
   0 -12 -15   17.02    7.27
   0 -12 -15   11.19    4.63
   0  12 -15   10.61    5.00
   0 -12  15    9.15    3.67
   0 -12 -16  610.39   38.78
   0 -12  16  561.29   34.71
   0  13   0   -0.73    1.12
   0 -13   0    3.34    2.28
   0  13   0    1.70    2.33
   0 -13   1  187.78   14.44
   0  13   1  162.55   16.77
   0  13  -1  181.65   16.85
   0 -13  -1  177.34   13.56
   0  13  -1  196.19   19.16
   0  13   1  183.00   16.77
   0  13  -2  514.75   32.51
   0  13  -2  528.82   29.93
   0  13   2  494.73   28.31
   0 -13  -2  497.98   23.13
   0 -13  -2  552.23   28.42
   0 -13   2  592.61   27.18
   0  13   2  486.57   29.41
   0  13  -3   90.24   12.07
   0 -13   3   99.51   10.99
   0 -13  -3   89.29   11.00
   0  13   3   73.76   10.99
   0  13  -3   85.42   12.86
   0 -13  -3   78.04    8.33
   0  13   4  700.87   33.68
   0 -13  -4  733.77   32.83
   0 -13  -4  681.37   26.01
   0  13  -4  677.89   38.58
   0  13  -4  704.08   35.33
   0 -13  -5   38.69    7.19
   0  13   5   33.26    6.74
   0 -13  -5   33.13    5.05
   0  13  -5   30.55    6.80
   0  13  -5   36.04    8.74
   0  13   6  214.78   17.04
   0  13  -6  228.16   19.42
   0  13  -6  197.78   20.79
   0 -13  -6  240.38   13.16
   0  13  -7  181.64   17.53
   0  13  -7  199.42   21.00
   0 -13  -7  190.41   11.05
   0  13   7  202.02   16.06
   0 -13  -8  220.46   11.07
   0  13   8  201.92   15.78
   0  13  -8  223.38   19.38
   0  13  -8  212.95   21.97
   0 -13  -9  191.08    9.15
   0  13   9  215.75   15.84
   0  13  -9  200.67   18.32
   0  13  -9  212.57   22.21
   0 -13 -10  634.88   16.05
   0  13  10  759.40   30.51
   0  13 -10  729.84   42.61
   0  13 -10  680.14   35.10
   0  13 -11   -0.58    3.74
   0 -13 -11    2.94    2.13
   0  13 -11    2.84    2.00
   0  13  11    1.55    1.94
   0  13 -12  583.36   38.96
   0 -13 -12  847.33   41.09
   0 -13  12  548.35   32.95
   0  13  12  748.64   28.41
   0  13 -13  209.55   23.03
   0 -13  13  230.11   21.13
   0 -13 -14   45.03    9.87
   0 -13  14   22.56    7.15
   0  13 -14   22.21    7.31
   0 -13  15  349.33   27.29
   0  13 -15  313.90   28.80
   0 -13 -15  407.65   31.17
   0  13 -16  182.06   21.85
   0  14   0  196.48   19.93
   0 -14   0  232.75   16.49
   0 -14  -1  171.85   13.95
   0 -14   1  183.17   14.82
   0  14   1  164.20   17.62
   0  14  -1  184.06   19.53
   0 -14  -2  152.58   12.82
   0  14  -2  141.71   15.85
   0  14  -2  143.27   17.74
   0  14   2  162.07   17.04
   0 -14   2  156.74   13.95
   0 -14  -3  798.39   30.34
   0  14   3  746.05   37.76
   0  14  -3  763.14   38.79
   0  14  -3  765.70   42.51
   0  14  -4  141.86   15.85
   0  14  -4  135.22   17.54
   0  14   4  117.10   14.02
   0 -14  -4  130.51   10.99
   0  14  -5  543.49   36.08
   0  14  -5  595.71   33.79
   0  14   5  545.94   30.25
   0 -14  -5  541.36   22.89
   0  14  -6  638.91   40.13
   0 -14  -6  626.27   24.13
   0  14  -6  680.64   36.58
   0  14   6  631.16   31.94
   0  14   7   21.90    5.51
   0 -14  -7   28.19    4.36
   0  14  -7   18.34    5.70
   0  14  -7   24.66    7.72
   0  14  -8  303.52   24.02
   0  14  -8  315.45   28.21
   0  14   8  350.13   22.32
   0 -14  -8  344.08   15.00
   0  14   9  111.40   11.85
   0 -14  -9  105.36    7.16
   0  14  -9  108.46   16.67
   0  14  -9   97.18   13.39
   0  14 -10   24.22    8.26
   0 -14 -10   34.29    7.78
   0  14  10   28.97    6.07
   0 -14 -11  595.40   33.94
   0  14  11  563.20   26.54
   0 -14  12  160.06   17.35
   0  14  12  237.12   16.08
   0  14 -12  180.55   22.02
   0 -14 -12  238.00   21.74
   0  14 -13  222.39   24.25
   0 -14  13  196.67   19.68
   0 -14  14  277.72   23.91
   0  14 -14  239.92   25.82
   0  14 -15    0.71    3.58
   0 -14 -15    5.64    4.18
   0 -14  15   -0.65    2.81
   0  14 -16  144.74   20.41
   0 -15   0    0.41    1.40
   0  15   0    5.12    5.12
   0  15  -1 1256.78   57.53
   0 -15  -1 1426.55   46.44
   0  15   1 1274.15   56.14
   0  15  -2  267.71   25.40
   0 -15  -2  298.56   18.78
   0  15   2  273.56   23.58
   0 -15  -3   16.05    4.54
   0  15  -3   13.42    6.04
   0  15   3   21.34    7.68
   0  15  -4   96.33   15.92
   0  15   4  129.79   15.35
   0 -15  -4  125.24   11.07
   0  15  -5  329.97   29.07
   0  15   5  273.98   22.17
   0 -15  -5  269.98   16.29
   0  15   6   13.66    4.78
   0 -15  -6   17.30    3.63
   0  15   7 1023.40   43.05
   0  15  -7  939.39   52.18
   0 -15  -7  945.42   31.01
   0  15   8  106.30   12.68
   0 -15  -8  104.87    8.60
   0  15  -8  119.40   17.90
   0  15   9  415.93   24.94
   0  15  -9  364.62   32.28
   0 -15 -10   92.92   12.62
   0  15 -10   75.46   14.42
   0  15  10   92.28   11.32
   0  15  11    4.17    2.25
   0  15 -11   -0.51    2.80
   0 -15 -11   -2.66    3.85
   0 -15 -12   77.88   12.42
   0  15 -12   50.02   11.84
   0 -15  12   43.09    8.95
   0 -15  13  215.05   20.72
   0  15 -13  221.26   25.39
   0 -15  14    3.67    3.40
   0 -15 -14    5.42    4.00
   0  15 -14    1.67    3.41
   0  15 -15  189.83   24.11
   0  15 -16   25.16    9.16
   0  16   0  304.43   27.28
   0  16   1  250.20   24.51
   0  16  -1  278.84   26.57
   0 -16  -2  104.08   11.27
   0  16  -2   92.59   15.36
   0  16   2  108.56   15.50
   0  16   3 1179.68   53.37
   0 -16  -3 1223.87   42.16
   0  16  -3 1157.10   58.30
   0 -16  -4    5.75    2.58
   0  16  -4    6.10    2.30
   0  16   4    4.63    3.64
   0  16  -5  874.45   50.61
   0  16   5  868.28   42.86
   0 -16  -5  843.43   31.93
   0  16  -6   71.14   14.09
   0  16   6   74.88   11.53
   0 -16  -6   76.03    8.27
   0  16   7   18.46    5.77
   0  16  -7   13.49    6.02
   0 -16  -7   19.34    4.09
   0  16  -8  100.94   17.09
   0  16   8  109.20   13.65
   0  16   9  345.66   24.16
   0  16  -9  350.26   32.51
   0 -16 -10    6.15    3.09
   0  16 -10    0.92    4.64
   0  16  10    7.61    3.05
   0  16  11  592.35   30.26
   0 -16 -11  673.46   37.26
   0 -16 -12   40.88    9.23
   0  16 -12   21.81    8.65
   0 -16 -13   80.25   13.50
   0 -16  13   48.62    9.41
   0  16 -13   56.10   12.92
   0  16 -14   41.82   11.62
   0 -16  14   44.21    9.67
   0  16 -15    3.28    4.11
   0  17   0    5.31    3.56
   0  17  -1 1113.56   58.48
   0  17   1 1199.73   58.13
   0  17  -2    0.17    2.63
   0  17   2    3.86    3.69
   0  17  -3  186.95   23.52
   0  17   3  201.83   21.97
   0  17   4   11.15    5.71
   0  17  -4    8.79    3.62
   0 -17  -4   14.09    3.94
   0 -17  -5  237.93   16.31
   0  17   5  256.52   23.57
   0  17  -5  209.19   25.18
   0  17   6    0.99    2.84
   0  17  -6    1.25    2.89
   0  17   7  818.08   41.94
   0  17  -7  829.61   52.29
   0  17   8   33.89    7.87
   0  17  -8   20.24    6.87
   0  17  -9  322.41   32.49
   0  17   9  344.66   25.23
   0  17  10    3.10    3.07
   0  17 -10    1.85    3.73
   0 -17 -10    3.43    2.05
   0 -17 -11   12.05    5.52
   0  17 -11    1.78    3.16
   0  17 -12    8.90    3.56
   0 -17 -12    8.90    5.54
   0  17 -13  131.77   21.17
   0 -17  13   97.63   13.99
   0  17 -14   -3.77    2.94
   0 -17  14    0.82    2.60
   0  18   0  289.20   29.39
   0  18  -1   24.15    8.35
   0  18   1   18.84    7.48
   0  18   2   65.26   13.47
   0  18  -2   81.56   16.18
   0  18  -3  430.88   37.38
   0  18   3  410.94   33.34
   0  18   4   32.93    9.24
   0  18  -4   28.86   10.33
   0  18  -5  576.85   44.35
   0  18   5  585.62   38.25
   0  18  -6  101.00   18.20
   0  18   6   92.95   14.63
   0  18  -7   89.83   17.16
   0  18   7   85.19   13.39
   0  18   8   48.18    9.69
   0  18  -8   27.83   10.13
   0  18   9  151.80   17.34
   0  18  -9  143.14   22.39
   0  18 -10    3.30    4.13
   0 -18 -10    1.98    2.91
   0  18  10    3.55    2.61
   0 -18 -11  426.51   30.15
   0  18 -11  375.22   37.03
   0  18 -12   35.94   12.34
   0 -18  13   99.14   13.94
   0  19   0   12.63    6.48
   0  19   1  261.19   28.60
   0  19  -1  263.42   29.69
   0  19   2  107.36   18.00
   0  19  -2  110.21   19.20
   0  19   3   58.36   13.31
   0  19  -3   41.46   11.95
   0  19   4   94.11   16.02
   0  19  -4   85.98   16.94
   0  19   5   34.97   10.02
   0  19  -5   43.06   12.89
   0  19  -6   13.34    6.98
   0  19   6   12.63    5.72
   0  19   7  207.19   22.26
   0  19  -7  201.69   27.15
   0  19  -8   52.86   13.41
   0  19   8   78.54   13.53
   0  19   9  341.94   27.37
   0  19  -9  295.63   33.90
   0  19 -10  109.64   20.36
   0 -19 -10  110.46   14.52
   0  20   0  306.98   33.24
   0  20   1   59.49   14.46
   0  20  -1   70.35   16.01
   0  20   2   87.66   16.72
   0  20  -2   71.27   16.21
   0  20  -3  208.63   27.94
   0  20   3  203.66   25.15
   0  20  -4   40.16   12.21
   0  20   4   45.26   11.33
   0  20  -5  214.10   28.95
   0  20   5  204.70   24.56
   0  20  -6  180.58   26.94
   0  20   6  171.53   21.95
   0  20   7    2.17    2.95
   0  20  -7   23.55   10.71
   0  20   8  319.05   28.75
   0  20   9   76.49   13.65
   0  21   0   10.02    4.77
   0  21  -1    5.07    6.58
   0  21   1   10.69    6.54
   0  21  -2   95.45   19.26
   0  21   2   84.22   17.13
   0  21   3    5.63    4.35
   0  21  -3   13.60   10.70
   0  21  -4  337.44   37.77
   0  21   4  402.55   36.92
   0  21   5   16.64    7.95
   0  21   6  104.00   18.02
   0  21   7    9.83    5.10
   0  21   8   47.31   11.41
   0  22   0  351.80   38.73
   0  22   1   38.11   12.76
   0  22   2  124.93   22.29
   0  22   3   15.87    8.97
   0  22   4   38.74   12.51
   0  22   5   14.92    6.86
   0  22   6  280.32   31.04
   0  22   7   49.63   12.51
   1   0 -19  336.04   27.31
   1   0 -18    1.55    2.04
   1   0 -18   -3.48    4.72
   1   0 -17   44.51    7.50
   1   0 -17   34.07    7.39
  -1   0  16   -0.09    1.94
   1   0 -16   -3.93    2.87
   1   0 -16    1.41    0.80
   1   0 -16   -0.09    2.09
   1   0 -15   36.58    4.64
   1   0 -15   32.92    6.14
  -1   0  15   39.54    5.36
   1   0 -15   35.74    7.48
  -1   0  15   39.65    7.32
   1   0 -15   47.97    7.51
   1   0 -15   40.99    4.90
   1   0 -15   33.90    7.21
  -1   0  14    0.76    1.17
   1   0 -14   -2.19    3.34
   1   0 -14    0.06    1.16
   1   0 -14    0.21    0.59
   1   0 -14   -1.03    1.65
   1   0 -14   -4.77    4.12
  -1   0  14    1.22    1.72
  -1   0  13  274.93   13.78
   1   0 -13  262.51   19.42
   1   0 -13  266.01   16.77
   1   0 -13  283.73   19.80
  -1   0  13  276.88   17.81
   1   0 -13  229.67   12.50
   1   0 -12   -0.86    1.53
  -1   0  12   -0.62    1.64
  -1   0  12    1.87    1.22
  -1   0  12    0.48    0.77
   1   0 -12    1.12    1.12
   1   0 -12   -3.13    2.82
   1   0 -12   -1.44    2.02
  -1   0  11  939.62   33.25
   1   0 -11  940.25   32.28
   1   0 -11  947.00   36.80
  -1   0  11  971.90   27.67
  -1   0  11  889.44   39.07
   1   0 -11  949.30   36.08
   1   0 -10    0.08    1.39
  -1   0  10   -0.23    1.32
  -1   0  10    1.06    1.99
  -1   0  10    0.29    0.92
  -1   0   9  418.79   17.80
  -1   0   9  392.18   20.88
  -1   0   9  432.66   14.06
   1   0  -9  450.47   20.67
   1   0  -8    0.10    0.82
  -1   0   8   -0.23    1.54
  -1   0   8   -0.83    1.78
  -1   0   8    3.30    1.30
  -1   0   7 1516.68   38.74
   1   0  -7 1456.40   37.69
  -1   0   7 1506.69   33.38
  -1   0   6    2.38    1.45
   1   0  -6    1.11    0.58
  -1   0   6    0.73    0.58
  -1   0   5 2941.67   64.36
  -1   0   5 3051.55   58.12
  -1   0   5 3065.67   63.33
  -1   0   4    0.97    0.60
  -1   0   4    0.25    0.71
   1   0  -4    1.23    0.55
  -1   0   4    1.20    0.75
  -1   0   3 2343.72   47.15
  -1   0   3 2482.05   48.66
   1   0  -3 2433.06   44.76
   1   0  -2    1.07    0.49
   1   0   1 3462.52   63.02
  -1   0  -1 3459.74   61.65
   1   0   2    0.94    0.73
  -1   0  -2    0.37    0.31
  -1   0  -3 5102.77   89.05
   1   0   3 5241.93   89.60
   1   0   3 5003.79   98.45
   1   0   4    2.25    1.07
  -1   0  -4    1.75    0.48
  -1   0  -4    0.37    0.29
  -1   0  -4    0.51    0.40
   1   0   4    1.14    0.44
  -1   0  -5  795.12   17.15
  -1   0  -5  827.65   19.44
   1   0   5  785.23   27.38
  -1   0  -6    1.76    0.68
   1   0   6    0.58    0.82
   1   0   6    2.24    0.98
  -1   0  -6    3.72    0.77
  -1   0  -6    2.41    0.91
   1   0   7  116.13    6.72
  -1   0  -7  118.79    5.90
  -1   0  -7  118.66    6.89
   1   0   7  113.82   11.00
  -1   0  -7  115.56    4.70
  -1   0  -8    4.38    1.22
   1   0   8    0.48    1.29
  -1   0  -8    2.13    1.14
  -1   0  -8    1.92    0.62
  -1   0  -9 1558.61   31.05
   1   0   9 1667.65   54.27
  -1   0  -9 1659.40   39.29
  -1   0 -10    0.26    1.39
   1   0  10    1.32    1.91
  -1   0 -10    1.07    1.14
  -1   0 -10    0.46    1.83
  -1   0 -11 1109.80   32.75
  -1   0 -11 1194.59   30.71
  -1   0 -11 1266.10   44.56
  -1   0 -11 1191.86   41.07
   1   0  11 1108.93   47.30
   1   0  11 1092.81   32.86
  -1   0 -12   -1.41    0.99
  -1   0 -12    0.22    1.03
   1   0  12    1.20    0.95
  -1   0 -12   -0.20    2.65
  -1   0 -13   67.31    9.76
  -1   0 -13   85.83    7.17
  -1   0 -14    2.28    1.86
  -1   0 -14    2.23    1.69
  -1   0 -14   -2.61    3.36
  -1   0 -15  146.49   10.18
  -1   0 -15  121.46   10.73
  -1   0 -15  128.41   14.56
   1   0  16    3.75    2.06
  -1   0 -16   -1.05    2.92
  -1   0 -16    2.62    0.90
  -1   0 -17  174.24   18.15
   1   0  17  211.85   14.81
  -1   0 -18   -3.50    3.72
  -1   0 -19  108.58   15.27
   1  -1 -19    1.23    2.42
   1   1 -19   -5.96    5.54
   1  -1 -18   13.57    5.15
   1  -1 -18   24.42    5.61
   1   1 -18   19.09    4.91
   1   1 -18   15.10    5.65
   1   1 -17  190.72   19.15
   1  -1 -17  247.90   18.74
   1   1 -17  235.13   17.51
   1  -1 -17  209.75   19.89
   1  -1 -17  221.97   21.14
  -1  -1  17  206.15   18.11
  -1  -1  16   -0.35    2.44
   1   1 -16   -3.11    3.93
   1  -1 -16    2.28    2.64
   1  -1 -16    1.10    0.74
   1   1 -16    1.99    1.36
   1   1 -16    0.41    1.54
   1  -1 -16    3.81    2.73
   1  -1 -16   -0.16    3.95
  -1  -1  15  483.31   26.47
   1  -1 -15  488.70   25.00
  -1   1  15  563.24   20.10
   1  -1 -15  486.06   17.23
   1  -1 -15  507.18   17.71
   1   1 -15  492.55   25.61
   1  -1 -15  588.73   27.97
   1  -1 -15  524.22   29.96
   1   1 -15  498.77   29.38
   1   1 -15  400.42   18.57
   1   1 -15  534.96   21.03
   1  -1 -15  520.58   30.40
  -1   1  14  100.05   11.12
   1   1 -14   97.96   10.62
   1  -1 -14  103.33   10.95
   1  -1 -14   93.67    9.98
   1  -1 -14   93.72    7.14
   1  -1 -14  105.76   12.65
  -1  -1  14   95.11   11.07
   1   1 -14   99.27   12.18
   1  -1 -14   83.35    6.70
   1  -1 -14  106.14   12.72
   1   1 -14   91.94    8.26
  -1   1  14   99.84    7.65
   1  -1 -13  117.29   12.70
   1  -1 -13  118.89    8.25
   1   1 -13  129.21    9.67
   1   1 -13  137.85   13.83
  -1  -1  13  110.50   11.24
   1  -1 -13  137.26   11.79
  -1   1  13  130.39   12.12
  -1   1  13  141.03    8.81
   1   1 -13  133.77   13.72
   1   1 -13  132.12   11.93
   1  -1 -13  126.58   13.12
   1  -1 -13  149.70   12.60
  -1  -1  12   94.54    9.99
   1  -1 -12   91.89    9.33
  -1   1  12  103.42    7.23
  -1   1  12   94.20   12.06
   1   1 -12  102.72   11.73
  -1   1  12   96.78   10.02
   1  -1 -12   96.64   10.80
  -1  -1  12   94.43   12.76
  -1  -1  12   97.73    8.35
   1   1 -12   97.31   11.18
   1  -1 -12  104.87   11.65
   1  -1 -12   90.13    7.09
   1   1 -12   97.75    9.72
   1  -1 -11  117.37    8.05
   1   1 -11  135.49   12.63
   1   1 -11  131.97   12.67
  -1   1  11  130.01   13.43
  -1  -1  11  117.51   10.67
  -1  -1  11  122.63   13.83
  -1   1  11  127.29   10.95
   1  -1 -11  127.74   12.30
  -1   1  11  131.96    7.99
  -1  -1  11  133.09    9.41
   1  -1 -11  151.12   11.44
   1  -1 -11  128.74   12.12
  -1   1  10   16.47    2.55
  -1  -1  10   12.06    3.17
  -1  -1  10   22.21    3.64
  -1   1  10   15.66    3.82
  -1   1  10   16.13    4.78
   1  -1 -10   15.94    2.83
   1   1 -10   13.16    4.14
  -1  -1  10   12.92    4.17
   1  -1 -10   17.96    4.31
  -1  -1   9  920.28   24.38
  -1  -1   9  869.92   33.75
  -1  -1   9  920.08   28.56
   1  -1  -9  837.87   22.33
   1   1  -9  964.73   32.52
   1  -1  -9  938.01   31.02
  -1   1   9  970.79   21.20
  -1   1   9  971.61   28.98
  -1   1   9  850.51   31.48
  -1  -1   8  129.18    9.77
  -1   1   8  135.28   11.16
   1   1  -8  152.23   10.31
   1  -1  -8  127.52    7.84
  -1  -1   8  127.39   11.65
  -1   1   8  142.53    6.97
  -1  -1   8  137.41    8.38
   1   1  -8  141.15   11.37
   1  -1  -8  136.63    9.57
  -1   1   8  140.66   10.06
   1   1  -7 1516.22   41.71
  -1   1   7 1499.54   31.29
   1  -1  -7 1325.85   33.58
  -1   1   7 1369.18   40.17
  -1  -1   7 1500.58   35.02
  -1   1   7 1507.45   38.61
   1  -1  -7 1443.95   37.44
  -1  -1   7 1474.25   38.66
   1   1  -7 1571.05   36.47
  -1  -1   7 1412.49   42.74
   1   1  -7 1544.24   38.85
  -1   1   6  126.82    5.57
  -1   1   6  118.39    8.67
   1  -1  -6  112.42    6.76
  -1  -1   6  114.78    9.30
   1   1  -6  119.76    7.31
   1   1  -6  128.32    9.30
  -1  -1   6  116.14    7.09
  -1   1   6  121.12    8.30
  -1  -1   6  123.77    8.42
  -1  -1   6  119.11    9.55
   1  -1  -6  130.08    5.85
   1   1  -5   11.84    2.36
   1   1  -5   13.22    2.73
  -1   1   5   12.50    2.47
  -1   1   5   11.04    1.35
  -1  -1   5   14.29    2.58
  -1   1   5   12.72    2.39
   1  -1  -5   17.55    1.85
  -1  -1   5    8.86    2.20
  -1  -1   5    8.98    1.80
  -1  -1   5   10.22    2.58
   1  -1  -5   12.64    2.12
  -1   1   4  583.43   17.68
   1   1  -4  562.99   15.66
  -1  -1   4  578.07   18.12
  -1  -1   4  540.16   18.11
   1  -1  -4  555.40   15.89
  -1   1   4  541.19   12.57
  -1   1   4  523.11   16.44
  -1  -1   4  563.85   18.80
   1  -1  -4  564.10   12.77
   1   1  -4  568.70   18.02
  -1   1   3 1913.86   39.86
  -1  -1   3 1877.25   41.29
  -1  -1   3 1955.07   41.44
   1   1  -3 1938.05   38.25
   1  -1  -3 1879.26   38.71
   1  -1  -3 1918.36   34.79
  -1  -1   3 1896.84   40.19
   1  -1  -2  325.29    8.21
   1   1  -2  323.23    9.85
  -1  -1   2  354.13   11.96
   1   1   1 1619.25   31.03
  -1   1  -1 1649.32   32.44
   1   1   2  334.70   11.06
   1   1   2  354.14   10.20
   1  -1   2  360.16   10.63
  -1   1  -2  355.76   10.30
  -1   1  -3   21.63    2.17
   1   1   3   14.31    1.78
   1  -1   3   14.58    1.79
   1  -1   3   16.87    2.95
   1   1   3   12.02    1.41
   1   1   3   13.28    2.38
   1  -1   3   17.09    2.37
   1  -1   4  232.27   13.02
  -1  -1  -4  214.42    7.77
  -1  -1  -4  237.76    7.97
   1  -1   4  240.08    7.20
   1   1   4  223.29   11.43
  -1   1  -4  232.16    8.27
   1  -1   4  233.66   10.63
  -1   1  -4  249.69    7.89
   1   1   4  223.01    7.36
   1  -1   4  248.68    8.40
   1   1   4  235.53    8.78
  -1   1  -5 2079.95   37.97
  -1  -1  -5 2140.77   41.56
   1  -1   5 2102.49   41.87
   1   1   5 1990.28   50.19
  -1  -1  -5 2061.08   41.70
   1  -1   5 2163.26   40.97
   1  -1   5 2046.62   53.52
  -1   1  -5 2097.47   41.57
  -1   1  -5 2225.51   42.02
  -1   1  -6  172.54    7.95
   1  -1   6  171.35    7.58
   1   1   6  155.29   11.48
  -1  -1  -6  158.20    7.77
  -1   1  -6  175.56    7.38
  -1  -1  -6  175.91    7.59
  -1   1  -6  169.69    6.00
   1  -1   6  149.28   12.30
   1  -1   7 3495.89   67.27
  -1   1  -7 3549.36   68.20
  -1  -1  -7 3350.50   67.57
  -1  -1  -7 3551.84   66.69
  -1   1  -7 3385.41   65.31
  -1   1  -7 3610.15   63.84
   1  -1   7 3448.83   84.19
   1   1   7 3227.56   79.83
  -1  -1  -8  307.55   12.87
  -1   1  -8  323.18   11.24
  -1  -1  -8  319.26   12.21
   1  -1   8  308.22   20.55
  -1   1  -8  346.16   11.09
  -1   1  -8  336.14   13.46
   1   1   8  287.81   18.65
   1  -1   8  322.55   12.95
  -1   1  -9  232.16   11.53
   1   1   9  207.82   16.50
  -1   1  -9  219.22    9.20
  -1  -1  -9  217.52   10.31
  -1   1  -9  217.05    9.05
  -1  -1  -9  215.31   11.06
   1  -1   9  210.38   17.59
  -1  -1  -9  234.74   15.06
   1  -1   9  217.71   10.95
   1  -1  10   79.08    7.40
  -1  -1 -10   75.44    8.88
   1   1  10   74.72   10.43
  -1  -1 -10   69.86    6.11
   1  -1  10   73.30   10.77
   1  -1  10   77.43    6.82
  -1   1 -10   86.92    5.55
  -1   1 -10   76.49    9.02
  -1  -1 -10   66.58    6.37
  -1   1 -10   81.28    5.75
  -1   1 -10   86.17    7.22
  -1   1 -11  279.38   11.14
   1   1  11  263.49   20.57
  -1   1 -11  306.28   18.77
  -1   1 -11  283.43   13.61
  -1  -1 -11  292.20   18.08
  -1  -1 -11  303.20   19.33
   1  -1  11  275.64   13.50
   1  -1  11  279.64   22.28
  -1  -1 -11  255.12   12.88
  -1   1 -11  244.06    9.23
  -1  -1 -11  287.94   12.72
   1   1  11  271.24   12.70
   1   1  12   13.06    2.94
  -1  -1 -12   15.50    3.17
  -1   1 -12    3.20    1.76
  -1   1 -12   16.78    2.40
   1  -1  12   12.59    3.10
  -1  -1 -12   11.79    4.15
  -1  -1 -12   14.95    4.42
  -1   1 -12   14.05    4.95
  -1   1 -12   19.65    3.26
  -1  -1 -13  650.13   31.40
  -1   1 -13  655.14   31.65
  -1   1 -13  717.71   22.31
   1   1  13  624.62   23.17
  -1   1 -13  630.21   16.20
  -1  -1 -13  671.02   23.80
  -1  -1 -13  655.14   33.04
  -1  -1 -14    1.78    1.86
  -1   1 -14    2.25    1.42
  -1  -1 -14    3.96    3.39
   1   1  14    1.86    1.14
  -1   1 -14   -0.21    1.92
   1  -1  14   -0.30    1.37
   1   1  14    0.73    1.22
  -1  -1 -14    2.46    2.36
  -1  -1 -14    3.92    2.11
   1   1  15  471.80   20.36
  -1   1 -15  436.13   27.44
  -1  -1 -15  466.70   20.18
   1  -1  15  408.12   20.46
  -1   1 -15  461.63   18.16
  -1  -1 -15  446.46   27.64
  -1  -1 -15  410.27   20.53
  -1  -1 -16   33.20    5.24
  -1   1 -16   36.75    7.72
  -1   1 -16   42.17    5.12
   1   1  16   38.94    5.72
  -1  -1 -16   30.18    6.70
  -1   1 -17    6.85    3.52
  -1  -1 -17   14.33    4.88
  -1  -1 -18   12.38    4.90
  -1   1 -18   11.69    4.90
  -1  -1 -19  124.79   16.03
  -1  -2  19  379.17   26.42
   1  -2 -19  434.29   31.61
   1  -2 -19  446.94   31.25
   1  -2 -18  109.25   15.15
  -1  -2  18  101.85   12.91
   1  -2 -18  123.45   16.12
   1  -2 -18  141.16   14.74
  -1  -2  17  262.42   20.63
   1  -2 -17  257.44   23.06
   1  -2 -17  345.54   22.82
   1   2 -17  302.79   19.53
   1  -2 -17  297.09   24.07
   1   2 -16  293.47   16.32
  -1  -2  16  292.29   17.39
   1  -2 -16  267.54   22.49
   1  -2 -16  299.78   23.37
   1   2 -16  291.53   23.15
   1  -2 -16  302.10   20.78
  -1  -2  16  307.17   21.46
  -1   2  16  325.82   12.36
   1  -2 -15   12.43    4.51
  -1   2  15    7.80    1.80
   1   2 -15    4.79    2.27
   1  -2 -15    9.05    3.55
   1  -2 -15    6.53    3.85
  -1  -2  15    7.91    3.57
  -1  -2  15    6.28    2.59
   1  -2 -15    7.79    1.57
   1   2 -15    3.48    2.46
   1   2 -14  198.97   17.71
   1   2 -14  197.89   13.34
   1  -2 -14  196.86   17.56
  -1  -2  14  198.50   15.89
   1  -2 -14  205.92   15.90
   1  -2 -14  214.47   10.54
   1  -2 -14  206.27   17.66
  -1   2  14  234.88   10.55
   1  -2 -14  192.63   14.74
   1   2 -13  633.53   31.36
   1  -2 -13  640.46   27.25
  -1  -2  13  623.25   28.60
   1  -2 -13  633.01   31.05
  -1   2  13  697.17   19.77
   1  -2 -13  704.00   29.72
   1  -2 -13  634.93   20.55
   1  -2 -13  616.36   30.99
   1   2 -13  564.09   24.00
   1  -2 -12   51.11    7.14
  -1   2  12   33.45    7.03
  -1   2  12   40.10    3.93
   1  -2 -12   37.47    7.28
   1  -2 -12   30.16    3.90
  -1  -2  12   33.10    7.69
  -1  -2  12   30.22    5.70
   1  -2 -12   39.12    7.14
   1   2 -12   41.38    6.60
   1   2 -12   41.38    7.48
   1  -2 -12   35.90    5.77
   1  -2 -11  973.18   33.20
   1   2 -11  896.74   35.24
   1  -2 -11  856.15   25.00
  -1  -2  11  835.61   31.80
   1  -2 -11  860.21   30.68
  -1   2  11  790.53   34.95
  -1   2  11  874.61   32.01
  -1   2  11  932.62   22.84
  -1  -2  11  857.41   39.93
   1  -2 -11  920.28   35.22
   1  -2 -11  863.67   34.35
  -1  -2  11  857.71   28.62
   1  -2 -10   65.98    5.76
  -1  -2  10   83.74    7.44
  -1   2  10   80.84    4.97
  -1   2  10   76.13    8.28
  -1  -2  10   76.33   10.47
  -1   2  10   60.71    8.43
   1  -2 -10   83.61    8.41
   1  -2 -10   80.88    9.20
  -1  -2  10   77.79    8.33
  -1   2   9   45.03    6.00
  -1  -2   9   39.49    5.66
  -1  -2   9   39.44    6.90
  -1  -2   9   50.22    5.55
  -1   2   9   41.03    3.25
   1  -2  -9   45.81    4.52
  -1   2   9   36.44    6.08
  -1   2   8  561.09   14.03
  -1   2   8  492.45   22.15
   1   2  -8  590.58   22.57
  -1  -2   8  552.95   25.51
   1  -2  -8  517.64   20.37
  -1  -2   8  528.07   26.08
  -1   2   8  571.36   21.89
  -1  -2   8  561.47   22.17
  -1  -2   8  584.23   20.09
   1  -2  -8  543.84   17.58
  -1  -2   7  996.09   29.98
   1   2  -7  973.12   27.95
   1  -2  -7  931.10   27.70
  -1   2   7  944.25   28.50
  -1   2   7  838.63   28.55
  -1  -2   7  922.07   32.45
  -1  -2   7  947.64   26.60
   1   2  -7  987.59   29.80
   1  -2  -7  891.27   24.17
  -1   2   7  907.34   19.33
  -1  -2   7  902.67   33.22
  -1   2   6  545.60   12.23
  -1  -2   6  541.26   22.85
  -1  -2   6  569.56   18.46
  -1  -2   6  559.83   22.82
  -1   2   6  553.52   19.63
   1  -2  -6  550.59   16.87
  -1  -2   6  595.77   21.21
   1   2  -6  582.57   19.45
   1  -2  -5  681.91   19.03
  -1  -2   5  690.75   24.40
  -1   2   5  720.78   21.81
   1   2  -5  685.27   20.94
  -1  -2   5  674.24   24.28
  -1  -2   5  724.21   20.72
  -1  -2   5  751.46   23.72
   1   2  -4  413.12   14.07
   1  -2  -4  392.70   12.94
  -1   2   4  389.68   14.27
  -1  -2   4  418.89   16.59
  -1  -2   4  400.75   16.22
  -1  -2   4  430.81   16.55
  -1   2   4  424.78   13.02
   1  -2  -3  641.43   17.62
   1   2  -3  678.53   18.62
  -1  -2   3  702.77   20.94
  -1   2   3  656.92   18.63
  -1  -2   3  696.08   20.38
  -1   2   3  689.58   17.83
   1  -2  -2  895.66   18.19
  -1   2   2  895.67   21.48
   1   2  -2  907.74   21.73
   1   2  -1  188.22    7.46
  -1   2   0  234.02    8.81
  -1   2  -1 1265.69   25.10
   1   2   1 1294.18   26.76
  -1   2  -1 1315.05   28.57
  -1  -2  -2  286.79    9.13
   1   2   2  316.05    9.57
  -1   2  -2  308.54    7.58
  -1   2  -2  299.58   10.64
  -1   2  -3 2155.97   42.80
   1  -2   3 2059.82   43.91
   1   2   3 1996.44   40.51
   1   2   3 1981.36   42.91
  -1  -2  -3 1997.23   39.81
   1   2   3 2173.19   40.38
   1  -2   4  766.56   20.03
  -1   2  -4  785.66   20.43
   1  -2   4  708.82   22.13
   1   2   4  762.06   18.35
   1   2   4  713.13   18.32
   1   2   4  684.14   21.76
   1  -2   4  787.11   17.78
  -1  -2  -4  746.92   19.26
  -1   2  -5  326.24   12.21
   1  -2   5  333.66   10.57
   1  -2   5  307.89   14.42
   1   2   5  342.78   11.12
   1   2   5  302.30   10.73
   1  -2   5  331.58   12.08
  -1  -2  -5  332.32   11.64
   1   2   5  306.23   14.64
  -1  -2  -5  328.11   11.58
   1  -2   5  334.11   18.13
  -1  -2  -6  498.31   15.83
   1   2   6  450.21   20.12
  -1   2  -6  502.02   16.33
   1   2   6  518.56   15.13
   1  -2   6  508.57   14.89
  -1  -2  -6  497.26   15.72
   1  -2   6  492.08   24.27
   1  -2   6  494.19   20.27
  -1  -2  -7    3.49    1.15
  -1   2  -7    4.32    1.42
   1   2   7    4.26    2.06
   1   2   7    3.51    0.98
   1  -2   7    3.96    1.23
   1  -2   7    1.97    1.49
  -1  -2  -7    2.69    1.13
   1  -2   7    3.10    1.59
   1   2   8  102.48    6.54
  -1  -2  -8   91.27    6.84
   1  -2   8  100.87    6.78
  -1   2  -8  111.47    7.15
  -1  -2  -8  100.78    6.95
   1  -2   8  103.62   12.02
   1   2   8   87.17    9.67
  -1  -2  -9  600.69   25.11
  -1  -2  -9  589.85   19.93
   1   2   9  656.20   19.31
   1  -2   9  606.29   31.75
  -1   2  -9  604.88   25.95
   1  -2   9  582.90   19.72
   1   2   9  527.97   26.91
  -1  -2  -9  580.18   20.36
  -1   2  -9  573.05   19.03
  -1  -2 -10   39.99    6.47
   1   2  10   35.28    6.94
  -1   2 -10   37.30    3.79
   1   2  10   43.81    4.50
  -1  -2 -10   45.71    7.10
  -1   2 -10   38.65    6.59
   1  -2  10   47.84    9.00
   1  -2  10   45.36    5.22
  -1  -2 -10   38.87    4.74
  -1   2 -10   42.37    4.72
  -1  -2 -10   42.18    5.12
   1   2  11 1041.16   23.15
   1  -2  11  969.48   25.23
  -1  -2 -11 1012.10   25.15
  -1   2 -11 1026.46   20.59
  -1   2 -11  950.71   21.72
   1   2  11  888.24   36.47
  -1  -2 -11 1014.55   35.10
   1  -2  11  958.61   42.36
  -1   2 -11  984.29   34.02
  -1  -2 -11  974.18   33.03
  -1   2 -12  463.75   16.18
   1   2  12  425.94   17.03
  -1  -2 -12  437.99   18.74
   1   2  12  449.35   17.49
  -1  -2 -12  434.59   25.29
  -1   2 -12  431.35   16.39
  -1   2 -12  440.37   24.84
  -1  -2 -12  435.45   24.10
   1  -2  12  426.84   19.01
   1  -2  13  103.61    9.31
  -1   2 -13  109.78    7.53
   1  -2  13  105.74    9.82
   1   2  13  105.11    8.15
  -1  -2 -13  110.66   12.23
   1   2  13   98.15    7.81
  -1  -2 -13  107.91   12.78
  -1  -2 -13  111.38    9.33
  -1   2 -13  110.44   12.59
  -1   2 -13  107.84    7.53
  -1  -2 -13   99.38    8.96
  -1   2 -14  426.04   15.36
  -1   2 -14  416.34   25.91
   1  -2  14  412.07   20.27
  -1   2 -14  461.59   16.93
   1  -2  14  351.29   19.49
  -1  -2 -14  368.10   18.95
  -1  -2 -14  413.84   19.38
  -1  -2 -14  396.52   25.96
   1   2  14  431.11   17.91
   1   2  14  377.96   16.69
  -1  -2 -14  392.71   24.74
  -1  -2 -15  131.42   11.22
  -1   2 -15  163.39    9.66
  -1   2 -15  132.12    7.00
   1   2  15  155.85   10.47
  -1   2 -15  147.36   15.64
  -1  -2 -15  155.53   11.74
  -1  -2 -15  155.35   16.77
  -1  -2 -15  147.14   15.25
   1  -2  15  130.34   11.45
   1   2  15  135.69    9.70
  -1  -2 -16   44.50    6.60
  -1  -2 -16   42.20    8.83
  -1  -2 -16   33.49    7.84
  -1   2 -16   42.54    9.06
   1   2  16   48.45    5.88
  -1  -2 -16   38.39    6.02
  -1  -2 -17  497.35   31.44
  -1  -2 -18   -0.36    2.37
  -1  -2 -19  192.39   20.28
   1  -3 -19   30.80    8.46
  -1  -3  19   31.22    7.52
   1  -3 -19   40.21    9.98
  -1  -3  18  358.40   25.07
   1  -3 -18  396.33   28.87
   1  -3 -18  351.09   27.88
   1  -3 -18  407.29   26.04
  -1  -3  17  213.38   18.69
   1  -3 -17  273.10   20.71
   1  -3 -17  247.19   22.16
   1  -3 -17  244.01   21.97
   1  -3 -16   85.61   12.57
   1  -3 -16   79.90   10.83
   1   3 -16   67.47    8.14
  -1  -3  16   73.10   10.45
   1  -3 -16   78.38   11.89
  -1  -3  16   70.37    8.68
   1  -3 -15  526.03   30.19
   1  -3 -15  456.79   13.04
   1   3 -15  491.69   23.24
  -1  -3  15  505.06   23.89
  -1  -3  15  490.96   27.09
   1  -3 -15  559.06   28.34
   1  -3 -15  554.50   31.28
  -1  -3  14  283.46   19.50
   1  -3 -14  301.84   21.68
  -1  -3  14  273.01   16.91
   1  -3 -14  293.67   11.51
   1  -3 -14  301.96   19.87
   1   3 -14  263.12   16.61
   1  -3 -14  284.80   18.21
   1  -3 -14  275.34   20.81
  -1   3  14  281.27    8.29
  -1   3  13   21.51    2.19
  -1  -3  13   18.96    4.73
   1  -3 -13   24.63    5.40
  -1  -3  13   17.89    4.09
   1  -3 -13   30.88    6.71
  -1   3  13   22.97    2.06
   1  -3 -13   21.23    3.13
   1  -3 -13   23.89    4.72
   1   3 -13   22.04    4.39
   1  -3 -13   30.19    6.47
   1  -3 -12 1031.05   27.77
  -1   3  12 1081.63   21.77
   1  -3 -12 1023.11   39.46
   1  -3 -12 1065.84   40.17
  -1  -3  12  989.09   37.06
   1   3 -12  927.45   33.77
   1  -3 -12 1000.87   35.34
   1  -3 -12 1101.18   38.14
  -1  -3  12 1022.12   47.26
  -1   3  11  234.95    6.96
   1  -3 -11  233.37   14.69
   1  -3 -11  241.06   16.68
  -1  -3  11  225.66   20.08
  -1   3  11  217.89    7.07
   1  -3 -11  251.90   16.11
   1  -3 -11  221.80   10.80
  -1  -3  11  220.16   15.37
   1  -3 -11  244.33   17.05
  -1   3  10  473.74    8.55
  -1  -3  10  557.47   29.39
  -1  -3  10  544.06   22.76
  -1  -3  10  539.48   27.00
   1  -3 -10  538.07   15.84
   1  -3 -10  510.82   20.47
   1  -3 -10  591.86   24.52
   1  -3 -10  617.68   23.36
   1  -3  -9  574.06   23.21
  -1  -3   9  519.64   20.84
   1  -3  -9  539.38   17.71
  -1  -3   9  512.64   22.94
  -1  -3   9  512.87   26.64
  -1  -3   9  533.70   28.43
  -1  -3   8  117.52   11.44
  -1  -3   8  130.64   10.31
   1  -3  -8  122.52    7.16
  -1  -3   8  122.60    8.80
   1  -3  -8  126.24    9.51
  -1  -3   8  106.05   11.31
  -1  -3   7  434.53   22.13
   1   3  -7  465.83   19.12
  -1  -3   7  478.69   20.55
  -1  -3   7  462.12   18.04
  -1  -3   7  455.50   23.27
   1  -3  -7  442.35   15.32
   1  -3  -7  473.53   19.11
  -1  -3   6  404.18   16.05
   1   3  -6  405.91   17.03
  -1   3   6  416.78   13.82
  -1  -3   6  419.13   18.65
   1  -3  -6  395.64   13.98
   1  -3  -6  416.02   16.81
  -1  -3   6  401.36   20.25
  -1  -3   6  407.33   20.10
   1   3  -5    1.12    0.93
  -1   3   5    1.01    0.83
  -1  -3   5    1.15    0.97
   1  -3  -5    3.51    1.14
  -1  -3   5   -0.53    0.79
  -1  -3   5    2.17    1.27
  -1   3   4 2465.24   49.45
   1   3  -4 2549.56   52.75
   1  -3  -4 2386.97   49.49
  -1  -3   4 2393.05   55.86
  -1   3   3 1126.76   26.86
   1  -3  -3 1108.61   26.78
   1   3  -3 1155.91   28.47
  -1   3   2 3457.55   68.91
   1   3  -2 3786.77   69.98
  -1   3   1  672.70   18.02
  -1   3   1  713.95   19.37
   1   3  -1  693.71   18.71
  -1   3   0   35.08    3.65
  -1   3   0   33.39    2.98
   1   3   0   31.32    3.09
  -1   3  -1   24.87    2.38
   1   3   1   27.99    2.71
  -1   3  -1   31.76    3.57
  -1  -3  -2 2940.40   55.68
   1   3   2 2902.80   56.03
  -1   3  -2 3177.19   60.79
  -1   3  -2 3102.40   55.04
   1   3   2 2852.80   58.06
   1   3   3   50.55    4.18
  -1   3  -3   50.36    4.80
  -1  -3  -3   46.53    3.40
   1   3   3   52.16    3.78
   1   3   3   53.61    3.70
  -1   3  -3   54.12    3.25
  -1  -3  -4  851.66   20.35
   1  -3   4  899.01   24.19
   1   3   4  851.10   22.46
  -1   3  -4  936.63   25.27
   1   3   4  889.51   19.29
   1  -3   4  880.80   26.47
   1   3   4  894.69   20.90
  -1  -3  -4  864.49   23.16
   1   3   5  464.33   15.20
   1  -3   5  495.66   15.55
  -1  -3  -5  499.48   16.33
   1   3   5  430.67   17.46
   1  -3   5  459.83   19.09
  -1   3  -5  486.72   17.28
   1  -3   5  480.34   16.87
   1   3   5  498.19   13.97
   1   3   6  128.19    9.79
   1  -3   6  157.77   13.42
   1  -3   6  155.52    9.10
   1   3   6  144.15    6.90
   1   3   6  135.13    7.61
  -1   3  -6  143.32    8.91
   1  -3   6  126.56   10.12
  -1  -3  -6  150.60    8.45
   1  -3   6  148.74    7.75
  -1  -3  -6  141.49    8.37
  -1   3  -7  510.08   18.83
   1   3   7  475.94   21.76
  -1  -3  -7  517.69   18.02
  -1  -3  -7  529.59   18.21
   1  -3   7  500.30   22.59
   1  -3   7  548.13   27.91
   1   3   7  545.95   15.79
   1  -3   7  522.16   16.92
  -1  -3  -8  255.01   12.41
   1  -3   8  262.57   19.99
   1   3   8  231.41   15.64
  -1  -3  -8  246.76   12.24
   1  -3   8  249.84   11.61
   1  -3   8  247.04   16.08
  -1   3  -8  265.70   12.94
   1   3   8  266.27   10.60
  -1   3  -9  301.64   14.42
   1  -3   9  330.02   23.55
   1   3   9  320.42   12.32
  -1  -3  -9  329.97   14.79
   1  -3   9  314.33   13.79
   1   3   9  305.23   19.09
   1  -3   9  285.74   18.48
  -1  -3  -9  311.02   14.57
  -1  -3 -10  848.74   31.18
   1  -3  10  850.72   39.55
  -1   3 -10  816.60   23.46
   1   3  10  853.84   20.14
   1  -3  10  807.64   23.12
  -1  -3 -10  805.96   23.68
   1  -3  11    2.74    1.50
   1   3  11    8.08    1.97
  -1  -3 -11    5.79    2.32
   1   3  11    2.91    1.91
  -1  -3 -11    8.56    3.37
   1  -3  11    2.26    1.56
  -1  -3 -11    1.41    1.78
  -1   3 -11    5.89    2.28
   1  -3  11    2.58    1.59
   1   3  12  424.81   16.06
  -1  -3 -12  418.72   23.60
   1   3  12  395.57   15.49
  -1   3 -12  409.00   17.83
   1  -3  12  393.86   20.19
  -1   3 -12  464.70   15.82
  -1  -3 -12  419.11   24.53
  -1  -3 -12  418.99   19.17
   1  -3  12  401.54   18.76
  -1  -3 -13  417.73   19.71
  -1  -3 -13  380.14   19.00
   1  -3  13  367.16   19.82
  -1  -3 -13  393.53   23.95
  -1   3 -13  434.83   15.71
  -1  -3 -13  425.18   25.70
  -1   3 -13  404.89   17.73
   1   3  13  414.32   16.18
   1  -3  13  392.76   19.16
   1   3  13  397.94   15.75
  -1  -3 -14   49.17    6.80
   1   3  14   50.91    5.23
  -1   3 -14   61.79    6.49
   1  -3  14   56.52    7.27
  -1  -3 -14   44.28    6.44
  -1  -3 -14   56.47    9.14
   1  -3  14   47.23    6.92
   1   3  14   53.76    5.52
  -1   3 -14   60.22    5.47
  -1  -3 -14   57.47    9.35
   1   3  15  424.38   16.98
   1  -3  15  399.81   20.67
  -1  -3 -15  400.72   20.56
  -1   3 -15  418.22   15.80
  -1   3 -15  406.74   17.36
  -1  -3 -15  397.20   27.17
  -1  -3 -15  385.68   25.66
  -1  -3 -15  387.03   20.27
   1  -3  15  346.37   20.22
  -1  -3 -16  574.91   25.53
  -1  -3 -16  563.51   33.88
  -1  -3 -16  563.69   32.69
  -1  -3 -17   15.84    6.17
  -1  -3 -17   14.83    5.71
  -1  -3 -18  512.04   33.07
  -1  -3 -19  163.46   18.73
   1  -4 -19  116.45   16.21
  -1  -4  19  110.51   14.00
   1  -4 -19  132.90   17.70
   1  -4 -18  142.40   17.53
   1  -4 -18  178.44   19.41
  -1  -4  18  145.41   15.71
   1  -4 -18  169.69   16.95
  -1  -4  17   45.20    8.82
   1   4 -17   44.82    7.01
   1  -4 -17   71.26   11.86
   1  -4 -17   53.92   10.19
   1  -4 -17   58.50    9.70
   1  -4 -16  797.48   40.12
   1  -4 -16  839.38   40.60
   1  -4 -16  844.51   37.60
  -1  -4  16  741.92   35.69
   1   4 -16  732.98   31.30
  -1  -4  16  767.21   32.14
  -1  -4  15    4.86    2.78
   1  -4 -15    6.27    2.92
  -1  -4  15    8.84    3.00
   1  -4 -15    5.97    4.73
   1  -4 -15    3.85    3.33
   1   4 -15    6.06    2.84
   1  -4 -14  682.34   18.73
  -1  -4  14  661.01   28.93
  -1  -4  14  660.55   31.45
   1  -4 -14  723.28   34.87
   1  -4 -14  738.80   32.94
   1  -4 -14  744.73   35.14
   1   4 -14  639.57   28.77
   1  -4 -13  273.65   17.63
   1  -4 -13  299.61   11.99
   1  -4 -13  300.29   20.71
   1  -4 -13  314.01   19.96
  -1  -4  13  266.08   16.73
   1   4 -13  235.63   16.48
   1  -4 -13  304.30   20.96
  -1  -4  13  270.99   18.79
   1   4 -12   14.90    4.05
  -1  -4  12   28.36    7.45
   1  -4 -12   17.77    4.90
   1  -4 -12   17.56    4.23
   1  -4 -12   17.99    2.84
   1  -4 -12   18.04    4.18
  -1  -4  12   20.35    4.39
  -1  -4  12   13.26    3.64
  -1  -4  11  302.66   18.82
   1  -4 -11  322.97   18.80
   1  -4 -11  307.27   13.11
  -1  -4  11  287.11   22.02
   1  -4 -11  312.97   17.71
  -1  -4  11  293.39   23.59
   1  -4 -11  337.98   20.03
   1   4 -11  270.06   17.14
  -1  -4  10  908.46   34.05
   1  -4 -10  896.61   31.65
   1  -4 -10  950.75   34.79
   1  -4 -10  952.20   33.41
  -1  -4  10  890.05   41.01
  -1  -4  10  963.31   40.35
   1  -4 -10  935.91   26.31
  -1  -4   9    6.65    2.43
  -1  -4   9    8.88    3.68
   1  -4  -9    6.20    2.46
  -1  -4   9    5.89    2.69
   1  -4  -9    6.83    1.93
  -1  -4   8 2935.40   69.54
  -1  -4   8 2773.19   74.25
   1  -4  -8 2969.94   66.33
  -1  -4   8 2767.73   75.92
  -1  -4   8 2763.84   64.02
   1  -4  -8 2719.21   58.24
  -1  -4   7   40.11    5.99
  -1   4   7   38.01    3.94
  -1  -4   7   37.25    6.19
  -1  -4   7   42.37    5.25
   1   4  -7   39.86    5.51
  -1  -4   7   39.34    6.80
   1  -4  -7   45.82    5.76
   1  -4  -7   42.05    4.45
   1  -4  -6 1109.00   31.46
   1  -4  -6  992.05   27.07
  -1  -4   6 1057.45   36.23
  -1  -4   6 1076.47   31.02
  -1   4   6 1054.93   26.93
   1   4  -6 1107.51   32.68
  -1  -4   6 1085.75   37.01
  -1  -4   6 1111.83   35.48
  -1   4   5   79.75    5.74
   1   4  -5   92.84    7.54
   1  -4  -5   78.58    6.75
   1  -4  -5   80.79    5.97
  -1  -4   5   80.73    8.18
   1   4  -4  968.98   27.80
   1  -4  -4  973.94   19.46
  -1   4   4  975.65   25.28
   1  -4  -4  891.71   24.78
  -1   4   3    8.95    2.03
  -1   4   3    7.61    1.92
   1  -4  -3    5.56    1.45
   1   4  -3    6.38    1.92
  -1   4   2 1561.98   35.73
   1   4  -2 1507.61   35.86
  -1   4   2 1450.07   34.64
   1   4  -1  899.00   24.20
  -1   4   1  902.59   23.68
  -1   4   1  926.03   25.11
   1   4   0  470.58   15.13
  -1   4   0  450.50   14.62
  -1   4   0  469.79   16.62
  -1   4  -1  228.71   11.21
  -1  -4  -1  234.56    9.21
  -1   4  -1  232.45    9.35
   1   4   1  231.52    9.48
  -1   4  -2  447.60   16.90
  -1   4  -2  435.36   13.32
  -1  -4  -2  418.18   12.89
   1   4   2  442.71   15.58
   1   4   2  422.18   15.19
   1   4   2  436.33   13.44
   1   4   3  397.91   13.38
  -1  -4  -3  357.14   11.48
  -1   4  -3  388.14   15.94
   1   4   3  368.05   13.87
  -1   4  -3  366.23   11.93
   1   4   3  381.95   12.08
  -1   4  -4   86.56    7.19
   1   4   4   82.52    5.00
   1   4   4   79.45    4.95
   1   4   4   73.90    5.79
  -1  -4  -4   77.71    4.67
   1  -4   4   72.85    6.24
  -1   4  -4   77.02    4.82
  -1   4  -5   54.87    5.93
   1  -4   5   52.33    5.45
   1   4   5   52.97    5.01
  -1  -4  -5   64.02    5.66
   1   4   5   58.70    3.75
   1   4   5   53.46    4.03
   1  -4   5   57.52    6.64
  -1  -4  -5   52.19    3.79
   1  -4   6 1309.25   34.77
  -1   4  -6 1306.51   35.60
   1   4   6 1247.94   28.12
   1  -4   6 1211.17   38.20
  -1  -4  -6 1230.60   32.93
   1   4   6 1244.91   25.03
   1   4   6 1157.68   31.25
   1  -4   6 1345.70   33.39
  -1  -4  -7   46.93    5.28
   1  -4   7   44.98    4.79
   1  -4   7   48.36    8.17
   1  -4   7   49.24    6.94
  -1  -4  -7   47.99    5.14
   1   4   7   47.78    3.97
  -1   4  -7   48.94    5.87
   1   4   7   42.40    4.63
   1  -4   8  957.12   41.15
   1   4   8  921.69   22.83
  -1  -4  -8  883.66   27.51
   1  -4   8  847.04   33.62
  -1  -4  -8  899.96   27.62
  -1   4  -8  872.03   29.00
   1  -4   8  871.89   26.18
   1   4   9  162.86    7.77
   1  -4   9  159.93   16.57
   1  -4   9  150.32    9.42
  -1   4  -9  149.60   10.68
  -1  -4  -9  151.95   10.20
   1  -4   9  142.72   13.01
  -1  -4 -10    2.57    1.79
   1  -4  10    3.70    2.09
   1  -4  10    4.18    1.41
   1  -4  10    2.12    2.13
   1  -4  10    5.80    2.60
  -1   4 -10    4.62    2.12
  -1  -4 -10    4.84    2.13
   1   4  10    6.30    1.58
  -1  -4 -11  395.21   22.65
  -1   4 -11  366.94   18.15
   1   4  11  380.95   13.96
  -1  -4 -11  368.99   18.02
   1  -4  11  394.70   29.30
   1  -4  11  346.04   18.99
   1  -4  11  358.65   23.35
   1  -4  11  364.60   17.21
   1   4  12  455.55   15.72
  -1  -4 -12  418.91   20.03
  -1  -4 -12  454.88   25.56
  -1   4 -12  435.44   20.38
   1   4  12  397.42   14.49
  -1  -4 -12  414.92   19.85
   1  -4  12  422.57   21.43
   1  -4  12  437.12   19.72
   1  -4  13   73.48    8.08
   1  -4  13   77.47    9.02
  -1   4 -13   75.25    8.15
  -1  -4 -13   76.38    8.29
  -1  -4 -13   98.10   11.82
  -1  -4 -13   95.45   11.61
  -1  -4 -13   87.56    9.07
   1   4  13   82.68    6.28
   1   4  13   81.11    6.02
   1   4  14  884.12   24.63
  -1  -4 -14  828.82   31.59
  -1   4 -14  939.02   25.20
   1  -4  14  733.60   31.38
   1   4  14  796.00   23.02
   1  -4  14  821.17   30.82
  -1   4 -14  853.55   30.18
  -1  -4 -14  778.89   30.38
  -1  -4 -14  864.49   38.43
  -1  -4 -14  889.49   40.04
   1  -4  15   62.50    7.91
  -1   4 -15   61.05    5.43
  -1  -4 -15   66.37    8.33
  -1  -4 -15   74.01   11.18
  -1  -4 -15   53.58    9.71
   1   4  15   71.23    5.92
   1  -4  15   59.48    8.27
  -1  -4 -15   56.94    7.52
  -1   4 -15   64.13    7.43
  -1  -4 -16  227.83   20.96
   1  -4  16  225.50   15.81
  -1  -4 -16  229.68   16.13
  -1  -4 -16  236.09   20.72
  -1  -4 -17  209.45   20.23
  -1  -4 -17  218.30   21.20
  -1  -4 -18  114.41   15.36
  -1  -4 -18  107.39   15.71
  -1  -4 -19   88.82   14.14
   1  -5 -19   11.54    5.33
  -1  -5  19   12.25    4.59
   1  -5 -18  736.79   41.37
   1  -5 -18  648.41   38.26
  -1  -5  18  644.80   35.29
   1  -5 -18  712.28   36.72
   1  -5 -17   63.96   11.93
   1  -5 -17   37.41    9.17
  -1  -5  17   44.79    8.47
   1   5 -17   49.71    8.02
   1  -5 -17   62.38   10.28
   1  -5 -16   89.28   13.30
  -1  -5  16   66.32   10.10
   1  -5 -16   76.48   12.16
   1  -5 -16   77.53   11.04
   1   5 -16   70.77    9.57
   1  -5 -15   34.04    7.77
   1  -5 -15   35.02    7.70
   1   5 -15   31.39    6.26
   1  -5 -15   47.23    8.47
  -1  -5  15   41.02    7.71
  -1  -5  15   30.37    5.91
   1  -5 -14  420.23   26.32
  -1  -5  14  371.77   21.28
   1  -5 -14  420.68   24.83
   1  -5 -14  446.69   26.73
   1  -5 -14  378.43   12.70
  -1  -5  14  394.42   24.21
   1   5 -14  365.78   21.82
   1  -5 -13    9.55    3.55
   1  -5 -13    7.90    3.60
   1   5 -13   16.52    4.42
   1  -5 -13   14.24    4.44
   1  -5 -13   10.81    2.19
  -1  -5  13    8.75    3.45
  -1  -5  13   13.98    3.85
   1  -5 -12 2076.61   59.91
   1  -5 -12 1816.13   42.65
   1  -5 -12 1968.12   54.75
   1   5 -12 1686.45   53.69
  -1  -5  12 1885.33   57.36
  -1  -5  12 1869.65   52.92
   1  -5 -12 1916.76   56.40
  -1  -5  11   -0.86    2.03
   1  -5 -11    3.46    1.93
  -1  -5  11    1.71    2.13
  -1  -5  11    1.26    1.67
   1  -5 -11    3.67    2.15
   1  -5 -11    3.52    1.32
  -1  -5  11    6.38    3.86
   1   5 -11   -0.49    2.11
   1  -5 -11    5.27    2.60
   1  -5 -10 1569.47   38.83
   1   5 -10 1491.12   48.11
  -1  -5  10 1653.74   50.73
  -1  -5  10 1612.71   58.70
  -1  -5  10 1669.43   57.55
   1  -5 -10 1690.60   48.69
   1  -5 -10 1726.81   50.22
  -1  -5  10 1628.08   46.62
   1  -5 -10 1679.34   47.30
  -1  -5   9   12.92    4.81
   1   5  -9    9.98    3.22
   1  -5  -9   10.03    2.26
  -1  -5   9   10.70    4.09
  -1  -5   9   13.83    4.01
   1  -5  -9   17.70    4.20
   1  -5  -9    9.64    2.84
  -1  -5   8   -1.07    2.55
  -1  -5   8    4.04    2.47
   1   5  -8    4.35    2.81
  -1   5   8    3.95    1.43
   1  -5  -8    4.62    1.67
   1  -5  -8    0.92    1.37
  -1  -5   8    1.25    1.58
  -1  -5   7  143.26   13.02
  -1  -5   7  132.94   12.47
  -1   5   7  144.92    8.20
   1  -5  -7  147.04   10.45
   1  -5  -7  131.52    8.07
   1   5  -7  147.05   11.26
  -1  -5   7  149.09   12.17
   1  -5  -6 1226.94   32.35
  -1   5   6 1314.45   32.40
   1   5  -6 1293.46   38.06
   1  -5  -6 1319.65   36.68
  -1  -5   6 1293.80   42.21
   1  -5  -5  474.60   10.85
   1  -5  -5  490.03   17.20
  -1   5   5  505.37   17.37
   1   5  -5  517.81   20.76
   1  -5  -4 2293.13   43.15
  -1   5   4 2328.70   50.40
   1   5  -4 2399.04   54.22
  -1   5   4 2179.73   50.99
   1  -5  -4 2174.57   49.58
  -1   5   3   72.76    6.29
   1  -5  -3   68.79    4.42
  -1   5   3   75.29    6.20
   1   5  -3   63.12    6.18
   1  -5  -3   71.76    5.87
   1  -5  -2 1189.53   31.39
  -1   5   2 1289.80   32.66
  -1   5   2 1183.55   31.35
   1  -5  -2 1200.16   28.20
   1   5  -2 1233.68   32.43
  -1   5   1  196.93   10.13
   1   5  -1  208.08   10.59
  -1   5   1  211.61   11.22
   1   5   0  897.45   28.60
  -1   5   0  947.84   27.61
   1   5   0  899.43   24.73
  -1   5   0  879.58   24.50
  -1   5  -1   47.39    5.31
   1   5   1   34.16    4.56
   1   5   1   33.21    3.69
  -1   5  -1   40.15    4.16
  -1  -5  -1   41.35    3.90
   1   5   2 1428.33   36.37
  -1   5  -2 1477.32   39.12
   1   5   2 1469.28   36.83
  -1  -5  -2 1429.12   32.51
  -1   5  -2 1463.57   33.99
   1   5   2 1455.21   33.33
  -1  -5  -3    4.69    1.27
   1   5   3    3.05    1.31
  -1   5  -3    3.80    1.29
   1   5   3    3.31    0.95
   1   5   3    3.46    1.43
  -1   5  -3    2.74    1.35
   1   5   4  783.62   24.61
   1   5   4  888.41   23.20
  -1   5  -4  872.57   28.32
  -1  -5  -4  787.61   20.48
   1   5   4  853.06   21.51
  -1   5  -4  817.98   22.32
   1  -5   4  849.64   26.57
  -1  -5  -5   23.69    3.72
   1   5   5   22.09    2.86
   1  -5   5   24.19    3.91
   1   5   5   20.52    3.49
  -1   5  -5   26.93    4.47
   1   5   5   21.06    2.57
  -1  -5  -5   20.54    2.42
   1  -5   6   30.59    4.63
   1   5   6   26.40    3.94
   1   5   6   30.25    2.84
   1   5   6   26.20    2.90
  -1   5  -6   33.09    5.26
  -1  -5  -6   27.34    4.25
  -1  -5  -6   26.92    2.77
   1  -5   6   25.41    4.63
  -1  -5  -7   16.29    3.39
   1  -5   7   10.98    3.22
   1   5   7   15.25    1.81
   1  -5   7   12.49    2.61
   1   5   7   13.44    2.04
   1   5   7   16.21    3.14
  -1   5  -7   14.74    3.39
   1   5   8  685.19   15.48
   1  -5   8  699.63   28.70
  -1  -5  -8  685.75   22.29
   1  -5   8  748.76   34.65
   1  -5   8  702.26   21.72
  -1   5  -8  680.60   24.32
   1   5   8  618.20   19.81
  -1  -5  -9    1.30    1.59
  -1  -5  -9    2.24    1.32
   1  -5   9    1.24    1.89
   1  -5   9    0.13    1.83
   1   5   9    0.37    0.63
  -1   5  -9    2.29    1.83
   1  -5   9    0.85    1.22
   1  -5   9    2.19    1.24
  -1  -5 -10 1696.72   50.82
  -1   5 -10 1617.45   46.60
  -1  -5 -10 1585.50   44.56
   1  -5  10 1676.22   63.11
   1  -5  10 1667.69   55.28
   1  -5  10 1569.13   42.90
   1   5  10 1642.34   35.79
   1  -5  10 1551.87   46.64
  -1   5 -11   53.86    7.33
  -1  -5 -11   75.89    9.57
   1  -5  11   54.66    9.25
  -1  -5 -11   73.52    8.10
   1   5  11   68.91    5.05
   1  -5  11   67.22    7.34
  -1  -5 -11   60.36    7.27
   1  -5  11   75.18    8.81
  -1  -5 -12  778.06   29.15
   1   5  12  746.57   20.00
   1  -5  12  766.90   27.99
  -1  -5 -12  777.39   34.48
  -1   5 -12  724.96   29.46
  -1  -5 -12  767.19   29.46
   1  -5  12  732.50   30.26
   1   5  12  784.26   20.97
   1   5  13   64.23    4.84
   1  -5  13   57.84    8.07
  -1  -5 -13   72.30   10.33
   1   5  13   59.76    4.51
   1  -5  13   52.69    6.96
  -1   5 -13   54.78    7.46
  -1  -5 -13   54.05    7.20
  -1  -5 -13   62.16    8.01
   1  -5  14   16.26    3.96
  -1  -5 -14   13.50    3.67
  -1   5 -14   12.54    3.71
  -1  -5 -14    8.82    3.60
   1   5  14   16.97    2.43
  -1  -5 -14   11.16    3.29
   1   5  14   14.22    2.17
  -1  -5 -14   16.60    5.52
  -1   5 -15   14.42    2.83
   1  -5  15   17.62    4.34
  -1  -5 -15   15.03    5.38
  -1  -5 -15   12.56    4.87
  -1  -5 -15   20.84    4.75
  -1   5 -15   13.54    3.69
  -1  -5 -15   17.90    4.49
  -1  -5 -16  727.15   31.78
  -1  -5 -16  732.48   38.36
   1  -5  16  733.13   30.50
  -1  -5 -16  767.01   40.22
  -1  -5 -17   -1.40    3.30
  -1  -5 -17    4.85    5.73
  -1  -5 -18 1064.20   49.75
  -1  -5 -18 1030.02   50.49
  -1  -6  19   18.42    6.06
   1  -6 -18  129.81   15.51
   1  -6 -18  119.98   16.18
   1  -6 -18  128.45   17.17
  -1  -6  18  105.52   13.91
   1  -6 -17   53.72    9.79
  -1  -6  17   44.23    8.71
   1   6 -17   55.31    8.99
   1  -6 -17   64.30   12.09
   1  -6 -17   54.22   10.75
   1  -6 -16  869.91   40.10
   1  -6 -16  897.60   43.39
   1  -6 -16  945.48   44.18
  -1  -6  16  851.49   39.91
   1   6 -16  755.57   35.41
   1  -6 -15   -3.73    2.04
   1  -6 -15   -0.59    1.72
   1   6 -15    1.99    2.29
  -1  -6  15    1.32    2.94
   1  -6 -15    0.19    2.90
   1  -6 -14  826.09   38.20
  -1  -6  14  790.10   36.37
   1   6 -14  697.94   32.88
   1  -6 -14  738.11   20.25
   1  -6 -14  808.62   36.13
  -1  -6  14  733.21   32.36
   1  -6 -13  114.39    7.52
   1  -6 -13  118.71   12.75
   1  -6 -13  123.20   13.53
   1   6 -13  113.53   12.44
  -1  -6  13  123.20   13.42
  -1  -6  13  125.94   11.99
   1   6 -12  167.62   14.76
   1  -6 -12  160.38    9.65
   1  -6 -12  185.05   14.65
   1  -6 -12  183.14   15.68
  -1  -6  12  188.54   16.37
  -1  -6  12  180.36   14.17
   1  -6 -12  180.28   15.12
  -1  -6  11    9.54    3.56
  -1  -6  11   15.28    5.32
   1  -6 -11   12.84    4.22
   1  -6 -11   11.66    3.78
   1  -6 -11   13.45    3.80
   1  -6 -11   10.79    2.42
  -1  -6  11   10.57    3.35
   1   6 -11   12.90    4.16
   1  -6 -10  686.26   29.29
  -1  -6  10  624.20   29.59
   1  -6 -10  630.49   27.49
  -1  -6  10  603.36   33.91
   1  -6 -10  660.31   27.56
  -1  -6  10  624.29   34.11
  -1  -6  10  636.14   26.84
   1  -6 -10  602.10   21.14
   1   6 -10  561.65   27.96
  -1  -6   9  128.76   14.51
   1   6  -9  130.49   12.38
   1  -6  -9  136.97    9.23
  -1  -6   9  141.04   14.77
   1  -6  -9  158.22   12.81
  -1   6   9  137.81    8.62
  -1  -6   9  144.27   11.68
   1  -6  -9  144.45   11.97
   1  -6  -9  149.00   12.05
  -1  -6   9  147.64   13.55
   1  -6  -8 2280.41   57.56
   1  -6  -8 2315.04   57.70
  -1  -6   8 2255.01   66.70
   1   6  -8 2033.72   60.28
  -1   6   8 2307.11   49.94
  -1  -6   8 2224.79   66.63
   1   6  -8 2316.81   61.20
   1  -6  -8 2020.18   50.09
  -1  -6   8 2252.89   62.57
  -1   6   7   74.33    6.31
   1   6  -7   63.22    8.44
   1  -6  -7   74.84    6.59
   1   6  -7   63.80    7.84
  -1  -6   7   75.13    9.75
   1  -6  -7   78.05    8.15
   1  -6  -6 1373.74   38.74
  -1   6   6 1378.82   35.18
   1  -6  -6 1263.53   34.82
   1   6  -6 1327.50   43.58
   1   6  -6 1420.35   41.71
   1   6  -5   73.78    8.67
   1  -6  -5   59.87    6.10
  -1   6   5   57.83    6.34
   1  -6  -5   64.09    3.64
  -1   6   5   73.84    6.51
   1   6  -5   65.72    7.45
  -1   6   4   49.04    5.65
   1   6  -4   52.63    7.15
   1  -6  -4   47.43    3.63
   1   6  -4   42.93    5.71
  -1   6   4   48.30    5.30
   1  -6  -4   44.68    5.08
   1   6  -3    0.43    1.77
  -1   6   3    1.90    1.18
   1  -6  -3    1.82    0.86
   1  -6  -3    2.89    1.64
   1   6  -3    1.87    1.95
  -1   6   3    1.81    1.24
   1   6  -2 1466.80   43.45
   1  -6  -2 1436.28   37.62
  -1   6   2 1487.92   38.86
  -1   6   2 1470.12   37.96
   1  -6  -2 1458.32   34.13
   1   6  -2 1475.51   38.90
   1   6  -1  159.02    9.84
   1   6  -1  151.37   11.58
  -1   6   1  143.90    9.37
  -1   6   1  166.02   10.66
   1  -6  -1  154.62    8.72
  -1   6   0 2670.30   58.66
   1  -6   0 2677.70   58.08
  -1  -6   0 2716.82   57.67
   1   6   0 2771.62   64.74
   1   6   0 2811.68   59.08
  -1   6   0 2764.90   63.06
  -1   6  -1   15.99    3.37
   1   6   1   15.82    2.81
   1   6   1   15.85    3.44
  -1  -6  -1   14.13    2.47
  -1   6  -1   17.43    2.93
   1   6   1   12.94    2.79
   1   6   2  476.53   19.23
  -1   6  -2  472.25   17.27
   1   6   2  481.28   16.80
   1   6   2  510.26   19.75
  -1  -6  -2  467.19   15.73
  -1   6  -2  479.16   20.79
  -1   6  -3   62.92    5.69
   1   6   3   54.60    5.65
   1   6   3   53.05    4.86
   1   6   3   51.56    5.80
  -1  -6  -3   57.59    4.75
   1   6   4  606.66   18.18
  -1  -6  -4  584.85   17.08
  -1   6  -4  600.88   19.72
   1   6   4  555.70   21.10
   1   6   4  580.25   19.87
  -1   6  -4  630.61   25.04
  -1  -6  -5   42.22    3.77
  -1   6  -5   48.83    4.91
   1   6   5   46.26    4.65
   1   6   5   41.14    4.00
  -1   6  -5   50.84    6.85
   1  -6   5   57.23    6.63
   1   6   5   44.07    5.35
   1   6   6 2107.55   52.07
  -1  -6  -6 2209.54   53.44
   1   6   6 2275.95   46.04
   1  -6   6 2327.34   56.01
   1   6   6 2189.01   46.49
  -1  -6  -6 2129.36   44.14
  -1   6  -6 2255.22   58.24
   1   6   7  117.54    6.53
   1  -6   7  121.00   12.02
   1   6   7  107.21    8.73
  -1  -6  -7  104.45    5.84
  -1   6  -7  115.31   10.68
  -1  -6  -7  111.77    9.36
   1   6   7  118.95    6.50
   1   6   8 1266.96   29.29
  -1  -6  -8 1404.91   41.33
  -1   6  -8 1230.76   40.69
  -1  -6  -8 1270.47   37.83
   1  -6   8 1324.25   38.69
   1  -6   8 1205.23   39.04
   1   6   8 1284.02   27.72
   1  -6   8 1276.67   45.50
   1   6   8 1185.44   35.80
   1  -6   9   43.09    9.09
   1  -6   9   43.24    5.94
  -1  -6  -9   20.91    4.27
  -1   6  -9   31.05    5.78
   1   6   9   24.80    2.09
   1  -6   9   31.26    5.48
   1   6   9   30.41    3.13
   1  -6   9   27.20    6.20
  -1  -6  -9   32.40    5.68
  -1  -6 -10    2.43    1.81
  -1  -6 -10    7.38    2.93
   1  -6  10    3.58    2.85
   1  -6  10   11.83    3.47
   1  -6  10    5.84    1.81
  -1  -6 -10    9.59    3.13
   1   6  10   10.85    1.85
  -1   6 -10   11.95    3.73
   1  -6  10    8.54    3.10
   1   6  11  110.77    6.05
  -1  -6 -11  112.64   10.51
  -1  -6 -11   95.16    9.74
  -1   6 -11  115.44   11.31
   1  -6  11  107.69   10.82
   1  -6  11  110.99    9.88
  -1  -6 -11  107.36   11.85
   1  -6  11  108.48   13.75
  -1  -6 -12 1123.83   38.88
  -1  -6 -12 1269.83   45.61
   1   6  12 1126.27   25.87
  -1   6 -12 1176.37   41.12
   1  -6  12 1162.53   40.67
   1   6  12 1130.77   25.13
  -1  -6 -12 1262.01   40.08
   1  -6  12 1245.68   38.43
  -1   6 -13   54.01    8.04
  -1  -6 -13   52.74    7.42
   1  -6  13   45.26    6.66
   1   6  13   46.74    3.13
  -1  -6 -13   48.95    8.60
  -1  -6 -13   38.57    6.52
  -1  -6 -14  899.68   40.88
  -1  -6 -14  857.08   33.57
   1  -6  14  872.77   32.73
  -1   6 -14  836.18   34.56
  -1  -6 -14  821.06   33.94
  -1   6 -15    4.56    2.35
  -1  -6 -15    7.67    4.13
   1  -6  15    7.00    2.51
  -1  -6 -15   11.21    4.13
  -1  -6 -15   11.82    3.84
  -1  -6 -16  279.66   23.12
  -1  -6 -16  263.78   23.06
  -1   6 -16  276.40   18.66
  -1  -6 -16  270.31   19.06
   1  -6  16  256.08   17.33
  -1  -6 -17    3.91    3.62
  -1  -6 -17    5.87    4.80
  -1  -6 -18   30.77    7.81
  -1  -6 -18   32.01    8.70
   1  -7 -19    1.70    3.23
   1  -7 -18  258.57   22.71
   1  -7 -18  267.09   24.68
  -1  -7  18  218.80   20.77
   1  -7 -18  268.05   24.59
   1  -7 -17   23.15    6.85
   1   7 -17   29.34    6.93
   1  -7 -17   25.05    7.14
   1  -7 -17   20.67    7.42
  -1  -7  17   29.10    7.27
   1  -7 -16   -2.33    3.80
   1  -7 -16    3.77    3.03
  -1  -7  16    0.81    2.07
   1   7 -16   -0.68    2.24
   1  -7 -16    5.29    3.52
   1   7 -15   91.92   11.88
   1  -7 -15  106.27   13.21
   1  -7 -15  118.71   14.62
  -1  -7  15  110.30   13.63
  -1  -7  14  170.52   16.57
   1  -7 -14  158.34    8.60
   1  -7 -14  194.94   18.14
   1   7 -14  129.99   13.98
   1  -7 -14  154.40   15.58
   1  -7 -13    6.72    3.48
   1  -7 -13    9.76    2.28
  -1  -7  13    1.59    1.73
   1   7 -13    8.56    3.68
   1  -7 -12  732.92   32.77
   1   7 -12  641.19   32.01
  -1  -7  12  699.42   30.41
   1  -7 -12  677.52   23.15
   1  -7 -12  756.69   34.07
  -1  -7  12  702.48   34.25
  -1  -7  11  143.82   12.75
   1  -7 -11  143.23    9.70
   1   7 -11  130.43   13.74
   1  -7 -11  162.99   14.56
   1  -7 -11  161.17   13.95
   1  -7 -11  154.75   13.51
  -1  -7  11  153.15   14.95
  -1  -7  11  147.03   17.19
  -1  -7  10  530.63   31.54
  -1  -7  10  527.11   31.73
   1  -7 -10  553.62   26.65
  -1  -7  10  522.97   28.11
   1  -7 -10  547.32   25.61
  -1  -7  10  525.05   24.75
   1  -7 -10  502.62   25.04
   1   7 -10  501.41   27.25
   1  -7 -10  471.90   19.38
  -1   7  10  537.43   19.16
   1  -7  -9  188.29   11.75
  -1  -7   9  210.07   18.58
   1  -7  -9  229.42   16.01
  -1  -7   9  227.35   15.39
   1  -7  -9  265.96   16.70
  -1  -7   9  206.62   16.65
   1  -7  -9  218.19   15.25
  -1   7   9  234.35   11.95
   1   7  -9  204.81   16.71
  -1  -7   9  221.32   19.20
  -1  -7   8   15.33    4.21
  -1  -7   8   12.23    3.75
   1  -7  -8   20.80    4.42
  -1  -7   8   14.08    3.57
   1  -7  -8   17.16    3.50
   1   7  -8   11.81    3.19
   1  -7  -8   18.64    4.21
  -1   7   8   17.19    3.28
  -1  -7   7  101.02    9.60
   1   7  -7   92.78   10.97
   1   7  -7   88.50    9.78
   1  -7  -7   97.87    9.40
  -1   7   7   94.10    7.71
   1  -7  -7   91.56    7.93
   1  -7  -6  937.06   29.49
   1  -7  -6  975.27   32.23
  -1   7   6  926.00   31.55
  -1   7   6  996.28   29.67
   1   7  -6 1011.46   35.08
   1   7  -6  898.67   36.11
   1  -7  -6  951.51   20.52
  -1   7   5  157.61   11.32
  -1   7   5  169.73   10.93
   1   7  -5  159.79   13.86
   1   7  -5  159.66   12.56
   1  -7  -5  167.90    7.21
   1  -7  -5  166.03   10.78
   1   7  -4 1588.88   49.55
  -1   7   4 1616.44   42.58
   1  -7  -4 1571.90   41.87
  -1   7   4 1548.98   43.07
   1  -7  -4 1669.04   35.80
   1   7  -4 1655.12   45.71
  -1   7   3  365.21   17.10
   1   7  -3  371.71   18.03
   1  -7  -3  345.02   13.27
   1   7  -3  371.22   20.59
  -1   7   3  340.80   16.67
   1  -7  -3  354.44   16.47
   1  -7  -2  749.95   22.67
  -1   7   2  746.61   25.84
   1   7  -2  766.05   26.88
   1  -7  -2  766.63   26.00
   1   7  -2  803.03   31.28
  -1   7   2  778.11   27.05
  -1   7   1  929.94   30.53
  -1   7   1  873.50   28.15
   1   7  -1  891.97   28.57
   1  -7  -1  844.02   25.74
   1   7  -1  881.96   32.51
  -1   7   0  307.02   16.79
   1   7   0  267.95   16.23
   1  -7   0  298.07   13.89
  -1   7   0  305.40   14.78
  -1  -7   0  300.50   13.66
   1   7   0  281.39   13.98
  -1  -7  -1  211.97   10.99
   1   7   1  216.07   13.82
   1   7   1  223.33   12.06
  -1   7  -1  232.92   14.52
   1   7   1  214.38   13.38
   1  -7   1  226.42   12.42
  -1   7  -1  221.29   12.36
   1   7   2 3121.17   65.85
  -1   7  -2 3259.99   74.65
   1   7   2 3135.43   70.95
   1   7   2 3014.90   70.27
  -1   7  -2 3127.45   67.69
  -1  -7  -2 3119.24   63.93
  -1   7  -3    2.91    2.04
   1   7   3    0.73    0.92
  -1   7  -3   -0.13    0.96
  -1  -7  -3    2.26    0.95
   1   7   3    1.20    0.81
   1   7   3    1.56    1.27
  -1   7  -4 1779.10   44.31
  -1  -7  -4 1801.02   40.02
   1   7   4 1824.10   41.73
   1   7   4 1734.82   46.52
   1   7   4 1871.22   45.38
  -1   7  -4 1838.77   51.91
   1   7   5  209.08   12.57
  -1  -7  -5  221.13    9.18
   1   7   5  240.65   10.38
  -1   7  -5  274.39   16.68
  -1   7  -5  247.99   12.35
   1   7   5  239.15   11.61
   1   7   6    7.58    2.10
   1   7   6    5.98    2.30
  -1  -7  -6    6.70    1.43
  -1   7  -6   10.38    2.57
  -1   7  -6    9.60    3.66
   1   7   6    5.55    1.48
  -1  -7  -7  191.52   13.12
   1   7   7  190.40   12.67
  -1  -7  -7  196.36    8.64
   1  -7   7  228.59   17.03
  -1   7  -7  231.17   16.23
   1  -7   7  208.34   14.28
  -1  -7  -7  236.75   14.78
   1   7   7  201.01    9.82
   1   7   7  209.83    9.63
  -1  -7  -8  755.90   28.75
   1   7   8  813.54   21.75
  -1  -7  -8  830.61   30.98
   1  -7   8  826.65   36.06
   1   7   8  749.77   27.69
  -1   7  -8  780.54   32.47
   1   7   8  796.50   21.39
   1  -7   8  790.64   30.60
   1   7   9   66.45    4.81
   1   7   9   68.50    4.63
   1  -7   9   65.67    8.30
  -1   7  -9   79.37    9.70
   1  -7   9   61.72    9.49
   1  -7   9   68.75    8.22
   1   7   9   55.28    6.87
  -1  -7  -9   56.61    7.93
  -1  -7  -9   68.87    8.08
  -1  -7  -9   60.04    7.56
   1   7  10  819.71   18.60
   1  -7  10  857.33   33.35
  -1  -7 -10  861.32   32.21
   1   7  10  860.13   21.43
   1  -7  10  915.25   32.74
   1  -7  10  881.95   40.52
  -1  -7 -10 1002.22   36.90
  -1  -7 -10  956.06   33.76
  -1   7 -10  835.28   34.65
  -1  -7 -11  105.09   11.55
   1  -7  11   79.12    9.55
  -1  -7 -11   89.88    9.81
   1  -7  11   84.42    9.16
   1   7  11   86.20    4.77
  -1   7 -11   74.96    9.93
  -1  -7 -11   96.90   10.21
  -1  -7 -12  151.92   13.23
  -1  -7 -12  182.11   16.23
  -1   7 -12  141.51   13.85
  -1  -7 -12  183.26   14.27
   1  -7  12  156.74   12.72
  -1  -7 -13  101.83   10.86
  -1  -7 -13   98.82   12.54
   1  -7  13  104.78   10.57
  -1   7 -13  102.16   11.78
  -1  -7 -13   93.27   10.64
  -1  -7 -14   19.33    5.03
   1  -7  14   33.28    6.03
  -1   7 -14   19.68    5.22
  -1  -7 -14   14.64    5.46
  -1  -7 -15   68.75    9.61
  -1   7 -15   86.27   10.89
   1  -7  15   88.51   10.03
  -1  -7 -15   78.48   12.06
  -1  -7 -16  212.43   20.41
  -1  -7 -16  217.26   20.82
  -1   7 -16  210.81   17.31
   1  -7  16  216.86   16.21
  -1  -7 -17    0.72    3.13
  -1  -7 -17    2.91    2.76
  -1  -7 -18  222.89   22.72
  -1  -7 -18  230.02   22.89
   1  -8 -19  136.33   17.12
   1  -8 -18   44.20    9.39
  -1  -8  18   26.20    7.21
   1  -8 -18   26.44    7.83
   1  -8 -18   28.07    8.64
   1  -8 -17   63.04   11.43
  -1  -8  17   46.83    9.38
   1  -8 -17   51.70   10.06
   1   8 -17   51.40    9.66
   1  -8 -17   65.74   12.17
   1  -8 -16  267.28   22.35
   1  -8 -16  297.71   24.73
  -1  -8  16  263.80   22.53
   1   8 -16  232.51   20.48
   1  -8 -15   18.72    6.00
   1  -8 -15   13.14    4.60
   1   8 -15   15.40    4.61
  -1  -8  15    8.85    4.00
   1  -8 -14  280.69   22.55
   1  -8 -14  249.63   20.40
  -1  -8  14  284.06   22.63
   1   8 -14  217.17   19.25
   1  -8 -13  154.28    9.97
   1   8 -13  138.14   15.12
   1  -8 -13  184.43   17.24
   1  -8 -13  164.37   15.82
  -1  -8  13  186.96   17.84
  -1  -8  12   10.62    4.23
   1  -8 -12   15.32    4.42
   1  -8 -12   13.81    4.22
   1   8 -12    8.89    3.94
   1  -8 -12   15.74    3.19
  -1  -8  11  170.02   16.38
  -1   8  11  158.98   10.04
   1  -8 -11  188.84   15.90
  -1  -8  11  170.98   14.38
   1  -8 -11  151.28   14.13
   1  -8 -11  146.68   10.44
   1   8 -11  137.97   14.67
   1  -8 -10  225.23   13.45
   1  -8 -10  234.59   16.87
  -1  -8  10  227.91   18.82
   1  -8 -10  268.92   18.55
  -1  -8  10  243.25   20.91
   1   8 -10  195.00   17.30
   1  -8 -10  252.22   17.57
  -1  -8  10  235.08   16.66
  -1   8  10  243.14   12.90
   1  -8  -9    6.12    2.42
   1  -8  -9    1.66    1.45
  -1  -8   9    2.11    1.99
  -1  -8   9    5.01    2.85
   1  -8  -9    1.42    1.37
   1   8  -9    2.57    1.53
   1  -8  -9    5.85    2.76
  -1  -8   9   -0.21    1.08
  -1   8   9    1.05    1.21
   1  -8  -8  762.80   30.51
   1  -8  -8  719.81   26.56
   1  -8  -8  846.57   31.68
   1   8  -8  686.58   33.63
  -1   8   8  791.72   26.47
  -1  -8   8  693.95   34.47
   1  -8  -8  890.91   32.87
  -1  -8   8  794.06   30.96
   1  -8  -7   67.57    7.21
   1   8  -7   72.65   10.01
   1  -8  -7   70.22    3.58
   1  -8  -7   78.91    8.78
  -1   8   7   71.59    7.18
   1   8  -7   73.26    9.30
  -1  -8   7   78.11    8.78
   1   8  -6  736.08   33.58
   1  -8  -6  770.86   19.14
   1   8  -6  792.75   32.07
  -1   8   6  746.96   28.72
  -1   8   6  789.32   27.16
   1  -8  -6  787.62   29.18
   1  -8  -6  750.40   26.91
  -1   8   5 1085.77   35.42
   1   8  -5 1032.74   40.65
   1  -8  -5 1062.87   33.45
   1   8  -5 1102.22   37.78
   1  -8  -5 1069.28   26.13
  -1   8   5 1130.78   34.28
   1  -8  -4   74.21    7.67
   1   8  -4   81.87   10.13
   1   8  -4   71.50    8.32
  -1   8   4   77.77    7.99
   1  -8  -4   82.64    6.03
  -1   8   4   73.60    7.98
   1  -8  -3  487.70   17.35
  -1   8   3  474.41   21.22
  -1   8   3  499.83   21.71
   1  -8  -3  469.24   20.51
   1   8  -3  508.13   22.57
   1   8  -3  475.06   25.26
   1   8  -2 1828.24   54.40
  -1   8   2 1777.81   48.03
   1   8  -2 1827.41   48.70
   1  -8  -2 1746.33   47.26
  -1   8   2 1880.15   49.85
   1  -8  -2 1775.16   43.03
  -1   8   1    5.48    2.80
  -1  -8   1    5.89    2.24
  -1   8   1    7.91    2.45
   1  -8  -1    6.14    1.86
   1   8  -1    5.53    2.48
   1   8  -1    7.88    2.93
  -1  -8   0 2288.74   52.50
  -1   8   0 2218.36   58.41
  -1   8   0 2173.75   54.56
   1   8   0 2271.90   54.61
   1  -8   0 2197.72   52.67
   1   8   0 2173.51   59.70
   1   8   1  755.70   29.86
   1   8   1  753.53   29.11
  -1  -8  -1  798.21   24.98
   1  -8   1  784.19   26.63
  -1   8  -1  838.37   31.58
   1   8   1  764.93   26.19
  -1   8  -1  771.26   27.18
   1   8   2  317.52   15.15
  -1   8  -2  297.65   18.23
   1   8   2  300.21   17.22
   1   8   2  313.09   17.31
  -1  -8  -2  307.44   13.74
  -1   8  -2  290.77   15.39
   1   8   3 1117.29   36.43
   1   8   3 1184.79   36.59
  -1   8  -3 1227.07   41.28
  -1   8  -3 1116.63   34.38
   1   8   3 1172.76   32.63
  -1  -8  -3 1166.78   30.70
   1   8   4  223.13   13.40
   1   8   4  197.53   13.48
  -1  -8  -4  200.48   10.34
   1   8   4  216.82   11.48
  -1   8  -4  203.55   12.67
  -1   8  -4  220.47   16.12
   1   8   5  630.32   20.71
   1   8   5  615.30   22.88
  -1  -8  -5  608.73   18.89
  -1   8  -5  610.30   28.52
  -1   8  -5  598.35   23.03
   1   8   5  548.23   23.91
   1   8   6 2051.19   54.45
   1   8   6 2146.72   47.11
   1   8   6 2182.04   49.92
  -1   8  -6 1995.68   51.33
  -1   8  -6 2204.97   61.74
  -1  -8  -6 1985.28   44.31
  -1  -8  -7   83.59    8.97
   1   8   7   68.92    6.25
  -1   8  -7   75.25    7.48
   1   8   7   64.51    7.64
  -1  -8  -7   76.57    5.38
  -1   8  -7   79.51   10.03
   1  -8   7   79.26    8.89
   1   8   7   82.51    6.27
   1   8   8  621.21   19.81
  -1  -8  -8  585.96   25.43
   1  -8   8  547.69   29.87
  -1   8  -8  553.57   28.18
   1   8   8  535.74   23.90
  -1  -8  -8  666.78   27.46
   1   8   8  595.46   18.22
  -1  -8  -8  534.87   16.27
   1  -8   8  543.59   25.51
   1   8   9  563.50   24.97
  -1  -8  -9  697.44   29.60
   1   8   9  619.54   18.04
   1  -8   9  637.05   33.69
   1   8   9  659.16   19.35
   1  -8   9  589.62   27.20
   1  -8   9  588.90   27.27
  -1   8  -9  583.25   29.62
  -1  -8  -9  583.14   26.22
   1  -8  10    6.01    2.79
  -1  -8 -10    9.91    2.90
  -1  -8 -10   10.18    3.74
  -1   8 -10    4.08    2.70
   1  -8  10    8.05    3.12
  -1  -8 -10    5.14    2.43
   1   8  10    3.76    1.21
   1   8  10    6.14    1.32
  -1  -8 -11  288.69   18.50
  -1  -8 -11  292.80   20.09
   1   8  11  221.93    7.21
   1  -8  11  270.20   17.73
  -1   8 -11  274.99   20.14
  -1  -8 -11  261.67   17.72
  -1  -8 -12  156.70   13.99
  -1   8 -12  188.72   16.78
  -1  -8 -12  202.54   15.80
  -1  -8 -12  186.60   16.79
   1  -8  12  178.74   14.56
  -1   8 -13   13.16    4.76
   1  -8  13   12.61    3.89
  -1  -8 -13    9.12    4.52
  -1  -8 -13   11.30    4.00
  -1  -8 -14  459.40   29.01
  -1  -8 -14  384.36   23.77
  -1   8 -14  407.75   25.88
   1  -8  14  443.52   23.74
   1  -8  15    9.13    3.26
  -1  -8 -15    8.08    3.91
  -1   8 -15   11.02    4.15
  -1  -8 -16   36.04    8.39
   1  -8  16   35.66    6.84
  -1   8 -16   34.85    7.42
  -1  -8 -17   99.06   14.98
  -1  -8 -17  112.67   15.71
  -1  -8 -18    9.57    4.19
   1  -9 -19   -1.06    1.90
  -1  -9  18  105.44   14.97
   1  -9 -18  109.68   15.49
  -1  -9  17  230.36   22.19
   1   9 -17  190.66   19.39
   1  -9 -17  234.49   23.26
   1  -9 -17  249.03   22.55
   1  -9 -16   32.13    8.93
   1  -9 -16   27.75    7.61
   1   9 -16   21.77    6.68
  -1  -9  16   29.14    7.95
   1  -9 -15  230.55   21.29
   1   9 -15  180.83   18.55
  -1  -9  15  200.26   19.92
   1  -9 -15  185.93   18.57
   1   9 -14   63.26   10.85
   1  -9 -14   77.76   11.84
   1  -9 -14   62.50   10.48
  -1  -9  14   59.23   10.66
   1  -9 -13  136.79   14.80
  -1  -9  13  135.02   15.44
   1   9 -13  109.95   13.99
   1  -9 -13  145.12   15.57
   1  -9 -13  131.90    9.94
   1  -9 -12  423.80   19.25
   1  -9 -12  403.42   24.97
   1   9 -12  371.90   26.14
  -1  -9  12  414.88   27.52
   1  -9 -11   12.55    4.72
  -1   9  11    5.92    2.17
   1   9 -11    2.91    2.47
  -1  -9  11    3.68    2.33
   1  -9 -11    2.91    1.42
   1  -9 -11    9.46    2.91
   1  -9 -10   50.11    8.15
  -1   9  10   47.08    5.99
  -1  -9  10   42.02    6.99
   1   9 -10   32.27    7.32
   1  -9 -10   43.85    6.04
  -1  -9  10   46.17    8.47
  -1  -9  10   35.33    7.91
   1  -9 -10   41.19    7.29
  -1  -9   9  578.90   32.90
  -1  -9   9  627.03   28.36
   1  -9  -9  722.73   30.86
   1  -9  -9  592.44   28.18
   1  -9  -9  729.39   30.69
  -1   9   9  622.54   24.03
   1   9  -9  549.95   31.08
   1  -9  -9  547.06   23.69
   1  -9  -8  158.53   11.86
   1  -9  -8  189.29   14.58
   1  -9  -8  197.85   15.06
  -1   9   8  181.61   12.24
  -1  -9   8  177.74   14.24
   1   9  -8  146.65   15.43
   1  -9  -7 1154.64   37.14
   1  -9  -7 1265.90   41.28
  -1   9   7 1182.12   40.06
   1   9  -7 1233.22   44.57
   1   9  -7 1216.77   46.96
  -1   9   7 1261.64   37.98
  -1  -9   7 1281.85   41.87
   1  -9  -7 1233.50   26.80
   1  -9  -6  546.26   23.35
   1   9  -6  529.45   26.74
   1  -9  -6  561.64   16.52
   1   9  -6  495.96   28.43
   1  -9  -6  553.61   24.82
  -1   9   6  545.01   25.01
  -1   9   6  557.27   23.39
   1  -9  -5  146.63   11.42
  -1   9   5  146.14   12.20
   1   9  -5  159.32   13.77
  -1   9   5  155.79   11.89
   1  -9  -5  158.39    8.58
   1   9  -5  150.25   14.90
   1  -9  -4  498.90   17.67
   1   9  -4  498.43   24.50
   1  -9  -4  464.56   21.57
   1   9  -4  463.47   26.63
  -1   9   4  514.85   23.37
  -1   9   4  490.12   22.56
   1  -9  -3  421.06   16.84
   1   9  -3  412.91   21.37
   1   9  -3  413.92   24.40
  -1   9   3  440.12   21.39
  -1   9   3  428.36   21.05
   1  -9  -3  427.64   20.40
   1  -9  -2   26.46    4.77
  -1   9   2   26.46    5.27
   1   9  -2   28.94    5.26
  -1   9   2   25.21    4.73
  -1  -9   2   28.29    4.73
   1   9  -2   28.43    6.07
   1  -9  -2   26.69    4.14
  -1   9   1 2275.16   57.99
  -1   9   1 2250.56   60.78
   1   9  -1 2251.23   57.85
   1   9  -1 2164.94   63.22
   1  -9  -1 2213.06   53.52
   1  -9  -1 2323.99   58.63
  -1  -9   1 2252.98   55.39
   1  -9   0   87.40    8.09
  -1   9   0   92.12    9.08
   1   9   0   80.69    9.39
   1   9   0   73.28    9.36
  -1   9   0  100.06   10.63
   1   9   0   75.51    8.08
  -1  -9   0   89.24    8.03
  -1   9  -1 1282.94   39.74
   1   9   1 1314.38   43.66
   1   9   1 1348.29   39.27
   1  -9   1 1323.19   38.84
  -1   9  -1 1382.14   45.04
   1   9   1 1313.28   43.03
  -1  -9  -1 1351.08   37.09
  -1   9  -2 1052.00   34.87
   1   9   2 1054.06   37.21
   1  -9   2 1039.32   34.17
  -1   9  -2 1122.14   40.45
   1   9   2 1120.82   33.88
   1   9   2 1107.66   38.16
  -1  -9  -2 1087.40   31.21
   1   9   3   69.32    8.23
   1   9   3   77.16    7.49
   1   9   3   72.81    8.62
  -1   9  -3   91.61   10.67
  -1   9  -3   88.66    8.75
  -1  -9  -3   75.32    6.67
  -1  -9  -4  700.18   22.60
   1   9   4  732.00   28.05
   1   9   4  699.17   28.48
   1   9   4  701.35   24.27
  -1   9  -4  690.79   26.87
  -1   9  -4  711.34   32.26
  -1   9  -5 1378.46   41.16
  -1  -9  -5 1319.34   34.34
   1   9   5 1318.55   42.42
  -1   9  -5 1384.23   48.50
   1   9   5 1380.04   40.44
   1   9   5 1431.64   37.38
   1   9   6   71.18    7.24
  -1   9  -6   52.20    8.64
   1   9   6   60.50    7.65
   1   9   6   60.60    5.89
   1  -9   6   47.58    7.26
  -1   9  -6   51.50    6.59
  -1  -9  -6   50.76    4.88
  -1  -9  -7 1083.10   28.55
   1   9   7 1159.17   38.87
   1   9   7 1156.39   33.69
   1   9   7 1235.34   31.77
  -1   9  -7 1182.08   45.04
  -1   9  -7 1120.08   36.34
   1  -9   7 1172.30   40.14
  -1   9  -8  104.57   12.29
   1   9   8   96.30   10.02
  -1  -9  -8   89.25    5.91
  -1   9  -8   90.36    8.98
   1  -9   8  101.40   10.59
   1   9   8   98.37    7.79
   1   9   8  102.67    7.08
  -1  -9  -8  108.51   10.68
   1  -9   8   98.89   12.25
   1   9   9  313.04   12.57
   1   9   9  331.23   14.29
   1  -9   9  311.52   19.63
  -1   9  -9  285.58   16.51
  -1   9  -9  314.43   22.15
   1   9   9  304.57   18.39
   1  -9   9  329.81   24.13
   1  -9  10  289.10   19.53
  -1  -9 -10  366.47   21.34
   1   9  10  309.78   10.87
  -1   9 -10  267.22   15.80
   1   9  10  329.06   13.17
  -1  -9 -10  366.32   22.10
   1   9  10  274.21   17.64
  -1   9 -10  266.11   20.79
  -1  -9 -11  154.29   13.82
  -1   9 -11  131.62   10.80
   1  -9  11  139.93   13.35
  -1   9 -11  135.98   14.73
  -1  -9 -11  178.36   15.78
   1   9  11  148.75    7.46
  -1  -9 -12   98.84   12.21
   1  -9  12   95.99   11.10
  -1   9 -12   80.00   11.51
  -1   9 -12   94.96    8.92
   1  -9  13  668.32   31.25
  -1  -9 -13  637.90   34.23
  -1   9 -13  603.16   33.29
  -1   9 -14   -1.45    2.04
   1  -9  14    2.44    1.63
  -1  -9 -14    5.21    3.42
  -1   9 -15  281.65   22.61
  -1  -9 -15  290.31   24.28
   1  -9  15  301.32   20.41
  -1  -9 -16   47.38   10.11
  -1   9 -16   43.86    9.18
  -1  -9 -17    2.03    2.81
  -1  -9 -17    2.59    3.53
   1 -10 -19  281.46   25.87
   1 -10 -18   -4.46    4.47
  -1 -10  18    3.09    2.90
   1 -10 -17  218.92   22.62
  -1 -10  17  209.46   21.55
   1  10 -17  170.93   19.27
   1 -10 -17  170.66   19.22
   1 -10 -16   74.54   12.38
   1  10 -16   39.73    9.44
   1 -10 -16   77.01   13.06
  -1 -10  16   65.45   11.82
  -1 -10  15    8.63    4.25
   1  10 -15    5.03    3.37
   1 -10 -15   15.25    5.45
   1 -10 -15    8.52    4.27
  -1 -10  14   46.44    9.40
   1 -10 -14   50.70    9.64
   1  10 -14   34.87    8.62
   1 -10 -14   45.19    9.27
   1  10 -13  254.63   22.50
   1 -10 -13  324.73   23.74
  -1 -10  13  331.48   25.47
   1 -10 -12    2.15    2.27
  -1  10  12    1.47    1.23
   1  10 -12   -1.26    2.57
  -1 -10  12    1.70    2.97
   1 -10 -12   -1.65    3.42
   1 -10 -12    3.67    2.09
  -1  10  11  856.74   29.17
   1 -10 -11  769.99   35.66
   1  10 -11  748.42   39.24
   1 -10 -11  731.34   28.92
  -1 -10  11  759.80   37.84
  -1  10  10   35.54    5.49
   1 -10 -10   44.43    7.87
   1 -10 -10   35.65    6.98
   1  10 -10   27.48    7.19
   1 -10 -10   32.92    5.58
  -1 -10  10   25.14    6.43
  -1  10   9  158.79   11.91
   1 -10  -9  145.29   13.83
   1 -10  -9  178.15   15.05
   1 -10  -9  140.31   11.65
   1  10  -9  126.47   15.07
   1 -10  -8  148.80    6.14
   1 -10  -8  163.23   13.98
  -1 -10   8  170.17   14.30
  -1  10   8  153.23   11.99
   1 -10  -8  143.00   11.78
   1  10  -8  133.39   15.36
   1 -10  -7  262.93   17.49
   1  10  -7  220.17   19.36
  -1  10   7  247.44   17.22
   1  10  -7  236.08   18.88
   1 -10  -7  249.75   15.83
  -1  10   7  260.31   15.89
  -1 -10   7  271.86   17.88
   1 -10  -7  242.73    9.91
   1  10  -6    0.40    1.89
  -1  10   6    0.54    1.19
   1  10  -6    1.67    2.12
  -1  10   6    0.62    1.01
  -1 -10   6    2.09    1.43
   1 -10  -6    2.04    1.82
   1 -10  -6    1.72    1.07
   1 -10  -6    2.81    1.76
   1 -10  -5 1191.44   38.89
   1  10  -5 1174.01   42.95
  -1  10   5 1232.72   40.00
   1 -10  -5 1198.39   39.72
  -1  10   5 1207.91   41.05
   1  10  -5 1137.08   46.53
   1 -10  -5 1201.63   31.45
   1  10  -4   96.18   10.83
   1  10  -4   98.68   12.38
   1 -10  -4  114.99    8.28
   1 -10  -4  104.73   10.07
  -1  10   4  121.69   11.27
  -1  10   4  105.21   10.65
   1  10  -3 1517.85   49.19
   1 -10  -3 1550.81   40.67
   1 -10  -3 1557.09   46.37
   1  10  -3 1490.28   53.61
  -1  10   3 1560.20   48.36
  -1  10   3 1518.72   47.35
   1 -10  -2  406.14   20.75
  -1  10   2  376.24   20.66
   1  10  -2  380.27   20.86
   1  10  -2  352.62   23.40
   1 -10  -2  362.50   17.09
  -1  10   2  401.80   22.14
  -1 -10   2  389.91   19.64
   1 -10  -1    3.47    1.85
   1  10  -1    2.43    3.18
  -1  10   1    7.57    4.02
   1  10  -1    3.69    2.26
   1 -10  -1    1.17    1.07
   1  10  -1    0.20    1.18
  -1 -10   1    3.93    2.01
  -1  10   1    2.14    1.05
   1  10   0  102.98   11.16
   1 -10   0   91.42    8.80
  -1  10   0   78.78    8.92
   1  10   0   89.97   11.14
   1  10   0   92.34    9.54
  -1 -10   0  101.68    8.97
  -1  10   0   98.49   11.00
  -1  10  -1 1264.46   44.99
   1  10   1 1168.14   41.85
   1  10   1 1210.06   38.33
   1 -10   1 1207.75   37.69
  -1  10  -1 1201.00   39.57
   1  10   1 1117.15   42.19
  -1 -10  -1 1170.38   35.16
  -1 -10  -2    9.24    2.47
  -1  10  -2    5.29    2.52
   1  10   2    6.87    2.63
  -1  10  -2    5.99    2.70
   1 -10   2    3.52    1.60
   1  10   2    7.99    2.79
   1  10   2    7.61    3.33
  -1 -10  -3 1477.23   38.95
   1  10   3 1430.85   46.48
  -1  10  -3 1416.47   44.24
  -1  10  -3 1463.50   50.95
   1  10   3 1459.07   41.67
   1 -10   3 1451.99   44.03
   1  10   3 1398.35   45.98
  -1  10  -4   40.33    6.38
   1  10   4   46.33    7.28
   1  10   4   41.95    6.77
   1  10   4   41.23    5.64
  -1  10  -4   43.39    7.92
  -1 -10  -4   41.39    5.01
   1  10   5  562.12   26.26
   1  10   5  553.85   21.74
   1 -10   5  537.09   26.55
   1 -10   5  533.92   25.18
  -1  10  -5  535.27   29.29
  -1  10  -5  499.74   23.95
  -1 -10  -5  529.38   19.48
   1  10   5  570.46   24.78
  -1  10  -6  105.44   12.61
  -1 -10  -6  113.24    7.84
   1 -10   6  115.22   11.38
   1  10   6  117.41   11.47
   1  10   6  127.45    9.38
   1  10   6  124.37   10.52
  -1  10  -6  110.09   10.45
   1  10   7   46.56    6.01
   1  10   7   49.84    5.60
  -1 -10  -7   52.88    7.52
  -1 -10  -7   47.91    4.84
   1  10   7   50.07    7.35
  -1  10  -7   56.16    7.40
   1 -10   7   53.59    7.64
  -1  10  -7   57.72    9.67
  -1  10  -8  200.57   14.43
  -1 -10  -8  212.57   10.01
  -1  10  -8  214.68   18.84
  -1 -10  -8  263.91   17.71
   1  10   8  239.36   13.73
   1  10   8  237.02   11.89
   1  10   8  219.14   15.98
  -1  10  -9  887.13   32.98
  -1 -10  -9 1045.31   39.09
   1  10   9  962.00   25.95
  -1 -10  -9  853.49   22.97
   1  10   9  847.45   34.49
   1  10   9  978.73   29.51
  -1  10  -9  907.93   41.42
   1  10  10   75.37    9.46
  -1  10 -10   79.97   11.89
  -1 -10 -10   89.36   11.05
   1  10  10   85.37    7.15
  -1  10 -10   76.83    8.70
   1 -10  10   69.71    9.71
   1  10  10   82.50    5.46
  -1  10 -11  790.18   30.72
   1 -10  11  813.90   36.23
  -1 -10 -11  894.77   38.80
   1  10  11  889.97   24.61
  -1  10 -11  741.29   38.47
  -1  10 -12    7.34    4.25
   1 -10  12    1.56    2.01
  -1 -10 -12    8.63    4.27
   1  10  12    6.62    1.46
  -1  10 -12    5.82    2.04
   1 -10  13   13.90    3.82
  -1 -10 -13   14.08    5.24
  -1  10 -13    6.36    2.23
  -1 -10 -14  171.17   18.09
   1 -10  14  140.32   14.29
  -1  10 -14  138.75   16.48
   1 -10  15  157.65   15.31
  -1 -10 -15  156.04   17.96
  -1  10 -15  141.83   16.81
  -1  10 -16   43.09    9.03
  -1 -10 -16   54.11   10.82
  -1 -10 -17  542.63   36.57
   1 -11 -18   12.64    4.80
  -1 -11  17  512.11   35.13
   1 -11 -17  506.76   34.40
   1  11 -17  430.62   32.31
   1 -11 -16   10.24    4.95
  -1 -11  16   11.21    5.31
   1 -11 -16   16.48    6.83
   1  11 -16   12.38    5.28
  -1 -11  15  899.80   45.94
   1 -11 -15  991.02   47.85
   1 -11 -15  844.95   43.17
   1 -11 -14    3.22    3.11
   1 -11 -14    3.60    2.92
  -1 -11  14   12.86    5.65
   1  11 -14    4.77    3.90
   1  11 -13  152.05   18.07
  -1  11  13  201.33   12.70
   1 -11 -13  237.00   21.06
   1 -11 -13  180.36   18.05
  -1 -11  13  196.77   19.63
   1 -11 -12   -0.76    1.12
   1 -11 -12    2.58    2.73
  -1  11  12    4.44    2.49
  -1 -11  12    3.01    3.72
   1  11 -12    0.48    2.63
   1 -11 -12   -1.06    2.48
  -1 -11  11  159.98   16.63
   1 -11 -11  204.44   17.89
   1  11 -11  170.67   18.43
   1 -11 -11  242.70   19.85
  -1  11  11  212.45   14.17
   1 -11 -11  185.74   14.06
   1 -11 -10   95.07   11.73
  -1  11  10   87.12    9.29
   1 -11 -10   71.02   10.08
   1  11 -10   67.11   11.30
   1 -11 -10   76.84    9.04
   1 -11  -9 1132.54   42.62
  -1  11   9 1133.68   37.56
   1 -11  -9 1040.04   37.34
   1 -11  -8   23.63    4.94
  -1  11   8   21.03    4.56
   1 -11  -8   19.54    4.87
   1 -11  -8   18.95    2.44
   1  11  -8   17.98    5.43
   1  11  -7  956.16   44.52
   1 -11  -7  954.72   35.77
  -1  11   7  963.06   38.32
  -1  11   7 1010.07   36.36
   1 -11  -7 1025.85   26.33
   1 -11  -7  980.87   37.97
  -1 -11   7 1052.20   39.14
  -1  11   6   40.72    6.78
  -1  11   6   43.53    7.31
   1 -11  -6   41.15    6.71
  -1 -11   6   40.44    6.82
   1 -11  -6   34.25    4.28
   1  11  -6   23.35    5.48
   1 -11  -6   39.30    6.74
   1  11  -6   42.06    8.72
   1 -11  -5   23.21    3.74
   1 -11  -5   26.58    5.49
   1 -11  -5   22.25    4.76
   1  11  -5   32.04    7.58
  -1 -11   5   23.10    4.86
  -1  11   5   23.82    5.36
   1  11  -5   21.26    5.24
  -1  11   5   18.90    4.59
  -1  11   4   14.64    4.09
   1  11  -4   16.15    5.09
   1 -11  -4   20.27    4.59
   1 -11  -4   20.30    4.74
   1  11  -4   19.73    5.21
  -1  11   4   17.30    4.39
   1 -11  -4   16.10    3.20
  -1 -11   4   21.70    4.71
   1 -11  -3  597.87   23.05
   1  11  -3  584.63   32.56
  -1  11   3  604.09   28.07
  -1  11   3  615.50   29.04
   1 -11  -3  621.02   27.65
   1  11  -3  611.93   29.21
  -1 -11   3  621.30   27.07
  -1  11   2   35.92    6.40
  -1  11   2   37.23    6.99
  -1 -11   2   41.19    6.28
   1 -11  -2   27.49    5.52
   1  11  -2   32.23    6.87
   1 -11  -2   34.43    5.14
   1  11  -2   36.13    6.67
   1  11  -2   29.06    6.74
   1  11  -1  979.84   40.30
  -1  11   1  993.79   36.93
   1  11  -1  974.09   36.73
  -1 -11   1  986.36   33.93
   1  11  -1  906.44   40.52
  -1  11   1  940.56   38.43
   1 -11  -1  970.49   32.71
   1 -11  -1  988.55   36.59
   1 -11   0   22.57    4.79
   1  11   0   16.06    5.30
   1  11   0   12.35    4.07
  -1  11   0   20.06    5.17
  -1  11   0   16.03    4.62
   1  11   0   18.70    4.60
   1 -11   0   17.79    3.94
  -1 -11   0   17.42    4.00
   1  11   1  602.41   30.90
   1  11   1  627.41   27.15
  -1 -11  -1  633.69   24.87
   1 -11   1  613.33   26.13
  -1  11  -1  636.27   31.99
  -1  11  -1  582.27   27.43
   1  11   1  677.48   31.55
   1  11   2    5.16    2.74
   1  11   2   -1.04    2.10
  -1  11  -2    3.96    2.53
   1 -11   2    1.48    1.69
  -1 -11  -2    1.52    1.24
  -1  11  -2    2.54    2.50
   1  11   2    2.04    1.07
  -1  11  -3    4.62    2.85
   1  11   3    4.72    2.64
   1 -11   3    9.77    3.15
  -1  11  -3    4.60    2.43
   1 -11   3    7.72    2.96
   1  11   3    3.67    2.10
  -1 -11  -3   12.09    2.97
   1  11   3    2.43    1.56
  -1  11  -4   42.60    8.37
   1  11   4   50.36    7.75
   1  11   4   49.01    6.63
  -1 -11  -4   47.77    5.70
   1  11   4   46.88    7.51
   1 -11   4   42.60    7.22
  -1  11  -4   42.05    6.95
   1 -11   4   47.53    7.16
  -1 -11  -5  572.37   21.46
  -1  11  -5  574.35   27.11
   1  11   5  605.24   27.34
  -1  11  -5  614.72   33.23
   1  11   5  573.16   28.24
   1 -11   5  607.02   27.72
   1  11   5  593.93   24.23
   1 -11   5  649.75   30.33
  -1  11  -6   37.72    6.48
   1  11   6   35.93    6.68
   1  11   6   39.90    6.45
   1 -11   6   36.65    6.22
  -1 -11  -6   32.98    4.42
   1  11   6   39.81    5.79
  -1  11  -6   37.52    8.13
  -1  11  -7  802.72   33.17
  -1  11  -7  863.73   41.13
  -1 -11  -7  815.27   24.97
   1  11   7  877.09   31.72
   1  11   7  884.43   28.76
   1  11   7  812.31   34.59
   1  11   8    6.15    2.66
   1  11   8    4.39    1.94
  -1  11  -8    8.99    4.87
  -1  11  -8    9.08    3.50
  -1 -11  -8    5.33    2.10
  -1 -11  -8    4.48    1.60
   1  11   8    4.01    1.60
  -1  11  -9  201.26   19.72
  -1 -11  -9  205.12    9.76
  -1  11  -9  217.61   15.97
  -1 -11  -9  280.56   19.49
   1  11   9  251.54   12.15
   1  11   9  255.90   14.65
  -1  11 -10   78.41   12.44
  -1 -11 -10  108.51   12.34
   1  11  10   90.14    6.20
  -1  11 -10   79.22    9.49
   1  11  10   96.31    8.43
   1  11  11   97.80    7.79
   1 -11  11   97.05   12.05
  -1  11 -11  102.81   14.12
  -1  11 -11   91.78   10.07
  -1 -11 -11  112.52   13.19
   1 -11  12   48.01    8.57
  -1 -11 -12   66.40   10.87
  -1  11 -12   49.51    9.98
   1  11  12   61.40    5.50
  -1  11 -12   50.81    7.33
  -1  11 -13  652.87   37.98
   1 -11  13  729.78   35.50
  -1  11 -14   18.54    6.37
   1 -11  14   28.58    6.68
  -1 -11 -14   36.28    8.78
  -1 -11 -15  799.07   42.74
   1 -11  15  783.22   36.97
  -1  11 -15  673.96   39.63
  -1 -11 -16    5.77    4.21
  -1  11 -16   -0.22    2.04
   1 -12 -18   23.52    7.93
   1  12 -17  181.08   21.55
  -1 -12  17  252.57   24.60
   1 -12 -17  209.29   22.31
   1 -12 -16  108.41   16.20
   1  12 -16   85.28   14.37
   1 -12 -16   83.97   13.72
  -1 -12  16  129.85   17.35
   1 -12 -15   13.05    5.85
   1  12 -15   15.35    5.72
   1 -12 -15   22.33    7.00
  -1 -12  15    8.83    4.66
   1 -12 -14   31.41    7.79
   1 -12 -14   47.83    9.98
  -1 -12  14   39.25    9.04
   1  12 -14   31.97    9.02
   1  12 -13  957.02   49.91
   1 -12 -13 1119.63   48.96
  -1 -12  13  961.16   46.97
  -1  12  13 1219.88   37.42
   1 -12 -13 1271.40   52.66
   1  12 -12   16.66    6.02
   1 -12 -12   22.17    5.86
  -1  12  12   28.50    5.27
   1 -12 -12   29.66    7.75
  -1 -12  12   17.39    5.54
  -1 -12  11  825.87   40.61
   1 -12 -11  982.74   43.29
   1 -12 -11  949.43   36.53
  -1  12  11 1068.43   36.46
   1  12 -11  881.62   46.85
   1 -12 -11 1173.20   46.66
   1 -12 -10   17.80    5.25
   1  12 -10   15.98    5.61
   1 -12 -10   18.49    5.43
   1 -12 -10   16.17    4.35
  -1  12  10   20.06    4.78
   1  12  -9  203.86   20.53
   1 -12  -9  167.91   15.63
  -1  12   9  186.23   14.51
   1 -12  -9  183.20    7.15
   1 -12  -9  178.77   14.77
   1  12  -8  133.01   16.79
   1 -12  -8  145.36    7.88
   1 -12  -8  158.45   14.94
   1 -12  -8  132.55   12.68
  -1  12   8  149.83   13.07
   1 -12  -7  200.85   16.33
   1 -12  -7  180.66   14.86
   1 -12  -7  196.37   10.23
   1  12  -7  167.64   18.45
  -1  12   7  185.97   14.91
   1 -12  -6   51.76    7.99
   1 -12  -6   50.98    7.80
  -1  12   6   56.19    8.13
   1  12  -6   42.27    9.18
   1 -12  -6   42.33    4.99
   1  12  -6   30.47    6.92
  -1  12   5  957.11   38.70
   1 -12  -5  896.65   29.17
   1 -12  -5  997.65   37.55
  -1  12   5  956.96   38.13
   1 -12  -5 1013.02   37.88
   1  12  -5  932.60   41.08
  -1 -12   5 1067.99   39.01
   1  12  -5  904.80   44.38
   1 -12  -4   -0.01    1.54
   1 -12  -4   -1.91    2.10
  -1  12   4   -0.60    1.88
  -1  12   4   -2.17    2.28
   1  12  -4    0.44    1.80
  -1 -12   4    2.22    2.29
   1  12  -4   -2.63    3.37
   1 -12  -4    0.81    0.92
   1  12  -3  896.59   42.52
   1 -12  -3  863.03   34.97
   1  12  -3  934.49   41.86
  -1  12   3  840.63   36.44
   1 -12  -3  858.01   33.53
  -1  12   3  829.42   35.73
   1 -12  -3  866.38   30.15
  -1 -12   3  949.58   35.30
   1  12  -3  874.47   37.54
   1  12  -2    3.36    2.26
   1 -12  -2    4.22    2.12
   1 -12  -2    4.56    2.53
  -1 -12   2    4.74    2.52
   1  12  -2    4.29    3.08
  -1  12   2    5.92    2.24
   1  12  -2    6.36    3.95
  -1  12   2    8.45    3.72
  -1 -12   1   41.09    6.70
  -1  12   1   36.66    6.68
   1  12  -1   34.93    7.79
   1  12  -1   47.87    7.91
   1 -12  -1   39.59    7.13
   1  12  -1   50.62    8.94
  -1  12   1   27.86    6.74
   1 -12  -1   35.26    5.60
   1 -12   0    3.26    2.04
  -1  12   0    7.31    4.16
  -1 -12   0    1.97    1.59
  -1  12   0    4.44    2.52
   1  12   0    4.95    3.58
   1 -12   0    4.53    2.07
   1  12   0    4.32    2.15
   1  12   0   -0.14    1.42
   1 -12   1  440.48   22.37
   1 -12   1  487.68   25.70
  -1  12  -1  431.43   24.31
   1  12   1  403.94   25.53
   1  12   1  422.49   23.14
   1  12   1  412.36   26.45
  -1  12  -1  423.91   26.87
  -1 -12  -1  420.56   20.82
   1  12   2   13.36    4.34
  -1  12  -2   12.64    4.16
   1  12   2   20.08    5.59
   1 -12   2   20.74    5.01
  -1 -12  -2   25.94    4.69
   1  12   2   18.16    4.43
  -1  12  -2   19.99    5.15
   1 -12   2   20.95    4.85
   1  12   3  632.68   31.76
   1  12   3  620.23   27.56
  -1 -12  -3  632.28   24.87
  -1  12  -3  660.28   30.73
   1 -12   3  704.66   32.19
  -1  12  -3  640.28   34.75
   1 -12   3  690.60   29.48
   1  12   3  661.43   32.27
   1  12   4    3.75    2.24
  -1  12  -4    4.47    3.35
   1 -12   4    2.93    2.67
   1  12   4    3.64    2.19
   1  12   4   -0.83    1.82
   1 -12   4    1.61    1.68
  -1  12  -4    1.12    1.57
  -1 -12  -4    2.72    1.30
   1  12   5  290.06   20.42
   1  12   5  313.19   20.40
  -1 -12  -5  331.52   16.06
   1 -12   5  314.57   20.04
  -1  12  -5  288.52   19.77
   1  12   5  317.75   18.19
  -1  12  -5  314.98   24.48
  -1  12  -6   85.16   13.03
  -1 -12  -6   77.23    7.15
  -1  12  -6   80.54   10.20
   1  12   6   74.49    8.13
   1  12   6   64.31    8.73
  -1  12  -7   14.90    4.43
   1  12   7   12.32    3.58
   1  12   7   16.11    3.84
  -1 -12  -7   16.02    3.07
  -1  12  -7   21.80    6.55
  -1 -12  -8   14.39    2.62
  -1  12  -8   15.51    5.93
   1  12   8   16.71    4.42
  -1  12  -8   20.70    5.15
  -1 -12  -8   25.19    5.71
   1  12   8   15.67    3.60
   1  12   9  819.96   25.77
  -1 -12  -9  897.76   37.70
  -1  12  -9  762.72   41.11
  -1  12  -9  750.70   32.93
  -1 -12  -9  694.40   21.62
   1  12   9  797.80   29.78
  -1  12 -10    5.27    2.60
  -1 -12 -10    2.68    2.52
   1  12  10    1.15    1.25
  -1  12 -10   -0.17    2.92
  -1 -12 -10    3.58    1.19
  -1  12 -11  825.65   34.55
   1  12  11  971.90   30.35
  -1 -12 -11 1011.95   43.43
   1 -12  11  788.31   37.42
  -1  12 -11  784.14   43.12
  -1 -12 -12  132.60   15.57
   1  12  12  134.71    9.39
  -1  12 -12  124.57   16.99
   1 -12  12  119.28   13.97
  -1  12 -13  212.03   21.96
   1 -12  13  245.61   20.40
   1 -12  14  156.53   16.28
  -1 -12 -14  156.79   18.26
  -1  12 -14  141.71   17.95
  -1  12 -15  206.27   22.20
  -1 -12 -15  267.81   24.50
  -1  12 -16   26.61    8.05
  -1 -12 -16   22.52    7.71
   1 -13 -18  127.20   18.00
   1  13 -17  223.16   24.63
   1 -13 -17  260.02   25.46
  -1 -13  17  278.88   26.48
  -1 -13  16   18.72    6.70
   1 -13 -16   19.94    7.11
   1  13 -16    8.47    5.10
  -1 -13  15  511.91   34.70
   1 -13 -15  518.50   34.86
   1  13 -15  409.28   33.64
   1 -13 -14  227.97   22.21
   1 -13 -14  199.66   20.74
   1  13 -14  188.03   22.20
  -1 -13  14  183.79   19.84
   1  13 -13  113.43   16.96
  -1 -13  13   99.44   14.28
   1 -13 -13  105.65   14.63
   1 -13 -13  148.30   17.55
  -1  13  13  131.37   11.65
  -1 -13  12  421.49   29.08
   1 -13 -12  480.56   30.71
  -1  13  12  527.11   25.24
   1  13 -12  453.44   34.41
  -1  13  11   94.64   10.52
   1 -13 -11   77.28   11.51
   1 -13 -11   63.07    9.01
   1  13 -11   57.44   11.66
   1 -13 -11  100.25   13.21
   1 -13 -10  117.28   13.62
   1 -13 -10   97.32   12.70
   1 -13 -10  101.69   11.58
   1  13 -10   98.38   15.39
  -1  13  10  104.46   11.14
   1  13  -9  661.66   40.57
  -1  13   9  796.57   33.24
   1 -13  -9  792.41   36.80
   1 -13  -9  714.19   19.31
   1 -13  -9  696.85   32.28
   1  13  -8   63.05   12.14
  -1  13   8   72.57    9.71
   1 -13  -8   75.44    9.93
   1 -13  -8   79.16    6.13
   1 -13  -8   70.10   10.23
   1  13  -7  428.39   31.43
   1 -13  -7  468.81   17.99
   1 -13  -7  486.12   26.32
   1 -13  -7  448.68   26.03
  -1  13   7  447.78   25.41
   1  13  -6  157.50   18.41
   1 -13  -6  178.45   11.15
   1 -13  -6  182.03   15.80
   1 -13  -6  176.46   15.37
  -1  13   6  163.83   14.95
   1  13  -5   70.17   12.49
   1 -13  -5   46.08    7.80
   1  13  -5   54.89    9.50
   1 -13  -5   45.50    7.51
  -1  13   5   54.61    8.68
   1 -13  -5   47.37    6.10
   1 -13  -4  103.08   11.69
  -1  13   4  111.59   12.82
   1  13  -4  108.25   14.32
   1 -13  -4  105.58    9.43
   1  13  -4   99.94   12.89
   1  13  -4  104.60   14.78
  -1  13   3  153.14   15.55
   1 -13  -3  156.29   12.17
   1  13  -3  154.53   17.05
  -1 -13   3  169.23   14.29
   1 -13  -3  152.59   14.23
   1  13  -3  137.63   16.52
   1  13  -3  138.50   14.59
  -1 -13   2    5.66    2.74
   1  13  -2    6.45    4.28
  -1  13   2    9.68    5.01
   1 -13  -2    7.30    2.79
   1  13  -2    4.85    3.36
   1  13  -2   10.85    5.19
  -1  13   2    6.21    2.94
   1 -13  -2   11.21    4.88
   1  13  -1  546.84   32.08
  -1  13   1  476.35   27.14
   1  13  -1  509.02   27.93
  -1  13   1  460.62   28.80
   1  13  -1  479.27   30.93
   1 -13  -1  492.35   23.77
   1 -13  -1  519.82   27.56
  -1 -13   1  531.18   25.21
   1 -13   0   32.68    5.89
   1 -13   0   39.23    7.42
  -1  13   0   32.72    6.88
   1  13   0   31.68    6.97
  -1 -13   0   36.98    6.16
   1  13   0   27.73    7.83
  -1  13   0   32.99    7.64
   1  13   0   30.22    7.31
   1 -13   1  423.37   22.62
   1  13   1  424.93   28.14
   1  13   1  423.44   27.50
  -1 -13  -1  462.80   22.51
  -1  13  -1  386.07   24.39
   1  13   1  429.01   24.48
   1 -13   1  425.32   25.01
  -1  13  -1  384.72   27.01
   1 -13   2  106.95   12.28
   1  13   2   87.15   12.08
  -1 -13  -2  110.12   10.22
  -1  13  -2   99.37   13.74
   1  13   2  109.52   13.37
   1  13   2   91.84   10.73
   1 -13   2   96.75   10.60
  -1  13  -2  101.86   12.12
  -1  13  -3    0.75    2.50
  -1  13  -3    8.68    3.73
  -1 -13  -3    3.01    1.94
   1  13   3    1.44    2.26
   1 -13   3    3.35    2.00
   1  13   3    4.91    2.15
  -1 -13  -4   76.62    8.12
  -1  13  -4   82.85   12.94
   1  13   4   88.95   10.20
   1  13   4   83.31   11.07
  -1  13  -4   76.46   10.55
  -1  13  -5  512.25   28.31
  -1 -13  -5  507.26   21.56
   1  13   5  515.81   28.09
   1  13   5  533.03   25.50
  -1  13  -5  504.94   33.16
  -1 -13  -6    6.55    2.24
   1  13   6    7.43    3.08
   1  13   6    6.28    2.42
  -1  13  -6    7.22    3.64
  -1  13  -6    5.57    3.00
   1  13   7  365.66   19.33
  -1 -13  -7  360.65   16.64
   1  13   7  370.27   21.94
  -1  13  -7  333.12   22.46
  -1  13  -7  331.34   27.38
   1  13   8  129.94   12.28
  -1  13  -8  133.22   13.88
  -1 -13  -8  128.73    9.09
  -1  13  -8  123.12   16.66
   1  13   8  132.73   10.69
   1  13   9   88.53    9.70
  -1  13  -9   73.17   10.12
  -1  13  -9   75.50   13.25
  -1 -13  -9   70.47    6.13
  -1 -13  -9   93.06   11.61
  -1  13 -10  231.46   23.45
  -1 -13 -10  287.22   21.89
  -1  13 -10  246.47   18.75
   1  13  10  258.25   16.50
   1  13  11  126.46   10.60
  -1  13 -11  103.62   15.75
  -1 -13 -11  105.89   13.84
   1 -13  12   61.62   10.06
  -1 -13 -12   64.17   11.07
  -1  13 -12   50.30   10.73
   1 -13  13  620.05   34.33
  -1  13 -13  559.41   38.07
   1 -13  14    1.55    2.21
  -1 -13 -14    6.02    4.84
  -1  13 -14    5.56    3.91
  -1 -13 -15  340.00   28.28
  -1  13 -15  244.72   24.94
  -1  13 -16   90.66   15.02
   1 -14 -17   63.79   12.84
   1  14 -17   55.76   12.47
   1 -14 -16  149.84   19.13
  -1 -14  16  163.92   19.64
   1  14 -16  127.29   19.01
  -1 -14  15    7.48    3.84
   1 -14 -15   14.07    6.13
   1  14 -15    7.03    5.18
   1 -14 -15   15.75    6.46
   1 -14 -14  181.99   20.06
  -1 -14  14  169.33   19.23
   1  14 -14  148.72   20.19
   1  14 -13  256.29   26.84
   1 -14 -13  278.33   24.29
  -1 -14  13  213.07   21.03
   1 -14 -12    2.68    3.16
  -1 -14  12    1.90    2.44
   1  14 -12    5.94    5.22
   1 -14 -12    3.05    3.54
  -1  14  12   -0.17    1.54
   1 -14 -11  221.50   20.73
   1  14 -11  214.93   23.87
   1 -14 -11  287.30   22.72
  -1  14  11  262.17   18.59
   1 -14 -10  230.17   18.47
  -1  14  10  251.52   18.38
   1  14 -10  207.23   23.36
   1 -14 -10  250.08   21.07
   1  14  -9   86.77   15.03
   1 -14  -9  101.87    6.51
   1 -14  -9   80.45   11.01
   1 -14  -9  104.14   13.45
  -1  14   9   89.09   11.12
   1 -14  -8  623.36   32.78
   1 -14  -8  682.06   21.83
   1  14  -8  627.90   40.92
   1 -14  -8  616.22   31.61
  -1  14   8  658.09   32.00
   1 -14  -7    5.99    3.55
   1  14  -7    5.99    2.69
   1 -14  -7    6.81    3.05
   1 -14  -7    9.37    2.48
  -1  14   7    4.45    2.53
   1  14  -6   99.60   15.35
   1 -14  -6   82.83    7.85
   1 -14  -6   72.91   10.18
   1 -14  -6   70.54   10.07
  -1  14   6   60.83    9.70
   1  14  -5  339.43   28.47
   1 -14  -5  348.76   23.01
  -1  14   5  342.25   23.91
   1 -14  -5  341.96   17.84
   1  14  -4  226.53   20.35
   1 -14  -4  225.06   14.79
   1 -14  -4  220.90   18.47
  -1  14   4  234.79   19.97
   1  14  -4  192.91   21.62
   1 -14  -3  492.63   27.50
  -1  14   3  439.47   28.32
   1  14  -3  499.46   34.10
   1 -14  -3  471.74   22.88
   1  14  -3  467.20   29.09
   1  14  -2  688.20   40.56
  -1  14   2  705.33   37.17
   1  14  -2  732.80   36.49
   1 -14  -2  776.04   31.02
   1  14  -1   20.90    5.44
  -1 -14   1   30.53    6.05
   1  14  -1   24.10    7.49
   1 -14  -1   20.56    4.60
  -1  14   1   26.38    7.01
   1  14   0  281.64   24.43
   1 -14   0  315.60   19.53
  -1  14   0  304.79   24.64
   1  14   0  270.37   20.93
  -1 -14   0  327.03   19.86
   1 -14   1  137.67   12.87
  -1  14  -1  129.65   14.52
  -1  14  -1  142.86   17.04
   1  14   1  129.46   14.04
   1  14   1  119.81   15.69
  -1 -14  -1  153.62   13.16
   1  14   2   32.16    8.51
  -1 -14  -2   23.18    4.75
  -1  14  -2   30.64    7.00
   1  14   2   40.34    7.64
  -1  14  -2   32.93    8.99
  -1  14  -3  422.50   26.71
  -1  14  -3  383.90   29.64
   1  14   3  449.08   25.68
  -1 -14  -3  472.45   22.53
   1  14   3  439.80   28.76
  -1 -14  -4   66.33    7.92
  -1  14  -4   81.72   13.43
  -1  14  -4   76.41   10.98
   1  14   4   69.22   10.66
   1  14   4   78.56    9.96
  -1  14  -5  106.79   15.42
   1  14   5  107.49   13.26
  -1 -14  -5  107.54    9.79
  -1  14  -5  100.92   12.78
   1  14   5  111.89   11.90
  -1 -14  -6  310.58   16.80
   1  14   6  363.21   21.12
  -1  14  -6  329.82   23.45
   1  14   6  311.90   21.89
  -1  14  -6  328.02   28.06
   1  14   7   71.56    8.66
  -1  14  -7   82.41   11.28
  -1 -14  -7   71.27    7.37
  -1  14  -7   75.57   13.40
   1  14   7   60.32    9.17
  -1  14  -8  390.23   25.76
  -1  14  -8  391.14   31.50
  -1 -14  -8  389.19   17.33
   1  14   8  435.88   24.47
   1  14   9  451.05   24.42
  -1  14  -9  400.09   25.91
  -1 -14  -9  497.26   28.60
  -1  14  -9  410.48   32.94
  -1 -14 -10   14.50    4.84
   1  14  10    9.37    3.36
  -1  14 -10   10.45    4.05
  -1  14 -10   10.78    5.14
  -1 -14 -11  160.77   16.97
   1  14  11  134.11   11.80
  -1  14 -11  124.91   17.66
   1 -14  12  143.43   15.75
  -1  14 -12  147.64   19.53
  -1 -14 -12  175.01   18.73
  -1  14 -13   -0.59    2.19
  -1 -14 -13   -3.02    2.64
  -1  14 -14  285.28   28.11
  -1 -14 -14  383.14   29.76
  -1  14 -15   82.00   14.98
  -1  14 -16   18.64    7.39
   1  15 -16   20.00    7.88
  -1 -15  16   12.30    4.44
  -1 -15  15   44.84   10.19
   1 -15 -15   36.75    9.54
   1  15 -15   34.09    9.85
   1 -15 -14   85.43   14.01
   1 -15 -14   96.72   14.90
   1  15 -14   58.56   13.13
  -1 -15  14   63.15   11.84
  -1 -15  13   27.77    7.02
   1 -15 -13   51.93   10.65
   1  15 -13   45.17   11.61
   1 -15 -13   38.82    9.08
   1  15 -12  267.92   28.00
   1 -15 -12  277.63   24.25
  -1 -15  12  217.61   20.49
  -1  15  12  338.79   21.73
   1 -15 -12  369.80   27.53
   1 -15 -11    0.91    3.70
   1 -15 -11    4.63    2.13
  -1  15  11   10.19    3.85
   1  15 -11    8.87    4.73
   1 -15 -10  253.17   21.96
  -1  15  10  270.57   20.25
   1  15 -10  246.34   26.30
  -1  15   9  156.30   15.38
   1  15  -9  132.62   19.30
   1 -15  -9  161.40   16.79
   1 -15  -8   41.97    8.46
   1 -15  -8   35.37    4.75
  -1  15   8   37.82    7.55
   1  15  -8   38.96    9.86
   1 -15  -7  252.12   14.12
   1  15  -7  271.89   27.26
  -1  15   7  259.09   20.62
   1  15  -6  538.85   38.49
  -1  15   6  548.40   31.56
   1 -15  -6  534.35   22.58
   1 -15  -5   52.10    7.02
  -1  15   5   57.10   10.13
   1  15  -5   64.35   12.52
  -1  15   4  902.27   43.01
   1  15  -4  909.14   50.07
   1 -15  -4  920.20   33.72
   1 -15  -3   31.21    6.05
   1  15  -3   20.43    6.88
  -1  15   3   25.51    7.09
   1 -15  -2  270.73   18.05
  -1  15   2  268.83   23.44
   1  15  -2  241.92   21.49
   1  15  -2  265.99   25.65
   1  15  -1   89.64   12.68
  -1  15   1  109.39   14.94
   1 -15  -1  108.34   11.46
   1  15  -1  105.22   15.50
  -1  15   0  236.76   22.82
   1  15   0  228.49   20.00
   1 -15   0  259.89   18.36
   1  15   0  252.44   24.14
   1  15   1  108.25   15.47
   1  15   1   95.71   12.55
  -1 -15  -1  101.24   10.84
  -1  15  -1   83.70   13.73
  -1  15  -2 1156.58   54.97
   1  15   2 1176.34   53.73
  -1 -15  -2 1313.89   43.06
   1  15   2 1178.76   47.51
  -1 -15  -3    0.72    1.49
   1  15   3    0.99    2.19
   1  15   3   -0.24    2.71
  -1  15  -3   -3.46    4.88
  -1 -15  -4  893.76   33.22
   1  15   4  842.21   42.31
  -1  15  -4  853.60   47.48
   1  15   4  873.88   38.22
   1  15   5  300.18   23.56
   1  15   5  287.94   20.38
  -1  15  -5  258.49   25.80
  -1 -15  -5  266.08   16.51
   1  15   6   74.84    9.77
   1  15   6   68.79   10.81
  -1 -15  -6   64.36    7.69
  -1  15  -6   71.86   13.67
  -1 -15  -7  145.54   11.14
  -1  15  -7  140.29   18.87
   1  15   7  137.43   14.73
   1  15   8  241.56   19.14
  -1  15  -8  212.72   24.02
   1  15   9    4.41    2.66
  -1  15  -9    8.54    4.98
  -1 -15  -9    7.53    3.96
  -1  15 -10  554.70   39.91
  -1 -15 -10  635.10   34.74
   1  15  10  582.83   28.87
  -1 -15 -11  130.68   15.92
   1  15  11  125.78   12.26
  -1  15 -11  101.63   16.96
   1 -15  12  127.54   14.96
  -1  15 -12  135.54   19.71
  -1 -15 -13  158.26   18.78
   1 -15  13  117.02   15.02
  -1  15 -13  107.33   17.60
  -1 -15 -14    7.98    4.33
  -1  15 -14   10.70    5.43
  -1  15 -15   47.79   11.95
  -1  15 -16  171.73   22.74
  -1 -16  15    9.66    4.35
   1  16 -15   -0.63    4.09
   1  16 -14  152.63   21.95
  -1 -16  14  107.02   15.35
  -1 -16  13    8.23    3.27
   1  16 -13   12.48    6.82
   1 -16 -13   19.30    6.57
   1 -16 -12   -0.60    3.27
   1  16 -12    2.52    3.21
   1  16 -11   30.87    9.66
  -1  16  11   36.65    7.55
   1 -16 -11   29.68    7.60
   1  16 -10  140.53   20.97
  -1  16  10  189.88   17.61
   1  16  -9   -1.07    4.86
  -1  16   9   -0.59    1.58
   1  16  -8  618.26   44.08
  -1  16   8  667.72   35.32
  -1  16   7   -1.02    2.53
   1  16  -7    5.17    4.03
  -1  16   6  263.01   22.41
   1 -16  -6  247.50   15.39
   1  16  -6  286.07   28.60
   1 -16  -5   31.81    5.80
  -1  16   5   28.22    7.09
   1  16  -5   21.00    8.19
   1  16  -4   76.48   15.14
   1 -16  -4   88.61   10.00
  -1  16   4  107.34   14.63
  -1  16   3    7.48    3.96
   1  16  -3    7.72    3.19
   1 -16  -3   12.54    4.05
  -1  16   2  817.09   44.08
   1 -16  -2  897.08   36.00
   1  16  -2  820.90   48.91
  -1  16   1    3.37    3.90
   1  16  -1   -0.19    3.77
  -1  16   0 1444.14   62.43
   1  16   0 1435.09   56.59
   1  16   0 1416.14   63.89
   1  16   1   23.88    7.70
  -1  16  -1   18.77    6.87
   1  16   1   18.80    5.67
   1  16   2  118.63   16.48
   1  16   2  127.07   15.05
  -1  16  -2  109.56   17.03
  -1  16  -3    8.56    5.05
  -1 -16  -3    4.67    2.99
   1  16   3    1.76    1.96
   1  16   3   -0.34    2.22
  -1 -16  -4  471.89   24.10
   1  16   4  465.41   32.28
  -1  16  -5    1.13    2.87
   1  16   5    6.08    4.30
  -1 -16  -5    2.16    1.59
   1  16   6 1107.58   48.75
  -1  16  -6 1066.25   57.38
  -1 -16  -6 1092.65   37.02
   1  16   7    3.93    3.53
  -1  16  -7    8.14    4.46
  -1  16  -8  456.33   37.17
   1  16   8  564.95   31.58
  -1 -16  -9   39.43    8.20
  -1  16  -9   34.16   10.01
   1  16   9   39.30    7.73
   1  16  10    5.24    2.48
  -1 -16 -10   -0.68    2.43
  -1  16 -10   -2.78    4.81
  -1 -16 -11   29.30    7.78
  -1  16 -11   13.01    6.30
  -1  16 -12  222.85   26.28
  -1 -16 -12  302.39   25.63
   1 -16  13    2.81    2.49
  -1 -16 -13   10.21    5.08
  -1  16 -14  311.36   31.50
  -1  16 -15   11.21    6.39
  -1 -17  14   94.15   14.32
   1  17 -13    6.77    4.17
  -1 -17  13    3.75    2.98
   1  17 -12  338.39   34.15
   1 -17 -12  418.69   30.12
   1  17 -11   -3.54    5.38
  -1  17  11    4.64    3.66
   1 -17 -11   -2.42    2.42
   1  17 -10  146.07   21.99
  -1  17  10  138.91   15.91
  -1  17   9   -1.74    3.06
   1  17  -9    0.07    3.71
  -1  17   8   10.71    5.33
   1  17  -8    6.82    6.68
   1  17  -7    5.99    4.08
  -1  17   7    6.71    3.95
  -1  17   6  289.04   24.79
   1  17  -6  284.08   30.20
   1  17  -5   56.26   13.28
  -1  17   5   69.79   12.18
   1 -17  -5   59.31    8.09
  -1  17   4  946.67   48.40
   1 -17  -4 1006.91   37.71
   1  17  -4  946.20   55.93
   1  17  -3   18.29    7.85
  -1  17   3    4.50    3.03
  -1  17   2  230.94   23.94
   1  17  -2  248.93   27.45
   1  17  -1   26.07    9.10
  -1  17   1   33.08    9.27
  -1  17   0  305.62   28.40
   1  17   0  313.48   29.98
  -1  17  -1    7.66    6.04
   1  17   1   -4.47    4.34
   1  17   2 1069.89   55.25
  -1  17  -2 1052.30   56.41
   1  17   3   -2.43    3.71
  -1  17  -3    8.04    4.51
   1  17   4  683.09   41.19
  -1  17  -4  592.70   42.78
   1  17   5   60.25   11.27
  -1  17  -5   49.80   12.42
  -1 -17  -5   47.68    7.34
   1  17   6   31.44    7.89
  -1  17  -6   19.50    7.91
   1  17   7    6.75    4.08
  -1  17  -7   12.72    6.71
  -1  17  -8  199.82   25.07
   1  17   8  213.60   20.32
   1  17   9    6.05    3.74
  -1 -17  -9    5.09    2.98
  -1  17  -9    5.67    5.11
  -1  17 -10  668.99   47.74
  -1 -17 -10  777.66   40.41
   1  17  10  802.65   37.80
  -1  17 -11   12.69    6.90
  -1 -17 -11    9.78    4.34
  -1 -17 -12  331.65   27.37
  -1  17 -12  214.68   26.97
  -1  17 -13    8.05    5.54
  -1  17 -14   -7.24    5.39
  -1 -18  14  165.19   19.03
  -1 -18  13   35.15    8.60
   1  18 -12   -0.19    4.96
   1 -18 -11  102.51   13.98
   1  18 -11  107.93   19.81
  -1  18  10  258.25   22.59
   1  18 -10  210.11   27.62
  -1  18   9   78.52   12.64
   1  18  -9   86.69   17.48
   1  18  -8  326.79   34.04
  -1  18   8  363.54   28.02
  -1  18   7    1.63    3.75
   1  18  -7    5.21    4.26
   1  18  -6   80.91   16.36
  -1  18   6   83.90   13.75
  -1  18   5   76.52   13.15
   1  18  -5   86.75   17.23
   1  18  -4   89.24   17.42
  -1  18   4   79.93   14.24
  -1  18   3  185.60   21.85
   1  18  -3  174.16   24.18
  -1  18   2  567.11   39.46
   1  18  -2  499.60   40.92
  -1  18   1  124.35   18.36
   1  18  -1  107.08   17.92
   1  18   0  485.45   39.02
  -1  18   0  519.35   39.17
   1  18   1   56.76   13.14
  -1  18  -1   69.87   14.07
  -1  18  -2  106.75   18.12
   1  18   2  117.98   18.63
  -1  18  -3  232.02   27.34
   1  18   3  266.32   27.13
   1  18   4  153.80   19.73
  -1  18  -4  167.03   22.95
  -1  18  -5   44.56   12.17
   1  18   5   38.01    9.40
  -1  18  -6  666.95   48.12
   1  18   6  710.75   41.94
   1  18   7   16.96    5.77
  -1  18  -7   25.96    9.78
   1  18   8  276.14   24.39
  -1  18  -8  233.45   28.55
  -1 -18  -9  151.69   16.67
   1  18   9  160.23   17.59
  -1  18  -9  120.73   20.15
  -1 -18 -10   37.51    8.67
  -1  18 -10   21.91    8.44
  -1 -18 -11   40.05    9.40
  -1  18 -11   56.44   14.31
  -1  18 -12  115.39   20.25
  -1  19  10  111.68   15.63
  -1  19   9  200.20   21.13
   1  19  -9  223.74   29.16
   1  19  -8   14.61    7.94
  -1  19   8   10.20    4.81
   1  19  -7  437.03   40.86
  -1  19   7  438.88   33.13
  -1  19   6  372.67   31.03
   1  19  -6  338.39   36.07
   1  19  -5   43.67   12.51
  -1  19   5   23.98    7.99
  -1  19   4  417.68   34.28
   1  19  -4  389.97   38.00
  -1  19   3  101.68   16.90
   1  19  -3  121.73   21.16
  -1  19   2   33.85   10.10
   1  19  -2   53.28   13.30
  -1  19   1  190.73   23.99
   1  19  -1  170.76   24.38
  -1  19   0   91.66   17.27
   1  19   0   57.31   13.96
  -1  19  -1  114.85   19.05
   1  19   1   95.77   17.96
  -1  19  -2  310.37   32.35
   1  19   2  338.36   33.37
   1  19   3   -2.29    4.08
  -1  19  -3    2.40    3.80
   1  19   4  350.00   32.31
  -1  19  -4  323.56   33.69
   1  19   5  102.70   16.69
  -1  19  -5  102.85   18.47
   1  19   6  119.63   17.79
  -1  19  -6   92.06   18.51
   1  19   7  240.04   24.51
  -1  19  -7  198.67   26.74
  -1  19  -8   59.38   15.49
   1  19   8   45.52    9.80
  -1 -19  -9   11.46    4.69
   1  19   9   22.08    6.80
  -1  19  -9    8.78    6.89
  -1 -19 -10  409.28   29.52
  -1  20   9   30.40    8.40
  -1  20   8  255.08   25.45
   1  20  -7  102.87   20.60
  -1  20   7  114.41   17.59
  -1  20   6   52.66   12.02
   1  20  -6   81.70   18.34
   1  20  -5  328.57   36.02
  -1  20   5  293.17   28.99
  -1  20   4   47.83   11.96
   1  20  -4   18.81    7.53
  -1  20   3  222.99   26.27
   1  20  -3  222.37   29.27
  -1  20   2  168.89   23.05
   1  20  -2  153.02   24.46
   1  20  -1   17.99    7.81
  -1  20   1   11.48    5.80
  -1  20   0  211.38   27.00
   1  20   0  233.24   29.57
  -1  20  -1  160.56   24.21
   1  20   1  179.92   25.64
  -1  20  -2   37.33   11.77
   1  20   2   44.07   12.45
  -1  20  -3  171.75   24.93
   1  20   3  166.76   23.73
  -1  20  -4   22.45    9.15
   1  20   4   13.07    6.80
   1  20   5   90.35   16.41
  -1  20  -5   42.42   12.88
   1  20   6  136.31   19.76
  -1  20  -6  157.77   24.16
   1  20   7   42.05   11.16
  -1  20  -7   44.98   12.50
   1  20   8  128.84   18.21
  -1  21   9  462.79   35.84
  -1  21   8    5.54    4.75
  -1  21   7  419.80   35.36
  -1  21   6   35.60   10.59
  -1  21   5   19.95    8.30
   1  21  -4   67.67   16.39
  -1  21   4   68.32   15.28
   1  21  -3  132.27   24.05
  -1  21   3  144.94   22.29
   1  21  -2   22.83    8.98
  -1  21   2   31.41   11.43
  -1  21   1  272.24   31.37
   1  21  -1  280.61   34.66
  -1  21   0    4.41    4.22
   1  21   0    3.44    4.10
   1  21   1  187.01   27.24
  -1  21  -1  154.73   24.13
   1  21   2   37.44   11.21
  -1  21  -2   30.33   10.91
  -1  21  -3   -2.74    6.60
   1  21   3   -2.84    5.04
   1  21   4   40.40   11.39
   1  21   5  216.78   27.16
   1  21   6    4.27    3.90
   1  21   7  385.66   34.63
  -1  22   8   -0.44    2.64
  -1  22   7   63.51   14.26
  -1  22   6   52.15   13.48
  -1  22   5  316.32   33.57
  -1  22   4   46.36   12.94
  -1  22   3  351.34   36.33
  -1  22   2   -9.32    7.65
   1  22   0   24.22   11.02
   1  22   1  267.42   34.04
   1  22   2   17.06    8.03
   1  22   3  428.37   42.11
   1  22   4   49.62   13.45
   1  22   5   53.80   13.55
   1  22   6    4.80    6.68
   1  22   7   53.76   13.69
   2   0 -19   -5.22    4.20
   2   0 -19   -0.61    2.91
   2   0 -18  255.38   20.10
  -2   0  18  218.00   20.27
   2   0 -18  232.52   21.97
   2   0 -17   -5.34    5.73
  -2   0  17    3.51    2.70
   2   0 -17   -0.56    3.18
   2   0 -16  513.40   30.82
   2   0 -16  488.57   30.08
  -2   0  16  460.99   27.89
  -2   0  15   -1.04    2.04
   2   0 -15    1.04    1.44
  -2   0  15   -0.28    1.05
   2   0 -15    0.22    3.02
   2   0 -15   -2.40    3.08
   2   0 -14  231.99   18.84
  -2   0  14  221.78   17.71
   2   0 -14  224.72   16.87
   2   0 -14  241.73   19.01
  -2   0  14  262.41   13.93
   2   0 -14  194.00   13.37
   2   0 -13   -1.23    2.72
   2   0 -13   -1.28    1.75
  -2   0  13    0.76    1.96
  -2   0  13   -0.74    1.15
   2   0 -13    0.17    1.63
   2   0 -13    0.49    2.59
  -2   0  12   17.73    4.89
   2   0 -12   17.98    3.79
   2   0 -12   24.98    5.07
   2   0 -12   22.78    5.05
  -2   0  12   26.84    5.61
   2   0 -12   19.63    4.76
  -2   0  12   25.39    3.86
   2   0 -11   -2.83    2.78
  -2   0  11    0.72    1.66
   2   0 -11   -0.13    1.38
  -2   0  11   -0.79    2.33
  -2   0  11    1.59    1.41
   2   0 -11    1.19    0.97
   2   0 -10  688.82   28.60
  -2   0  10  718.19   22.18
  -2   0  10  677.38   28.08
   2   0 -10  670.03   28.12
   2   0 -10  690.81   27.29
  -2   0  10  620.48   28.59
   2   0 -10  703.88   23.03
  -2   0   9    0.10    0.73
   2   0  -9   -1.75    2.00
  -2   0   9   -1.16    1.91
   2   0  -9   -0.41    1.12
   2   0  -9    2.13    1.70
  -2   0   9    2.56    1.91
   2   0  -8 1034.80   32.82
  -2   0   8 1034.67   33.43
  -2   0   8  922.52   32.16
   2   0  -8 1040.27   27.09
  -2   0   8  995.94   26.61
  -2   0   7    1.41    0.93
  -2   0   7    0.40    1.59
  -2   0   7    1.04    1.52
   2   0  -7    1.41    0.76
   2   0  -7    2.76    1.79
   2   0  -7   -0.68    1.28
  -2   0   6  231.29    9.72
  -2   0   6  210.74   11.34
  -2   0   6  213.19   12.54
   2   0  -6  231.11   12.46
   2   0  -6  227.03   11.75
   2   0  -6  226.35    9.85
  -2   0   5    3.89    1.43
  -2   0   5    0.48    0.43
   2   0  -5    0.27    1.08
  -2   0   5    3.28    1.49
   2   0  -5    1.50    0.73
   2   0  -5    1.81    1.07
  -2   0   4  872.73   22.19
   2   0  -4  930.19   22.65
  -2   0   4  887.75   22.59
   2   0  -4  935.93   23.44
   2   0  -4 1002.81   25.41
  -2   0   4  966.70   27.02
   2   0  -3    1.31    0.81
   2   0  -3    1.25    0.70
   2   0  -3    1.96    1.15
  -2   0   3    1.53    1.01
   2   0  -2 5165.01   94.21
   2   0  -2 5212.10   92.02
  -2   0   2 5242.16   96.72
   2   0  -1    0.81    0.52
  -2   0   1    0.12    0.54
   2   0   0 9065.86  154.26
   2   0   0 8816.65  155.92
  -2   0   0 8806.66  153.66
  -2   0  -1    1.63    0.66
   2   0   1    2.38    0.83
  -2   0  -2   30.07    2.51
   2   0   2   36.30    3.86
   2   0   2   41.75    4.11
  -2   0  -2   29.37    3.18
   2   0   3    2.77    0.77
  -2   0  -3    1.56    0.80
   2   0   3    2.40    1.21
   2   0   3    4.83    1.67
  -2   0  -3    1.07    0.76
  -2   0  -4 1648.70   35.36
  -2   0  -4 1737.19   38.22
   2   0   4 1790.90   39.22
   2   0   4 1611.30   30.59
   2   0   4 1613.12   42.50
   2   0   4 1698.56   34.31
  -2   0  -5    1.70    1.31
   2   0   5    1.90    0.46
  -2   0  -5    0.08    0.29
   2   0   5    0.22    0.40
   2   0   5    0.82    1.23
  -2   0  -6 3359.38   61.13
  -2   0  -6 3316.63   62.98
   2   0   6 3243.80   78.21
  -2   0  -6 3525.37   72.34
   2   0   6 3371.90   62.02
  -2   0  -7   -0.05    0.41
  -2   0  -7    2.13    1.64
  -2   0  -7    1.48    0.92
   2   0   7    1.29    0.67
   2   0   8  874.25   35.78
  -2   0  -8  895.42   21.74
   2   0   9    1.73    1.75
  -2   0  -9    2.14    0.96
  -2   0 -10  131.88    7.91
   2   0  10  123.60   14.16
  -2   0 -10  121.38   11.39
   2   0  11    1.11    2.13
  -2   0 -11    1.26    1.11
  -2   0 -11   -2.69    2.67
  -2   0 -12 1203.25   32.65
  -2   0 -12 1183.66   43.11
  -2   0 -13   -0.05    0.85
   2   0  13    0.33    1.15
  -2   0 -13   -2.17    2.47
  -2   0 -14  517.30   27.54
   2   0  14  476.62   20.57
   2   0  15    2.22    1.66
   2   0  15    3.30    2.04
  -2   0 -15    0.23    1.66
   2   0  16   17.47    4.05
  -2   0 -16   15.60    5.01
  -2   0 -17   -5.40    4.44
  -2   0 -18   76.21   12.26
  -2   0 -19    0.45    3.01
   2  -1 -19   82.09   11.76
   2   1 -19   82.35   11.22
   2   1 -19   76.14   12.85
  -2  -1  19   77.79   12.38
   2  -1 -19   73.87   12.34
   2  -1 -18  315.17   25.34
   2  -1 -18  286.30   24.91
   2   1 -18  313.26   21.70
   2  -1 -18  351.49   24.21
  -2  -1  18  269.72   22.68
   2   1 -18  319.71   25.55
  -2  -1  17   86.58   12.22
   2  -1 -17   87.67   11.59
   2   1 -17   79.18    8.77
   2  -1 -17   73.40   11.86
   2   1 -17   92.39   13.02
   2  -1 -17   97.65   13.42
   2   1 -16    1.36    3.50
   2  -1 -16   -4.09    3.86
   2  -1 -16    1.21    1.98
  -2  -1  16   -0.20    2.35
  -2   1  16    2.98    1.67
   2  -1 -16   -0.76    2.09
  -2  -1  15   43.50    7.80
   2   1 -15   33.12    5.64
   2  -1 -15   38.69    7.73
   2  -1 -15   36.04    5.43
  -2   1  15   48.04    5.25
   2  -1 -15   33.61    7.26
   2   1 -15   41.07    7.95
  -2   1  15   43.11    7.93
  -2  -1  14  298.61   20.31
   2  -1 -14  336.06   21.98
   2   1 -14  325.84   20.11
  -2   1  14  360.94   14.17
   2  -1 -14  321.84   21.59
   2  -1 -14  298.05   15.73
   2   1 -14  312.07   21.60
  -2   1  14  332.78   21.20
   2   1 -14  324.99   21.98
   2  -1 -13   -0.63    1.47
   2   1 -13    2.40    2.48
  -2   1  13   -0.30    0.88
   2   1 -13   -2.31    2.71
  -2  -1  13    1.22    1.45
   2  -1 -13   -0.28    2.44
   2   1 -13   -1.88    3.14
  -2   1  13   -0.28    1.74
   2  -1 -13    1.11    0.76
   2  -1 -13    3.72    3.23
  -2  -1  13   -0.71    1.09
   2  -1 -12  714.57   31.60
   2   1 -12  720.49   32.35
  -2   1  12  686.26   30.17
   2   1 -12  739.99   30.50
   2   1 -12  748.23   32.43
   2  -1 -12  701.70   28.98
   2  -1 -12  598.48   24.37
  -2   1  12  761.66   22.41
  -2  -1  12  674.81   30.41
  -2   1  12  644.26   31.68
  -2  -1  12  706.11   24.93
  -2  -1  12  664.34   33.77
   2  -1 -12  725.80   31.71
  -2  -1  11   55.57    6.13
  -2   1  11   54.58    8.16
   2   1 -11   54.36    7.53
  -2   1  11   60.61    5.28
  -2  -1  11   48.32    8.09
   2   1 -11   46.85    7.51
   2   1 -11   57.46    8.37
  -2  -1  11   52.00    7.59
   2  -1 -11   47.51    6.93
  -2   1  11   52.66    7.56
   2  -1 -11   56.82    7.75
   2  -1 -11   52.97    7.92
   2  -1 -11   41.81    5.68
  -2  -1  10  191.07   11.16
  -2  -1  10  194.71   14.30
   2  -1 -10  192.53   14.11
   2   1 -10  183.36   13.96
  -2   1  10  192.84   13.92
  -2  -1  10  179.42   14.84
   2  -1 -10  174.63   11.54
  -2   1  10  176.84   13.96
   2  -1 -10  199.45   14.28
   2  -1 -10  202.94   13.59
   2   1 -10  188.92   11.70
   2   1 -10  197.56   13.83
  -2   1  10  195.97    9.53
   2   1 -10  198.83   14.74
   2  -1  -9  104.11    6.80
   2  -1  -9   85.69    7.89
  -2   1   9  101.86    9.66
  -2  -1   9  105.90    9.99
   2   1  -9  101.71    9.81
   2  -1  -9  110.24    9.93
  -2  -1   9  106.72    7.79
  -2  -1   9   96.53   10.10
   2   1  -9  102.28    8.06
  -2   1   9   99.81    6.36
  -2   1   9   92.41    9.38
   2  -1  -9  102.59    9.81
  -2   1   8  166.57    8.03
  -2  -1   8  168.49   12.47
  -2   1   8  147.11   10.91
   2  -1  -8  177.47   11.96
   2  -1  -8  163.04   10.71
  -2   1   8  158.92   11.67
   2   1  -8  162.49    9.80
  -2  -1   8  163.51    9.56
   2   1  -8  177.28   12.33
   2  -1  -8  168.12    8.30
  -2  -1   8  171.37   12.34
   2   1  -7   61.53    6.55
  -2  -1   7   64.26    5.52
  -2   1   7   54.79    6.03
   2  -1  -7   68.58    6.54
  -2   1   7   63.95    6.97
   2  -1  -7   64.90    4.63
   2  -1  -7   65.30    6.85
   2  -1  -7   61.25    6.40
   2   1  -7   68.59    5.78
  -2   1   7   56.50    4.36
  -2  -1   7   59.26    6.70
  -2  -1   7   72.25    7.54
  -2  -1   6 1677.85   37.90
  -2  -1   6 1573.93   43.61
  -2   1   6 1625.41   34.79
  -2  -1   6 1735.69   44.18
   2  -1  -6 1682.27   41.60
   2  -1  -6 1567.09   40.30
   2   1  -6 1646.66   38.03
   2  -1  -6 1647.49   40.27
  -2  -1   6 1586.35   40.95
   2   1  -6 1663.63   41.28
   2  -1  -6 1611.24   34.72
  -2   1   6 1642.28   42.55
   2   1  -6 1762.41   42.95
   2   1  -5    1.08    0.72
  -2  -1   5    1.56    1.12
  -2  -1   5    1.57    1.08
   2  -1  -5    1.79    0.81
  -2  -1   5    0.78    0.67
  -2   1   5    1.47    0.72
   2  -1  -5   -0.15    0.94
   2  -1  -5    2.14    0.95
  -2   1   5    0.19    1.39
   2  -1  -5    2.18    1.36
   2   1  -5    4.85    1.76
  -2  -1   5    3.46    1.09
   2   1  -5    0.72    0.94
   2   1  -4 2010.81   44.01
   2   1  -4 1922.46   41.91
   2  -1  -4 1974.14   41.52
   2  -1  -4 1997.60   45.04
   2   1  -4 1978.50   42.02
  -2   1   4 1960.22   39.82
   2  -1  -4 1996.42   39.78
  -2   1   4 2034.51   45.71
  -2  -1   4 1920.94   45.34
  -2  -1   4 2093.44   47.60
  -2  -1   4 1928.53   41.35
  -2  -1   3  976.54   27.29
  -2  -1   3  929.83   20.91
   2  -1  -3  959.45   22.21
  -2   1   3  962.34   25.62
  -2  -1   3  950.06   25.03
   2   1  -3  899.83   23.41
   2   1  -3  945.97   21.85
  -2  -1   2   99.02    6.92
  -2   1   2   82.50    6.11
   2   1  -2   80.39    5.31
  -2   1   2   84.12    5.64
   2  -1  -2   78.63    4.82
  -2  -1   2   81.77    5.12
   2   1  -2   96.19    3.89
  -2   1   1 1323.51   32.16
  -2  -1   1 1434.65   32.73
   2  -1  -1 1313.19   29.15
   2  -1  -1 1305.62   29.66
   2   1  -1 1361.40   30.59
  -2   1   1 1379.04   29.59
  -2   1   0 2714.07   54.57
   2  -1   0 2727.54   53.21
  -2   1   0 2685.89   49.95
   2  -1   0 2622.36   49.87
   2   1   0 2679.84   53.26
  -2   1  -1   21.54    1.73
   2  -1   1   21.75    2.82
   2   1   1   19.57    2.15
   2   1   1   20.16    2.69
  -2   1  -1   20.04    2.89
   2  -1   1   20.51    1.76
   2   1   2 4305.80   75.86
  -2   1  -2 4053.00   77.12
   2   1   2 3842.01   75.98
   2   1   2 4165.41   77.32
  -2  -1  -2 4253.01   77.41
   2  -1   2 3870.97   72.50
   2  -1   3   15.18    2.25
   2   1   3   12.30    2.21
   2   1   3   12.33    1.85
  -2   1  -3   13.19    2.16
   2   1   3   10.30    2.39
  -2   1  -3   13.75    2.10
   2  -1   4  796.69   21.23
   2   1   4  860.09   19.53
   2   1   4  803.95   25.96
   2   1   4  858.88   19.20
  -2   1  -4  822.94   22.33
   2  -1   4  891.47   29.13
  -2   1  -4  887.51   24.20
   2   1   4  894.36   23.97
   2  -1   5  385.34   12.53
   2  -1   5  391.41   19.48
   2   1   5  333.79    9.98
   2   1   5  388.72   14.55
  -2  -1  -5  344.86   10.32
  -2   1  -5  371.22   12.92
   2   1   5  347.23   16.98
  -2   1  -5  375.27   15.45
   2   1   5  359.62   10.10
  -2  -1  -6   64.24    4.10
  -2   1  -6   64.05    4.88
  -2   1  -6   62.92    6.45
   2   1   6   66.69    7.73
   2   1   6   63.80    5.77
   2  -1   6   71.09    8.48
   2   1   6   61.28    3.30
   2  -1   6   59.84    4.49
   2   1   6   60.39    3.61
  -2  -1  -7   61.40    4.48
  -2   1  -7   75.45    7.58
   2   1   7   75.68    6.39
  -2   1  -7   74.60    5.30
  -2  -1  -7   73.35    7.26
   2  -1   7   82.39    5.28
   2  -1   7   64.33    8.70
   2   1   7   69.36    8.60
   2   1   8 1377.40   46.76
  -2  -1  -8 1442.78   32.84
   2  -1   8 1455.68   50.09
   2   1   8 1534.03   38.36
  -2   1  -8 1444.05   33.08
  -2  -1  -9   95.12    9.36
   2   1   9   78.91   10.29
   2   1   9   98.81    8.05
  -2  -1  -9  112.79   11.33
   2  -1   9   91.84   11.60
  -2   1  -9   86.12    5.78
  -2  -1  -9   92.16    6.33
  -2  -1 -10 1569.25   46.79
  -2   1 -10 1598.43   47.88
   2   1  10 1581.58   41.12
   2  -1  10 1513.89   56.23
  -2  -1 -10 1639.87   50.81
  -2   1 -10 1430.39   33.11
   2   1  10 1420.49   52.34
  -2  -1 -10 1477.69   36.36
  -2  -1 -11  208.11   11.06
   2  -1  11  209.94   20.01
   2   1  11  231.26   13.41
   2   1  11  204.64   18.69
  -2   1 -11  233.29   16.74
  -2  -1 -11  228.84   16.32
  -2  -1 -11  241.98   18.03
  -2   1 -11  202.54    8.35
   2   1  12  127.86   10.18
  -2   1 -12  113.13   12.10
  -2  -1 -12  118.16   13.23
  -2  -1 -12  131.42    8.92
  -2  -1 -12  135.93   13.12
  -2   1 -13   41.89    7.58
  -2  -1 -13   50.28    8.40
   2   1  13   50.30    6.56
   2  -1  13   41.01    6.19
   2   1  14  161.02   11.85
   2   1  14  179.02   12.84
  -2  -1 -14  173.69   16.21
  -2   1 -14  157.69   15.43
   2  -1  14  155.92   12.50
   2   1  15    1.02    0.88
  -2   1 -15   -0.74    2.12
   2  -1  15    2.67    0.97
   2   1  15    5.04    2.71
  -2  -1 -15   -0.15    3.31
  -2  -1 -16  406.45   27.24
  -2   1 -16  393.86   26.94
   2  -1  16  459.62   24.41
   2   1  16  432.01   21.66
  -2  -1 -17    2.75    3.23
  -2   1 -17    3.42    2.86
   2  -1  17    4.47    2.38
  -2  -1 -18  127.46   15.83
  -2  -1 -19   17.85    5.85
  -2  -2  20   27.07    7.47
  -2  -2  19   48.58    9.90
   2  -2 -19   60.84   11.59
   2  -2 -19   47.18   10.66
   2  -2 -19   59.23   10.01
   2  -2 -18  160.81   18.16
   2  -2 -18  148.17   16.07
  -2  -2  18  134.82   15.76
   2  -2 -18  159.25   17.96
   2  -2 -17    1.73    1.87
   2  -2 -17    3.38    2.04
   2   2 -17    4.79    2.87
  -2  -2  17    3.63    3.60
   2  -2 -17    1.53    3.13
  -2  -2  16  602.91   25.97
   2   2 -16  564.24   32.77
   2  -2 -16  610.09   34.05
   2  -2 -16  628.93   32.17
  -2  -2  16  573.13   32.09
   2   2 -16  541.29   26.27
   2  -2 -16  602.83   33.78
  -2  -2  15   98.67    9.74
   2   2 -15   84.24   11.89
   2  -2 -15   94.46   12.51
   2  -2 -15   96.16    8.84
  -2  -2  15   98.68   12.62
   2  -2 -15  102.60   13.04
   2  -2 -15   95.05   11.74
  -2   2  15  113.74    7.00
  -2   2  14  299.19   11.80
   2  -2 -14  285.97   19.70
   2  -2 -14  267.39   20.18
   2  -2 -14  265.07   20.20
  -2   2  14  268.17   19.51
   2   2 -14  262.97   20.38
  -2  -2  14  247.34   19.15
   2  -2 -14  242.74   14.58
   2   2 -13  175.79   15.85
   2   2 -13  191.59   15.35
  -2  -2  13  161.22   14.76
   2  -2 -13  174.04   15.44
  -2   2  13  190.13    9.02
   2  -2 -13  168.58   13.90
   2  -2 -13  154.04   11.33
   2  -2 -13  176.60   15.64
  -2   2  13  180.07   15.45
   2  -2 -12   25.82    5.04
   2   2 -12   24.49    5.37
   2   2 -12   26.76    5.68
  -2   2  12   25.11    3.03
   2  -2 -12   17.53    5.23
  -2   2  12   27.02    5.56
   2  -2 -12   21.25    4.04
  -2  -2  12   22.70    6.03
   2  -2 -12   26.63    5.60
  -2  -2  12   19.14    4.72
   2   2 -11  238.43   16.78
   2  -2 -11  210.82   15.65
  -2   2  11  217.18    9.22
   2  -2 -11  202.56   12.56
  -2  -2  11  206.34   17.51
  -2   2  11  203.64   15.08
  -2  -2  11  157.90   11.26
  -2  -2  11  202.84   15.59
   2  -2 -11  217.75   15.73
   2  -2 -11  218.85   14.86
   2   2 -11  234.23   16.15
  -2  -2  10  811.92   26.89
   2   2 -10  821.26   32.09
   2   2 -10  785.31   31.74
  -2   2  10  801.19   20.46
   2  -2 -10  784.38   30.83
   2   2 -10  838.26   31.59
   2  -2 -10  720.61   26.09
   2  -2 -10  815.00   31.11
  -2  -2  10  798.03   31.70
   2  -2 -10  786.88   29.33
  -2  -2  10  754.79   33.57
   2   2 -10  776.31   27.86
  -2   2  10  801.21   30.81
   2  -2  -9   34.34    5.44
  -2  -2   9   28.37    5.90
   2   2  -9   29.54    4.60
  -2   2   9   32.92    3.11
   2  -2  -9   36.16    5.00
   2  -2  -9   37.74    5.70
  -2  -2   9   31.55    4.48
  -2  -2   9   26.98    5.29
  -2   2   9   37.55    5.80
   2   2  -9   38.18    5.96
  -2  -2   9   31.57    5.57
   2  -2  -9   34.68    3.44
  -2  -2   8 1399.67   36.43
  -2   2   8 1378.49   29.69
   2  -2  -8 1373.33   39.88
   2  -2  -8 1285.18   36.24
   2  -2  -8 1427.41   39.82
  -2  -2   8 1314.25   43.95
   2  -2  -8 1387.13   29.93
   2   2  -8 1401.10   37.09
   2   2  -8 1436.73   41.40
  -2  -2   8 1341.07   41.71
  -2   2   8 1414.38   40.54
  -2  -2   8 1282.11   41.58
  -2  -2   7  111.59    9.79
   2  -2  -7  105.60    8.14
  -2  -2   7   94.92    9.74
  -2   2   7  105.99    5.45
  -2  -2   7   99.26    9.09
  -2   2   7  101.17    8.82
   2   2  -7  100.28    8.75
   2   2  -7  109.94    7.96
  -2  -2   7  104.34    7.76
   2  -2  -7  102.43    5.30
   2  -2  -7  111.97    8.59
  -2  -2   6  117.96   10.13
  -2   2   6  136.21    6.10
   2   2  -6  130.90    9.32
   2  -2  -6  124.59    8.65
  -2  -2   6  120.10    9.20
  -2   2   6  128.07    9.42
   2   2  -6  146.32    9.89
   2  -2  -6  137.35    8.87
  -2  -2   6  130.04   10.32
  -2  -2   6  137.99    8.49
   2   2  -6  123.47    8.19
   2  -2  -6  125.82    5.85
  -2  -2   5  781.96   22.64
   2  -2  -5  770.80   18.34
  -2  -2   5  750.50   26.47
   2   2  -5  759.22   22.73
   2   2  -5  789.16   23.76
  -2   2   5  768.46   18.67
   2  -2  -5  794.35   22.84
   2  -2  -5  741.35   23.47
  -2  -2   5  802.70   27.44
  -2   2   5  784.08   24.83
  -2  -2   5  758.24   23.77
  -2   2   4  401.83   12.19
  -2  -2   4  435.70   17.45
   2  -2  -4  415.68   12.03
   2   2  -4  418.66   14.95
  -2  -2   4  401.79   14.39
  -2   2   4  429.81   16.23
  -2   2   4  411.50   15.48
  -2  -2   4  420.32   18.22
   2  -2  -4  407.38   15.66
   2  -2  -3  140.93    6.35
  -2  -2   3  126.02    8.11
   2   2  -3  128.65    7.44
  -2   2   3  137.01    6.49
  -2   2   3  142.70    8.11
  -2   2   3  130.62    7.94
  -2  -2   3  132.48    6.43
  -2  -2   3  149.83    9.98
   2  -2  -2 1554.66   32.99
  -2  -2   2 1566.19   30.19
  -2   2   2 1554.82   34.94
   2   2  -2 1534.31   35.20
  -2   2   2 1570.51   36.82
   2   2  -1  131.15    7.16
  -2   2   1  117.60    7.47
  -2   2   1  123.27    6.19
   2  -2  -1  113.11    5.98
   2  -2  -1  130.77    6.65
  -2   2   0  218.30   10.20
   2   2   0  220.12    9.54
   2  -2   0  193.57    7.44
   2   2   1   84.79    5.73
   2  -2   1   81.59    3.85
  -2  -2  -1   81.70    4.24
  -2   2  -1   86.62    6.20
   2  -2   2  126.53    4.17
  -2  -2  -2  118.91    6.78
   2  -2   2  124.15    5.99
  -2   2  -2  120.41    7.42
   2   2   2  118.13    6.19
   2   2   2  135.75    7.38
  -2  -2  -2  129.55    6.71
  -2   2  -3  860.58   24.01
   2  -2   3  875.22   22.60
   2   2   3  844.09   23.51
   2   2   3  930.35   24.00
  -2  -2  -3  916.29   24.33
  -2  -2  -3  861.92   22.98
   2  -2   3  867.46   17.09
   2  -2   3  883.80   23.32
  -2  -2  -4 1649.64   38.92
   2   2   4 1584.01   36.24
   2  -2   4 1485.36   36.22
  -2  -2  -4 1539.30   35.60
   2  -2   4 1486.67   35.10
   2   2   4 1503.78   38.24
   2   2   4 1627.02   32.06
  -2   2  -4 1526.39   36.11
   2   2   4 1537.51   33.18
   2  -2   5   20.30    4.56
  -2   2  -5   20.95    3.19
   2  -2   5   21.36    2.97
   2   2   5   17.18    2.26
   2   2   5   22.46    3.88
   2  -2   5   22.10    3.49
   2   2   5   20.52    3.05
  -2  -2  -5   18.97    3.56
   2   2   5   15.50    1.69
   2  -2   6 2094.11   44.50
  -2  -2  -6 2097.41   42.62
   2   2   6 1980.27   37.23
   2   2   6 1964.08   52.25
   2  -2   6 1925.07   48.84
   2   2   6 2179.17   46.57
   2   2   6 2044.71   41.71
   2  -2   6 2035.16   38.10
   2  -2   6 2079.57   59.09
  -2   2  -6 2048.71   45.48
  -2   2  -6 2241.37   51.36
  -2  -2  -6 2247.35   52.87
   2  -2   7  467.06   25.54
   2  -2   7  480.46   12.72
  -2   2  -7  490.05   16.91
  -2  -2  -7  455.31   15.03
   2   2   7  443.29   22.07
   2  -2   7  515.20   16.51
   2   2   7  515.73   17.96
  -2   2  -7  520.14   21.36
   2   2   7  416.06   13.65
  -2  -2  -8  228.71   10.57
   2   2   8  256.24   12.41
   2   2   8  224.13   16.17
   2  -2   8  234.50   18.76
   2  -2   8  233.56    8.90
  -2   2  -8  235.19   11.20
   2  -2   8  238.87   11.07
   2  -2   9  242.99   19.96
   2   2   9  212.56   16.82
  -2  -2  -9  233.77   16.24
  -2   2  -9  247.85   15.88
  -2  -2  -9  202.49   10.46
  -2   2  -9  229.99   11.16
   2   2   9  229.95   12.28
  -2  -2  -9  237.10   14.91
   2   2  10   17.80    5.13
  -2   2 -10   12.60    3.49
   2   2  10   19.63    3.64
  -2  -2 -10   15.01    2.82
  -2  -2 -10   12.53    3.81
  -2  -2 -10   14.81    3.75
   2  -2  10   26.16    6.65
  -2   2 -10   19.74    3.11
  -2   2 -11   95.55   10.59
  -2  -2 -11   84.51   10.08
  -2  -2 -11   95.07    7.54
   2   2  11   99.79    8.42
   2   2  11   87.73   11.83
  -2   2 -11  108.32    7.40
  -2  -2 -11   93.01   11.04
  -2  -2 -12  407.43   22.80
  -2  -2 -12  446.04   25.78
  -2   2 -12  405.24   23.45
  -2   2 -12  409.52   14.87
   2   2  12  416.12   18.44
  -2   2 -13   57.88    4.88
   2   2  13   64.92    7.37
  -2   2 -13   51.90    8.58
  -2  -2 -13   62.36    9.26
  -2  -2 -13   51.12    9.19
   2  -2  13   46.92    6.94
  -2   2 -14  651.16   32.47
   2   2  14  713.44   25.54
  -2  -2 -14  629.36   31.35
  -2  -2 -14  663.64   34.46
   2  -2  15  214.09   15.67
  -2  -2 -15  207.55   18.36
   2   2  15  244.99   15.03
   2   2  16  171.93   12.73
  -2  -2 -16  138.82   15.44
  -2  -2 -17  261.34   22.44
  -2  -2 -18   84.75   12.95
  -2  -2 -19   25.99    7.05
  -2  -3  20  172.72   19.05
   2  -3 -19  100.54   14.93
   2  -3 -19  104.15   13.73
  -2  -3  19   77.44   12.54
   2  -3 -19   84.42   13.72
   2  -3 -18  188.72   18.47
   2  -3 -18  180.82   19.30
   2  -3 -18  174.41   19.06
  -2  -3  18  153.92   17.22
   2   3 -17  539.77   26.79
   2  -3 -17  548.16   33.23
   2  -3 -17  566.49   31.85
  -2  -3  17  510.19   31.36
   2  -3 -17  535.20   33.34
   2  -3 -16    4.17    4.23
  -2  -3  16    2.26    1.60
   2  -3 -16   -4.08    4.05
   2  -3 -16   -0.37    2.32
  -2  -3  16   -0.48    2.25
   2   3 -16    0.87    1.73
   2  -3 -15  345.05   24.10
   2  -3 -15  382.14   24.17
   2  -3 -15  332.22   16.80
  -2  -3  15  294.52   22.05
   2  -3 -15  337.11   24.13
  -2  -3  15  346.09   19.43
  -2  -3  14  410.61   25.58
   2  -3 -14  453.03   26.61
   2  -3 -14  445.26   19.80
   2  -3 -14  434.58   26.13
   2  -3 -14  482.09   26.58
  -2  -3  14  415.78   21.25
   2  -3 -13    7.01    2.69
   2  -3 -13    3.71    2.84
  -2  -3  13    0.27    2.42
  -2  -3  13    7.10    2.58
   2  -3 -13    9.24    3.08
   2  -3 -13    4.67    3.09
   2  -3 -13    4.21    1.68
   2  -3 -12  950.09   36.75
  -2   3  12  917.94   19.67
  -2   3  12  934.88   36.34
   2  -3 -12  934.35   36.88
   2  -3 -12  956.86   34.88
   2  -3 -12  835.36   29.35
  -2  -3  12  890.84   37.02
   2  -3 -12  950.51   37.14
  -2  -3  12  901.38   41.82
  -2   3  11  683.93   29.38
  -2   3  11  711.39   16.21
   2  -3 -11  695.96   30.08
   2   3 -11  727.49   28.84
  -2  -3  11  686.19   34.45
   2  -3 -11  716.53   30.14
   2  -3 -11  635.08   24.53
   2  -3 -11  705.86   28.42
  -2  -3  11  730.64   31.63
  -2   3  10  188.82   13.97
  -2  -3  10  195.13   15.24
   2  -3 -10  167.45   11.27
   2   3 -10  213.63   14.05
   2  -3 -10  196.04   14.34
  -2  -3  10  188.55   16.40
  -2  -3  10  170.97   16.03
   2  -3 -10  199.06   14.43
   2  -3 -10  182.53   13.21
  -2   3  10  195.41    6.78
  -2  -3   9 1722.83   53.93
  -2  -3   9 1741.18   55.57
  -2   3   9 1770.32   34.05
   2  -3  -9 1812.14   49.33
   2  -3  -9 1771.45   47.79
   2  -3  -9 1647.09   44.17
   2   3  -9 1757.97   47.10
  -2   3   9 1788.44   49.64
  -2  -3   9 1804.09   46.30
  -2  -3   9 1754.87   52.24
   2  -3  -8  362.15   10.24
   2  -3  -8  359.60   16.27
  -2  -3   8  342.71   20.98
  -2   3   8  373.51   10.14
  -2  -3   8  351.70   20.04
  -2   3   8  377.03   18.57
   2  -3  -8  381.35   18.24
  -2  -3   8  355.78   19.92
   2   3  -8  365.42   17.13
  -2  -3   8  366.32   16.73
  -2  -3   7 1268.23   41.90
   2   3  -7 1222.54   34.89
   2  -3  -7 1338.42   36.28
  -2  -3   7 1237.50   40.03
  -2   3   7 1274.56   25.75
  -2   3   7 1258.15   36.84
  -2  -3   7 1193.39   38.58
   2  -3  -7 1194.27   33.88
  -2  -3   7 1271.50   34.90
   2  -3  -7 1250.38   25.65
  -2  -3   6 1524.55   38.82
  -2  -3   6 1526.36   42.19
  -2  -3   6 1476.37   44.88
   2  -3  -6 1590.36   39.24
   2   3  -6 1540.76   39.34
  -2   3   6 1561.91   40.80
   2  -3  -6 1534.14   30.43
  -2  -3   6 1608.90   45.45
   2  -3  -6 1406.95   38.17
  -2   3   6 1539.39   30.72
  -2  -3   5    2.89    1.40
   2   3  -5    3.84    1.47
  -2   3   5    5.12    2.03
  -2  -3   5    5.92    2.50
  -2  -3   5    4.03    1.30
   2  -3  -5    0.93    0.70
   2  -3  -5    4.28    1.02
   2  -3  -4 1311.07   27.85
  -2  -3   4 1281.48   36.31
   2   3  -4 1296.27   33.52
  -2  -3   4 1368.67   33.88
  -2   3   4 1336.23   34.15
  -2   3   4 1344.10   33.87
   2  -3  -4 1236.79   33.34
  -2   3   3  713.69   21.11
   2   3  -3  650.24   20.63
  -2   3   3  715.33   21.89
   2  -3  -3  672.77   17.54
   2  -3  -2  527.33   15.34
  -2   3   2  546.96   18.43
   2   3  -2  508.41   17.20
   2   3  -1  841.57   23.29
  -2   3   1  865.19   24.83
   2  -3  -1  835.02   21.32
   2  -3   0  705.69   18.15
   2   3   0  739.29   21.11
   2   3   1  550.42   17.39
   2  -3   1  531.11   14.57
  -2  -3  -1  564.23   13.96
  -2   3  -1  570.72   18.96
  -2  -3  -2  570.52   17.60
   2  -3   2  571.17   14.54
   2   3   2  621.68   18.55
  -2  -3  -2  642.68   16.94
  -2   3  -2  600.06   19.89
   2   3   3  152.05    8.24
   2  -3   3  148.23    8.64
  -2  -3  -3  144.47    7.76
  -2  -3  -3  153.81    8.20
   2  -3   3  144.14    8.08
   2  -3   3  153.60    5.46
  -2   3  -3  149.58    9.08
  -2  -3  -4  365.25   14.61
   2  -3   4  326.17   14.14
   2   3   4  337.45   12.73
   2  -3   4  339.03   13.78
  -2  -3  -4  339.80   12.83
   2   3   4  349.45   13.51
   2   3   4  311.18   13.60
  -2   3  -4  331.20   14.33
  -2   3  -5 1141.60   30.82
   2  -3   5 1139.82   23.29
  -2  -3  -5 1187.39   32.49
   2   3   5 1153.39   29.25
  -2  -3  -5 1086.24   28.14
   2  -3   5 1093.13   31.75
   2  -3   5 1170.94   30.06
   2   3   5 1070.91   27.21
   2   3   6    1.40    0.80
  -2  -3  -6    4.25    2.07
   2   3   6    3.41    1.51
  -2   3  -6    5.79    2.15
   2  -3   6    3.55    1.47
   2   3   6    3.63    1.41
   2  -3   6    6.12    2.11
   2   3   6    5.85    0.92
   2  -3   6    4.31    0.97
   2  -3   6   10.06    3.16
  -2   3  -7  622.29   21.26
   2   3   7  607.67   20.12
   2  -3   7  611.86   30.56
   2   3   7  564.02   17.88
   2  -3   7  567.90   23.77
  -2  -3  -7  602.55   19.06
   2   3   7  549.75   24.31
   2  -3   7  605.99   15.67
   2  -3   7  612.72   20.28
  -2   3  -8  236.47   12.64
   2  -3   8  237.85   12.06
  -2  -3  -8  259.95   16.09
   2   3   8  239.73   16.40
   2   3   8  241.01   12.13
   2  -3   8  242.98    9.46
   2   3   8  229.77   10.46
   2  -3   8  246.57   19.74
  -2  -3  -8  249.92   11.69
   2  -3   8  243.95   15.60
  -2   3  -9    2.02    1.35
  -2  -3  -9    3.69    2.15
   2   3   9   -0.72    2.45
  -2  -3  -9    5.11    1.69
   2  -3   9    3.90    1.09
   2  -3   9    2.56    2.83
   2   3  10  952.66   28.66
  -2  -3 -10  919.21   27.55
   2  -3  10  992.23   45.55
   2   3  10  860.95   37.35
   2  -3  10  941.32   25.10
  -2  -3 -10  977.25   36.77
  -2   3 -10  902.10   28.52
  -2  -3 -11  453.97   25.02
   2   3  11  461.03   18.47
  -2  -3 -11  472.83   23.74
  -2   3 -11  480.19   18.97
   2  -3  11  470.76   16.43
   2   3  11  393.16   25.11
   2  -3  12  213.99   11.32
  -2   3 -12  217.39   12.42
  -2  -3 -12  216.07   16.59
   2  -3  12  187.84   14.10
   2   3  12  225.75   12.98
  -2  -3 -12  214.08   17.57
   2  -3  13  453.46   23.29
  -2  -3 -13  482.22   28.38
  -2   3 -13  526.97   19.96
   2   3  13  533.76   21.45
  -2  -3 -13  513.10   27.58
  -2  -3 -14   35.90    7.99
   2   3  14   44.00    5.71
  -2  -3 -14   39.20    7.81
  -2   3 -14   29.54    4.09
  -2  -3 -14   38.93    5.57
   2  -3  14   34.59    6.16
  -2  -3 -15  108.17   14.12
  -2  -3 -15  119.56   14.04
   2   3  15  119.80   10.00
  -2  -3 -16  294.83   24.61
  -2  -3 -16  303.22   23.37
  -2  -3 -17   58.34   10.28
  -2  -3 -18  246.26   22.48
  -2  -3 -19  313.27   26.33
  -2  -4  20   -7.08    4.92
   2  -4 -19  345.04   26.31
   2  -4 -19  354.33   28.63
   2  -4 -19  378.15   29.36
  -2  -4  19  324.11   26.41
   2  -4 -18   82.03   13.56
   2  -4 -18   83.55   13.03
  -2  -4  18   50.27   10.00
   2  -4 -18   88.05   12.86
   2  -4 -17   39.56    8.96
   2  -4 -17   32.44    8.07
   2   4 -17   42.77    7.85
  -2  -4  17   42.08    8.70
   2  -4 -17   42.20    8.61
  -2  -4  16  163.00   13.98
   2  -4 -16  194.45   18.58
   2  -4 -16  191.66   18.83
   2   4 -16  148.48   14.12
   2  -4 -16  173.11   16.98
  -2  -4  16  166.87   17.11
   2   4 -15  377.33   23.06
  -2  -4  15  424.29   22.67
   2  -4 -15  444.02   26.99
  -2  -4  15  425.65   27.14
   2  -4 -15  435.49   19.31
   2  -4 -15  421.46   27.18
   2  -4 -15  420.05   27.20
   2  -4 -14  104.34   12.83
   2  -4 -14   91.32   11.72
   2  -4 -14  107.96   12.71
  -2  -4  14   90.26   11.92
   2  -4 -14  109.39    9.29
  -2  -4  14  109.80   10.93
   2  -4 -13 2222.10   65.11
   2  -4 -13 2267.82   65.31
  -2  -4  13 2033.61   64.61
   2  -4 -13 2191.28   64.83
   2  -4 -13 2055.01   53.22
  -2  -4  13 2093.89   57.52
   2  -4 -12   21.49    5.12
   2  -4 -12   25.01    5.72
   2  -4 -12   16.69    3.52
  -2  -4  12   14.42    4.99
  -2  -4  12   20.96    4.55
   2  -4 -12   20.41    5.13
  -2  -4  12   18.08    4.80
   2  -4 -12   15.39    3.86
  -2  -4  11 1004.23   43.76
   2   4 -11  982.88   36.08
   2  -4 -11 1047.39   37.80
  -2  -4  11  986.31   39.13
   2  -4 -11 1060.07   38.47
   2  -4 -11  905.11   30.75
  -2  -4  11  969.39   33.67
   2  -4 -11  961.44   34.91
  -2  -4  11  952.92   42.36
   2   4 -10  175.55   13.45
   2  -4 -10  218.90   15.44
  -2  -4  10  204.60   17.83
   2  -4 -10  190.71   13.64
  -2  -4  10  188.33   16.86
   2  -4 -10  210.23   14.87
   2  -4 -10  177.92   11.78
  -2  -4  10  206.44   16.29
   2  -4  -9   53.27    6.92
   2  -4  -9   47.32    5.89
   2  -4  -9   49.54    6.97
  -2  -4   9   56.74    8.70
   2  -4  -9   54.94    7.16
  -2  -4   9   46.55    8.14
  -2  -4   9   48.67    7.51
   2   4  -9   50.56    6.81
   2  -4  -8  536.34   22.01
   2  -4  -8  488.81   18.16
  -2  -4   8  508.22   23.95
   2  -4  -8  558.10   21.21
  -2  -4   8  549.05   24.77
  -2  -4   8  522.14   25.88
   2   4  -8  534.98   20.72
   2   4  -7 1826.31   47.51
  -2  -4   7 1920.44   54.40
  -2  -4   7 1887.32   55.42
   2  -4  -7 2000.70   50.17
  -2   4   7 1848.11   44.47
  -2  -4   7 1952.32   47.50
   2  -4  -7 1795.29   45.60
   2  -4  -7 2015.55   48.28
  -2  -4   7 1808.88   51.90
   2  -4  -7 1769.11   34.02
   2  -4  -6    1.31    0.93
  -2  -4   6    3.94    1.61
  -2  -4   6    1.48    1.50
   2  -4  -6    2.80    0.69
  -2   4   6    6.21    1.84
  -2  -4   6    4.40    2.38
  -2  -4   6    2.35    1.71
   2   4  -6   -0.72    1.21
   2  -4  -5 2141.81   40.99
  -2  -4   5 2256.13   58.27
   2   4  -5 2120.25   50.56
   2  -4  -5 2036.75   49.34
  -2   4   5 2194.21   49.43
  -2  -4   5 2155.42   52.47
  -2  -4   5 2078.91   54.72
   2  -4  -4  296.25    9.96
  -2   4   4  283.83   13.43
   2   4  -4  293.59   13.87
   2  -4  -4  292.94   13.65
  -2   4   3  828.54   25.21
   2   4  -3  855.20   25.23
  -2   4   2  369.71   15.42
   2   4  -2  374.03   15.05
   2   4  -1   61.77    5.43
  -2   4   1   68.93    6.28
  -2   4   0  475.68   18.10
   2   4   0  460.03   16.35
  -2  -4  -1 2910.01   60.01
  -2   4  -1 3114.50   64.66
   2  -4   1 2942.86   57.27
   2   4   1 2959.43   60.88
  -2   4  -2  158.70    9.96
  -2  -4  -2  149.93    7.27
  -2  -4  -2  151.32    8.25
   2   4   2  154.10    8.64
   2  -4   2  157.25    6.88
  -2  -4  -3  624.61   19.25
  -2   4  -3  699.84   23.30
   2   4   3  655.33   20.36
  -2  -4  -3  699.11   20.07
   2  -4   3  681.48   22.16
   2  -4   3  678.71   16.53
   2   4   4  253.51   11.82
  -2  -4  -4  240.96   10.65
  -2  -4  -4  277.97   12.47
   2  -4   4  249.93   12.94
   2  -4   4  256.84   12.68
   2   4   4  260.07   11.68
  -2   4  -4  256.14   13.44
  -2   4  -4  252.21    8.34
  -2   4  -5   91.61    7.79
   2  -4   5   93.25    7.47
   2   4   5   92.07    6.77
   2   4   5   92.23    6.79
  -2   4  -5   96.62    4.25
   2  -4   5   92.28    8.22
  -2  -4  -5   87.93    6.22
  -2  -4  -5   99.98    7.92
   2  -4   6  113.77    9.69
   2   4   6  113.65    7.73
  -2   4  -6  122.76    9.27
   2   4   6  125.96    6.00
   2   4   6  109.09    7.42
   2  -4   6  111.10    8.23
   2  -4   6  118.62    6.36
   2   4   7  422.89   15.97
  -2   4  -7  406.78   18.18
   2  -4   7  412.00   13.15
   2  -4   7  437.10   26.00
   2   4   7  345.67   18.26
   2  -4   7  408.29   17.22
   2   4   7  363.89   14.82
   2  -4   7  390.35   19.78
  -2  -4  -8    6.47    2.39
   2  -4   8    7.10    2.68
   2   4   8    2.06    1.13
   2   4   8    2.68    1.05
  -2   4  -8    3.65    1.75
  -2  -4  -8    2.33    1.45
   2   4   8    6.30    2.77
   2  -4   8    3.73    2.39
   2  -4   8    4.04    1.58
   2  -4   8    1.82    0.89
  -2  -4  -9  996.17   29.55
   2   4   9  855.73   34.93
   2  -4   9  959.09   36.50
   2   4   9  983.20   28.58
  -2  -4  -9 1003.91   35.83
   2  -4   9 1044.62   46.07
   2  -4   9 1020.37   25.78
  -2   4  -9  917.43   30.90
  -2   4 -10   23.34    4.54
   2  -4  10   21.24    4.89
   2  -4  10   26.28    7.36
   2   4  10   16.10    4.58
  -2  -4 -10   22.93    5.17
  -2  -4 -10    3.46    1.67
   2   4  10   24.62    3.84
   2  -4  10   21.44    3.17
   2   4  11  447.90   18.45
  -2  -4 -11  439.48   24.72
   2  -4  11  458.23   17.11
  -2   4 -11  456.84   20.47
  -2   4 -12   39.46    5.87
  -2  -4 -12   31.87    6.74
   2   4  12   45.77    5.52
   2  -4  12   48.34    5.24
  -2  -4 -12   45.53    7.52
   2  -4  12   41.59    6.65
  -2   4 -13    6.21    2.65
  -2  -4 -13    2.77    2.37
   2  -4  13    6.13    2.01
  -2  -4 -13    4.84    3.33
  -2  -4 -13    8.27    2.68
   2  -4  13    3.18    1.84
   2   4  13   10.36    2.70
   2   4  14  230.19   13.24
  -2  -4 -14  212.89   18.27
  -2   4 -14  213.80   13.55
  -2  -4 -14  202.05   13.48
  -2  -4 -14  220.41   19.46
  -2  -4 -15  736.60   36.84
  -2   4 -15  720.44   25.99
   2   4  15  767.87   26.54
  -2  -4 -15  692.09   37.30
  -2  -4 -16    6.96    4.24
  -2  -4 -16    6.37    4.65
  -2  -4 -17  696.39   39.57
  -2  -4 -17  664.50   36.99
  -2  -4 -18   37.11    8.92
  -2  -5  20    6.25    2.80
   2  -5 -19   58.74   10.91
   2  -5 -19   43.31   10.18
   2  -5 -19   51.78   10.90
  -2  -5  19   55.34   10.86
   2  -5 -18   -2.51    4.12
   2  -5 -18   -4.38    4.63
   2  -5 -18    4.22    2.75
  -2  -5  18    0.21    2.67
   2  -5 -17  653.66   36.01
   2  -5 -17  686.80   38.17
  -2  -5  17  647.76   36.91
   2   5 -17  612.08   31.70
   2  -5 -17  699.07   38.50
  -2  -5  16    0.02    2.54
   2  -5 -16    0.63    2.32
   2   5 -16    0.38    1.93
   2  -5 -16   -1.10    2.47
   2  -5 -16   -1.02    2.19
   2  -5 -15  899.95   41.06
  -2  -5  15  810.83   33.85
   2  -5 -15  859.44   40.26
   2  -5 -15  894.65   40.43
   2   5 -15  745.49   35.18
  -2  -5  15  879.57   41.26
   2  -5 -14   37.00    7.57
   2  -5 -14   28.35    4.76
   2  -5 -14   29.56    7.01
   2  -5 -14   34.59    7.40
  -2  -5  14   26.72    6.67
   2   5 -14   15.17    4.35
  -2  -5  14   16.70    4.46
   2  -5 -13   97.29    8.91
   2  -5 -13  109.63   12.42
  -2  -5  13  118.36   11.44
  -2  -5  13  114.39   13.42
   2  -5 -13  106.82   12.29
  -2  -5  12   64.06    9.85
   2  -5 -12   59.93    7.10
   2  -5 -12   69.45    9.53
  -2  -5  12   66.04   11.23
   2  -5 -12   74.34    9.26
   2  -5 -12   79.17   10.01
  -2  -5  12   56.56    7.69
   2  -5 -11 1002.20   36.87
  -2  -5  11  853.31   42.13
   2  -5 -11  956.58   36.83
  -2  -5  11  889.59   41.40
  -2  -5  11  902.71   32.92
   2  -5 -11  835.26   29.39
   2  -5 -11  902.12   34.03
   2   5 -11  859.82   35.13
  -2  -5  11  886.07   38.39
  -2  -5  10   22.94    5.69
  -2  -5  10   22.73    4.60
   2  -5 -10   23.02    4.26
   2   5 -10   19.42    4.64
   2  -5 -10   16.57    4.10
  -2  -5  10   18.18    5.72
   2  -5 -10   16.37    4.17
  -2  -5  10   16.72    5.07
   2  -5 -10   15.53    3.53
   2  -5  -9 2311.46   60.43
  -2  -5   9 2053.50   64.03
  -2  -5   9 2209.85   64.16
   2  -5  -9 2260.11   57.84
   2  -5  -9 2396.07   59.56
   2  -5  -9 2070.60   53.16
   2   5  -9 2109.32   58.08
  -2  -5   9 2183.16   67.84
  -2  -5   8    2.74    1.89
   2   5  -8    5.88    2.52
  -2  -5   8    8.37    3.66
   2  -5  -8    6.67    2.50
  -2   5   8    5.27    1.87
  -2  -5   8    2.20    1.77
   2  -5  -8    7.88    3.09
   2  -5  -8    5.88    1.89
  -2  -5   7  335.15   19.59
   2  -5  -7  343.49   17.97
  -2   5   7  326.67   15.16
  -2  -5   7  335.99   20.92
   2  -5  -7  352.11   17.13
  -2  -5   7  322.77   20.12
   2  -5  -7  336.87   16.16
   2   5  -7  331.00   17.43
  -2  -5   6   68.32    8.60
   2  -5  -6   78.95    3.91
  -2  -5   6   80.23    9.40
   2   5  -6   76.64    7.70
  -2   5   6   65.62    6.51
  -2  -5   6   71.66    8.22
   2  -5  -6   63.65    6.71
   2  -5  -5   24.69    3.94
  -2   5   5   22.43    3.67
   2  -5  -5   23.33    2.41
   2   5  -5   21.30    3.90
  -2   5   4  424.57   17.45
   2  -5  -4  402.23   17.08
   2   5  -4  398.90   17.57
  -2   5   3 1619.66   41.83
   2  -5  -3 1649.65   41.45
   2   5  -3 1614.98   41.47
  -2   5   2  399.26   17.33
   2   5  -2  415.73   16.83
  -2   5   1 1269.67   35.27
   2   5  -1 1232.19   33.04
  -2   5   0   19.98    3.03
  -2   5   0   21.63    3.83
   2   5   0   15.57    2.85
   2   5   1  243.80   11.60
  -2  -5  -1  242.16   11.30
   2  -5   1  244.68   10.23
  -2   5  -1  231.76   10.51
  -2   5  -1  221.35   12.86
   2   5   2   56.66    5.32
  -2   5  -2   60.15    6.49
  -2  -5  -2   61.18    5.30
  -2   5  -2   58.79    4.79
   2  -5   2   54.43    4.36
  -2   5  -3  239.31   13.79
  -2  -5  -3  244.02   10.93
  -2  -5  -3  232.53   10.73
   2   5   3  238.22   11.39
   2  -5   3  233.82    9.20
  -2   5  -3  238.98    9.88
  -2   5  -4   72.79    7.55
  -2  -5  -4   62.66    5.28
  -2   5  -4   65.88    4.63
  -2  -5  -4   73.74    6.31
   2   5   4   67.77    5.91
   2  -5   4   61.63    6.46
   2   5   4   67.42    6.43
   2   5   5  944.64   26.48
   2  -5   5  896.34   30.71
  -2  -5  -5  840.41   24.53
  -2   5  -5  955.58   31.15
  -2  -5  -5  991.35   29.06
   2   5   5  988.05   26.32
   2   5   5  884.20   27.21
   2  -5   5  933.45   29.24
  -2   5  -5  956.05   22.16
  -2  -5  -6   36.25    4.07
   2   5   6   40.00    4.51
  -2   5  -6   40.44    5.81
   2   5   6   36.31    4.65
   2   5   6   39.36    3.71
  -2   5  -6   41.17    3.21
   2  -5   6   38.47    5.10
   2  -5   6   36.65    5.63
   2  -5   7  751.06   26.10
   2  -5   7  788.65   22.34
   2   5   7  728.67   23.05
  -2   5  -7  745.75   27.63
  -2   5  -7  733.88   17.13
   2  -5   7  741.50   29.80
   2   5   7  714.75   17.66
   2   5   7  679.31   23.33
  -2   5  -8   75.39    8.15
   2  -5   8   87.56    6.49
  -2   5  -8   75.31    3.76
   2   5   8   79.20    6.73
  -2  -5  -8  107.58   10.01
   2  -5   8   98.75   12.98
   2  -5   8   91.59    8.24
   2   5   8   88.32    7.35
   2  -5   8   89.77    9.96
   2  -5   9    7.17    3.09
  -2  -5  -9    0.52    0.63
  -2  -5  -9   13.57    3.89
   2  -5   9   11.43    4.95
   2   5   9    8.44    2.03
  -2   5  -9    1.07    1.22
   2  -5   9    7.90    1.70
   2   5   9    5.07    1.75
  -2   5 -10    3.05    2.23
   2  -5  10    2.00    1.23
  -2  -5 -10    1.29    1.99
   2   5  10    2.55    1.24
   2  -5  10    4.97    3.22
   2  -5  10    1.32    0.91
  -2   5 -11  892.84   33.24
   2  -5  11  989.61   28.12
   2  -5  11  905.05   39.26
  -2  -5 -11  993.68   38.62
   2  -5  11  899.18   34.70
   2   5  11  981.56   29.05
   2   5  12   28.96    4.27
  -2   5 -12   24.14    5.02
  -2  -5 -12   23.12    4.32
   2  -5  12   25.66    4.00
   2  -5  12   23.28    4.97
  -2  -5 -12   24.44    6.09
  -2   5 -13  956.29   34.64
   2   5  13  969.79   29.65
  -2  -5 -13  902.41   40.25
   2  -5  13  985.81   29.99
  -2  -5 -13  915.71   32.14
  -2  -5 -13  976.80   40.02
  -2  -5 -14   36.82    7.50
  -2   5 -14   51.83    7.26
   2   5  14   42.21    5.36
   2  -5  14   36.71    5.11
  -2  -5 -14   46.76    9.10
  -2  -5 -14   37.26    5.91
  -2  -5 -15  317.71   24.18
   2  -5  15  295.84   15.41
  -2   5 -15  290.42   17.43
  -2  -5 -15  293.16   22.78
  -2  -5 -16   16.71    5.89
  -2  -5 -16   18.16    5.93
  -2  -5 -17   50.83   10.45
  -2  -5 -17   50.06   10.17
  -2  -5 -18    8.10    5.42
  -2  -5 -18   -2.51    4.11
  -2  -6  20   15.79    6.53
  -2  -6  19  460.78   33.04
   2  -6 -19  527.62   36.08
   2  -6 -19  525.29   34.29
  -2  -6  18   12.45    4.73
   2  -6 -18   10.99    4.24
   2  -6 -18   17.89    6.42
   2  -6 -18   21.48    7.51
   2   6 -17   32.78    7.38
   2  -6 -17   48.38   10.17
  -2  -6  17   38.77    8.90
   2  -6 -17   50.13   10.09
   2  -6 -17   50.30    9.87
   2  -6 -16    6.97    4.34
   2  -6 -16    9.35    4.81
   2   6 -16    4.61    3.69
  -2  -6  16    3.53    2.60
   2  -6 -16    5.10    4.31
   2  -6 -15  381.44   25.94
   2   6 -15  309.22   22.51
   2  -6 -15  359.78   25.78
  -2  -6  15  335.86   25.51
   2  -6 -15  395.85   26.58
  -2  -6  14    5.61    2.43
   2   6 -14    3.52    1.81
   2  -6 -14    3.89    2.22
   2  -6 -14    3.46    2.86
  -2  -6  14   -1.49    3.59
   2  -6 -14    4.86    1.71
   2   6 -13  598.41   31.57
  -2  -6  13  679.47   30.32
   2  -6 -13  764.78   35.26
  -2  -6  13  688.08   35.88
   2  -6 -13  787.39   35.87
   2  -6 -13  704.98   26.58
  -2  -6  12    2.91    2.39
  -2  -6  12    2.82    2.35
  -2  -6  12    4.13    2.69
   2  -6 -12    1.02    1.69
   2  -6 -12   -0.15    1.78
   2  -6 -12   -0.92    1.43
   2  -6 -11  502.57   26.35
   2  -6 -11  564.47   27.23
   2   6 -11  485.87   26.35
  -2  -6  11  492.79   24.06
  -2  -6  11  503.03   30.37
   2  -6 -11  450.57   20.78
   2  -6 -11  528.32   25.41
  -2  -6  11  468.44   27.98
   2  -6 -10   97.16   10.76
  -2  -6  10   93.90   11.89
  -2  -6  10   93.60   13.05
   2  -6 -10   85.77    8.50
  -2  -6  10   83.90    9.23
   2  -6 -10  102.60   10.65
   2  -6 -10   87.24    9.62
   2   6 -10   86.94   10.26
  -2  -6  10   87.06   11.65
  -2  -6   9   46.81    8.20
   2  -6  -9   48.51    6.91
  -2  -6   9   48.26    8.07
   2  -6  -9   34.30    5.29
  -2   6   9   42.02    5.31
   2   6  -9   42.91    7.17
  -2  -6   9   57.13    7.34
   2  -6  -9   35.65    6.27
   2  -6  -9   45.03    6.64
  -2  -6   9   45.33    8.61
  -2  -6   8   19.03    4.77
  -2  -6   8   20.80    4.25
   2  -6  -8   27.43    4.91
  -2   6   8   26.24    4.31
   2  -6  -8   23.93    4.76
  -2  -6   8   28.61    6.07
   2  -6  -8   24.05    4.34
   2   6  -8   20.27    4.53
  -2  -6   8   24.15    5.84
   2   6  -7 1200.21   38.35
   2  -6  -7 1202.93   35.28
  -2  -6   7 1141.44   42.13
   2  -6  -7 1132.54   22.42
   2  -6  -7 1109.97   22.75
  -2  -6   7 1150.05   42.54
  -2   6   7 1251.75   34.80
  -2  -6   7 1199.38   40.66
   2  -6  -7 1258.90   38.54
  -2   6   6   23.81    4.19
   2  -6  -6   23.98    2.35
   2  -6  -6   25.36    4.26
   2  -6  -5 1869.18   47.44
   2   6  -5 1904.54   49.89
  -2   6   5 1878.63   47.66
  -2   6   4   60.19    6.57
   2   6  -4   60.31    6.69
   2  -6  -4   50.83    5.93
   2  -6  -3  999.48   30.97
  -2   6   3 1056.65   32.20
   2   6  -3 1043.87   31.97
  -2   6   2    8.27    2.51
   2   6  -2   12.74    2.94
  -2   6   1  205.29   11.44
   2   6  -1  206.47   11.95
  -2   6   1  215.28   13.07
  -2  -6   0   71.80    6.30
  -2   6   0   66.76    7.23
   2  -6   0   64.87    5.73
  -2   6   0   64.93    6.07
   2   6   0   62.25    6.25
  -2  -6  -1 1699.80   40.98
  -2   6  -1 1709.94   40.75
  -2   6  -1 1772.29   46.74
   2  -6   1 1712.68   39.52
   2   6   1 1694.63   41.92
  -2  -6  -2   40.52    4.56
  -2   6  -2   43.62    4.58
   2   6   2   41.36    4.79
  -2   6  -2   36.55    5.43
   2  -6   2   42.15    4.26
   2   6   3 2166.67   49.56
  -2   6  -3 2219.13   47.62
  -2  -6  -3 2128.36   48.01
  -2   6  -3 2246.83   56.42
   2   6   3 2171.97   53.62
   2   6   4  164.27   10.83
  -2  -6  -4  165.47    9.85
  -2   6  -4  147.92    8.20
  -2  -6  -4  155.48    8.88
   2   6   4  147.15    9.16
   2  -6   4  154.08   10.94
  -2   6  -4  157.06   11.84
   2   6   4  151.76   10.65
   2   6   5   47.92    5.15
  -2   6  -5   48.86    6.56
   2   6   5   42.45    4.81
   2  -6   5   40.57    5.63
   2   6   5   47.35    5.70
  -2  -6  -5   34.77    4.79
  -2  -6  -5   43.32    4.61
  -2   6  -5   46.85    4.32
   2  -6   6    1.04    1.02
   2   6   6    6.27    1.95
   2   6   6    4.52    1.52
  -2  -6  -6    3.97    1.45
   2   6   6    2.83    1.49
  -2   6  -6    5.46    2.60
   2  -6   6    6.05    2.72
  -2   6  -6    8.08    1.66
   2   6   7  533.30   17.17
   2   6   7  495.76   18.42
   2  -6   7  537.07   24.33
  -2  -6  -7  498.67   15.41
  -2  -6  -7  563.17   21.76
   2   6   7  532.94   13.65
  -2   6  -7  550.87   23.15
  -2   6  -7  565.48   13.53
   2  -6   8   88.25   10.39
   2   6   8   88.01    7.10
   2   6   8   79.41    4.51
  -2   6  -8   91.52    9.60
   2   6   8   72.59    7.19
  -2  -6  -8   91.98    9.47
  -2   6  -8   96.98    5.44
   2  -6   8   88.15    7.39
   2   6   9 1288.32   34.15
  -2   6  -9 1202.22   40.86
   2  -6   9 1250.07   45.52
   2  -6   9 1366.09   55.33
   2   6   9 1119.90   34.99
  -2  -6  -9 1364.54   43.07
  -2   6  -9 1272.08   27.12
   2  -6   9 1267.43   33.96
  -2   6 -10  155.40   13.25
   2  -6  10  156.89    9.91
   2   6  10  153.19   10.82
   2  -6  10  159.17   15.27
   2   6  10  176.24   10.45
  -2  -6 -10  173.36   14.40
   2  -6  10  146.61   12.81
  -2   6 -10  155.29    5.95
  -2   6 -11  561.56   26.53
   2  -6  11  546.38   30.72
  -2  -6 -11  608.03   25.03
   2   6  11  593.38   21.07
  -2  -6 -11  614.93   29.67
   2  -6  11  572.16   21.12
   2  -6  11  525.72   26.19
  -2   6 -12    5.01    2.50
   2   6  12    5.97    1.89
   2  -6  12    4.10    1.57
  -2  -6 -12    5.82    3.38
  -2  -6 -12    4.74    2.34
  -2  -6 -13    7.31    2.61
  -2   6 -13   10.33    3.38
   2  -6  13    4.29    1.86
  -2  -6 -13    4.36    3.06
   2   6  13    6.34    2.07
   2   6  14  121.37    8.66
  -2  -6 -14  118.95   14.50
  -2  -6 -14  112.85   10.79
   2  -6  14  126.81    9.90
  -2   6 -14  114.99   11.97
  -2  -6 -15  670.36   35.41
  -2  -6 -15  634.19   35.92
  -2   6 -15  679.30   30.46
   2  -6  15  669.36   25.05
  -2  -6 -16   50.67   10.03
  -2  -6 -16   67.33   11.05
  -2  -6 -17  574.21   35.05
  -2  -6 -17  605.23   36.90
  -2  -6 -18   11.07    5.30
  -2  -6 -18    8.47    5.11
  -2  -7  20  117.17   16.82
  -2  -7  19  154.37   19.04
   2  -7 -19  162.87   19.28
   2  -7 -18   49.93   10.59
  -2  -7  18   45.50   10.55
   2  -7 -18   54.46   10.97
   2  -7 -18   56.45   10.82
   2  -7 -17  352.79   26.89
   2   7 -17  268.00   22.24
   2  -7 -17  356.91   27.67
   2  -7 -17  359.53   27.91
  -2  -7  17  357.48   27.99
   2  -7 -16    1.81    2.14
   2  -7 -16   -0.02    2.82
   2  -7 -16    2.07    3.14
   2   7 -16   -1.38    2.62
  -2  -7  16    0.15    2.90
   2   7 -15  215.55   19.53
   2  -7 -15  270.01   22.07
   2  -7 -15  291.64   23.18
  -2  -7  15  290.92   24.11
   2  -7 -14   22.65    6.21
   2  -7 -14   25.33    4.56
  -2  -7  14   28.93    7.02
   2  -7 -14   23.27    6.19
   2   7 -14   22.47    6.36
  -2  -7  13    7.51    3.97
   2  -7 -13    7.63    3.79
   2  -7 -13   10.91    4.18
   2   7 -13    2.44    1.66
   2  -7 -13    5.55    2.16
   2   7 -12   84.08   11.55
   2  -7 -12  143.46   14.31
   2  -7 -12  112.67   10.11
   2  -7 -12  124.69   13.33
  -2  -7  12  121.60   12.00
  -2  -7  12  100.85   13.40
   2  -7 -11  346.87   22.06
  -2  -7  11  321.14   23.69
  -2  -7  11  317.16   24.11
   2  -7 -11  316.67   17.45
   2  -7 -11  373.25   22.34
   2   7 -11  302.89   21.24
   2   7 -11  274.16   20.95
  -2  -7  11  324.01   19.89
  -2  -7  10    9.35    3.78
   2  -7 -10    5.85    2.49
   2  -7 -10    8.08    3.53
  -2   7  10    6.77    2.07
  -2  -7  10   -0.38    3.02
   2   7 -10    3.36    2.06
   2  -7 -10    1.63    1.95
   2  -7 -10    5.55    2.34
  -2  -7  10    1.96    1.41
  -2  -7  10   -2.62    3.02
  -2  -7   9  747.37   35.26
   2  -7  -9  810.63   33.01
  -2  -7   9  776.78   36.02
  -2  -7   9  822.61   38.96
   2  -7  -9  757.01   28.56
   2  -7  -9  906.99   33.49
   2  -7  -9  885.46   33.21
  -2  -7   9  831.24   32.14
   2   7  -9  788.61   33.59
  -2   7   9  813.98   27.94
  -2  -7   8  316.09   21.28
  -2   7   8  327.29   16.69
   2   7  -8  357.28   20.44
   2  -7  -8  330.67   19.37
  -2  -7   8  325.41   22.44
   2  -7  -8  331.99   17.40
  -2  -7   8  321.65   20.93
  -2  -7   8  368.25   19.69
   2  -7  -7  380.65   10.31
   2  -7  -7  407.88   20.56
   2  -7  -7  357.30   18.08
  -2  -7   7  438.30   21.02
  -2   7   7  410.89   18.67
   2   7  -7  410.07   21.53
   2  -7  -7  361.97   10.40
   2  -7  -6  994.87   32.20
   2  -7  -6  993.16   23.06
  -2   7   6 1003.72   32.17
   2  -7  -6  975.52   23.67
   2   7  -6 1006.34   34.84
   2  -7  -5   12.39    2.99
   2  -7  -5   11.57    2.05
   2   7  -5    7.77    2.82
  -2   7   5   17.60    3.76
   2  -7  -4  173.17   11.83
   2   7  -4  161.11   11.94
  -2   7   4  164.03   11.74
   2   7  -3 1333.47   38.68
  -2   7   3 1348.14   39.16
   2  -7  -3 1223.02   37.15
  -2   7   2  732.45   25.93
   2   7  -2  771.85   27.17
  -2   7   2  800.20   28.60
  -2   7   1 2314.49   57.44
  -2   7   1 2154.12   52.58
   2   7  -1 2204.87   53.94
  -2   7   0  232.45   12.75
  -2   7   0  232.73   14.82
   2   7   0  233.95   13.09
   2  -7   0  226.85   11.86
  -2  -7   0  228.28   12.36
  -2   7  -1  385.37   19.70
  -2   7  -1  378.33   16.40
   2   7   1  366.60   16.71
   2  -7   1  376.03   15.31
  -2  -7  -1  376.37   16.10
  -2  -7  -2  387.45   16.04
   2   7   2  384.11   20.52
  -2   7  -2  407.90   16.64
   2  -7   2  412.09   15.53
   2   7   2  366.86   16.45
  -2   7  -2  416.62   20.63
   2   7   3  437.21   20.88
  -2  -7  -3  437.06   17.10
   2   7   3  442.82   21.09
  -2   7  -3  493.96   18.17
   2   7   3  446.22   18.04
  -2   7  -3  504.24   23.39
   2   7   4  280.31   13.76
  -2   7  -4  297.58   17.83
   2   7   4  286.71   15.56
   2   7   4  254.43   15.25
  -2  -7  -4  268.23   12.70
  -2   7  -4  309.81   13.61
   2   7   5 1783.57   43.23
   2   7   5 1852.16   45.36
  -2   7  -5 1833.98   52.19
  -2   7  -5 1787.03   41.65
   2   7   5 1667.54   46.68
  -2  -7  -5 1662.95   40.91
  -2   7  -6    4.72    1.60
   2   7   6    2.36    1.18
  -2  -7  -6    2.10    1.23
   2   7   6    2.80    1.66
   2   7   6    3.27    1.50
  -2   7  -7 1150.69   29.45
  -2  -7  -7 1057.44   29.55
  -2   7  -7 1109.69   39.87
   2   7   7 1087.11   34.91
   2   7   7 1174.35   29.94
   2  -7   7 1233.54   42.97
   2   7   7 1187.14   32.29
  -2  -7  -7 1318.00   38.69
   2  -7   8  136.82   12.18
   2   7   8  136.08    7.27
  -2   7  -8  142.95   12.86
   2   7   8  113.68    9.85
   2  -7   8  138.13   13.68
  -2  -7  -8  127.25    8.31
   2   7   8  130.42    9.06
  -2  -7  -8  133.00   11.50
  -2   7  -8  152.24    8.16
  -2  -7  -9    4.73    2.78
   2   7   9    6.80    1.24
   2   7   9    8.18    2.18
   2   7   9    6.90    2.41
   2  -7   9    5.58    2.12
  -2   7  -9    4.56    2.18
   2  -7   9    1.25    1.44
   2  -7   9   -1.45    3.00
  -2   7  -9    4.25    1.25
   2   7  10  138.94   11.02
  -2   7 -10  190.54   15.42
   2   7  10  183.04   10.78
  -2  -7 -10  181.71   14.96
   2  -7  10  186.39   17.27
  -2  -7 -10  185.01   13.47
   2  -7  10  161.53   13.88
  -2   7 -10  189.85    8.34
   2  -7  10  184.86   12.00
  -2   7 -11  524.72   27.21
   2   7  11  569.44   20.41
  -2   7 -11  537.88   14.73
  -2  -7 -11  603.09   29.59
  -2  -7 -11  556.85   25.16
   2  -7  11  571.94   22.29
  -2  -7 -12   99.57   12.09
   2  -7  12   89.51    8.41
   2   7  12  104.58    7.89
  -2   7 -12   98.58   11.53
  -2  -7 -12   99.04   10.24
   2   7  13  871.70   26.07
  -2   7 -13  821.39   36.06
   2  -7  13  844.41   29.18
  -2  -7 -13  878.43   39.71
  -2  -7 -13  847.13   33.18
  -2   7 -14    0.39    1.57
   2  -7  14   -1.13    2.06
  -2  -7 -14   -1.99    3.66
  -2  -7 -14    3.49    2.27
  -2  -7 -15  171.85   18.33
  -2   7 -15  165.16   15.39
  -2  -7 -15  159.15   16.93
  -2  -7 -16   69.86   12.31
  -2  -7 -16   82.39   12.69
  -2  -7 -17   23.69    7.01
  -2  -7 -17    8.86    3.87
  -2  -7 -18   13.95    5.69
   2  -8 -19  198.32   21.56
  -2  -8  19  211.89   22.71
   2  -8 -18   85.89   13.58
   2  -8 -18  105.63   15.74
   2  -8 -18   90.67   14.45
  -2  -8  18   63.85   12.31
   2  -8 -17   -2.80    4.03
   2   8 -17    3.21    1.99
   2  -8 -17    2.83    2.15
  -2  -8  17    2.15    2.55
   2  -8 -16  195.03   20.17
  -2  -8  16  160.85   18.84
   2  -8 -16  157.20   17.57
   2   8 -16  150.38   16.93
   2  -8 -15  108.22   14.33
   2  -8 -15  110.00   14.03
   2   8 -15   81.24   12.33
  -2  -8  15   93.86   14.09
   2   8 -14   94.57   13.37
   2  -8 -14  108.03   13.85
   2  -8 -14  128.97   14.95
  -2  -8  14  119.15   15.43
   2  -8 -14  110.53    9.94
   2  -8 -13  265.51   20.84
   2  -8 -13  285.08   21.67
   2  -8 -13  239.82   15.47
   2   8 -13  203.04   19.10
  -2  -8  13  252.43   22.26
  -2  -8  12  128.07   15.13
   2  -8 -12  129.28   13.70
   2  -8 -12  128.75   14.19
   2  -8 -12  123.29   10.92
   2   8 -12  104.62   13.51
   2  -8 -11  163.82   12.92
   2   8 -11  152.52   16.23
   2  -8 -11  202.36   16.78
  -2  -8  11  187.24   18.38
  -2   8  11  180.47   12.34
  -2  -8  11  195.10   18.38
   2  -8 -11  180.49   16.04
  -2  -8  11  191.79   15.47
  -2  -8  10  187.71   17.53
   2   8 -10  167.64   16.68
   2  -8 -10  187.35   15.83
   2  -8 -10  208.60   16.37
  -2  -8  10  195.82   17.81
   2  -8 -10  201.69   15.87
   2  -8 -10  181.99   13.35
   2   8 -10  198.00   16.99
  -2  -8  10  181.55   14.73
  -2   8  10  194.97   12.86
  -2  -8   9   21.79    4.88
  -2   8   9   21.50    4.26
   2   8  -9   13.69    4.41
   2  -8  -9   21.16    5.06
   2  -8  -9   19.95    4.25
   2  -8  -9   12.96    4.13
   2  -8  -9   21.82    5.25
  -2  -8   9   24.08    6.01
  -2  -8   9   23.77    6.14
  -2  -8   9   34.89    7.66
   2   8  -9   22.93    5.69
  -2   8   8   75.23    8.01
  -2  -8   8   74.82   10.50
   2  -8  -8   75.10    9.02
   2  -8  -8   72.88    9.11
   2   8  -8   73.81    9.53
   2  -8  -8   75.75    8.28
  -2  -8   8   76.10    9.08
   2  -8  -7  125.07   11.40
  -2   8   7  133.45   10.89
   2  -8  -7  134.30   11.08
   2  -8  -7  123.12    6.04
   2  -8  -7  133.12    6.09
  -2  -8   7  125.33   11.42
   2   8  -7  147.78   13.12
   2  -8  -6   17.17    2.54
   2   8  -6   17.91    4.80
   2  -8  -6   14.12    3.37
  -2   8   6   13.78    3.41
   2  -8  -5 1132.50   29.23
   2  -8  -5 1116.99   35.95
   2   8  -5 1103.18   37.97
  -2   8   5 1139.69   36.49
   2   8  -4   64.65    7.74
   2  -8  -4   68.97    7.69
   2  -8  -4   74.62    6.30
  -2   8   4   75.21    8.29
   2  -8  -3  101.82    9.38
   2  -8  -3   97.28    7.71
  -2   8   3  101.51    9.32
   2   8  -3  117.57   10.23
  -2   8   3  105.91    9.92
  -2   8   2 1699.69   46.82
   2   8  -2 1701.38   47.56
  -2   8   2 1777.52   50.01
   2  -8  -2 1760.99   47.87
  -2   8   1  322.47   16.75
  -2   8   1  360.42   19.48
  -2  -8   1  337.97   16.43
   2   8  -1  322.56   16.89
   2   8   0  994.84   38.45
  -2   8   0 1008.48   35.73
   2  -8   0 1033.78   30.24
  -2   8   0  962.20   31.32
  -2  -8   0  969.42   30.44
   2   8   0  991.46   32.22
  -2   8  -1  562.79   25.78
   2   8   1  582.12   27.38
   2  -8   1  544.33   20.12
  -2   8  -1  528.24   21.37
  -2  -8  -1  531.54   20.60
   2   8   1  558.27   22.16
  -2  -8  -2  126.55    9.05
  -2   8  -2  129.85   11.86
  -2   8  -2  131.35    9.67
   2   8   2  114.12    9.21
   2   8   2  126.98   11.68
   2   8   2  119.40   11.43
   2  -8   2  134.04    8.86
  -2  -8  -3  665.25   22.78
   2   8   3  708.85   28.74
  -2   8  -3  657.15   23.64
  -2   8  -3  660.57   29.28
   2   8   3  712.95   28.82
   2   8   3  674.91   24.25
  -2   8  -4  936.53   28.64
  -2  -8  -4  872.81   26.97
  -2   8  -4  972.75   36.57
   2   8   4  950.45   32.59
   2   8   4  893.16   32.80
   2   8   4  905.41   28.76
   2   8   5   60.01    6.37
   2   8   5   66.04    7.97
  -2  -8  -5   58.45    5.71
   2   8   5   65.14    7.16
  -2   8  -5   53.86    5.86
  -2   8  -5   60.51    8.51
   2  -8   5   54.46    7.39
   2  -8   6  952.16   33.78
   2   8   6  844.76   27.72
   2   8   6  764.61   29.93
  -2   8  -6  916.59   36.40
  -2  -8  -6  793.50   25.05
   2   8   6  879.03   27.70
  -2   8  -6  907.82   27.03
  -2  -8  -6  946.35   31.39
   2   8   7  231.29   12.15
  -2   8  -7  229.64   17.50
   2   8   7  216.60   14.53
  -2   8  -7  245.86   12.32
   2  -8   7  244.18   16.15
   2  -8   7  227.55   17.37
  -2  -8  -7  267.98   16.09
  -2  -8  -7  210.69   11.11
   2  -8   7  225.33   15.90
   2   8   7  230.33   12.67
   2   8   8  210.60   10.43
   2  -8   8  210.32   17.66
  -2   8  -8  214.97   16.94
   2  -8   8  213.35   15.28
  -2  -8  -8  180.53   10.14
  -2   8  -8  206.54   10.96
   2   8   8  193.40   13.72
   2   8   8  201.65   11.79
   2  -8   8  188.60   14.82
  -2  -8  -8  227.74   15.43
   2  -8   9  935.02   32.63
   2   8   9  855.76   31.85
   2   8   9  940.38   28.36
  -2   8  -9  851.88   36.97
  -2  -8  -9 1035.37   37.11
   2  -8   9  939.00   41.23
  -2   8  -9  879.84   25.75
   2  -8   9  840.38   34.77
   2   8   9  982.77   24.30
   2   8  10  116.61    8.60
  -2   8 -10  111.58   12.55
  -2   8 -10  123.72    7.65
   2  -8  10  115.62   14.06
   2   8  10  101.97    9.85
  -2  -8 -10  118.77   12.22
   2  -8  10  122.78   10.51
   2   8  10  108.39    5.19
  -2   8 -11  259.55   19.79
  -2  -8 -11  317.12   19.19
   2   8  11  281.28   16.95
  -2   8 -11  291.31   11.65
  -2  -8 -11  326.41   21.58
   2  -8  11  304.27   16.91
   2   8  11  310.07   14.22
  -2  -8 -12  259.27   17.57
  -2   8 -12  249.12    9.56
  -2   8 -12  239.10   19.17
   2  -8  12  287.94   16.25
  -2  -8 -12  264.96   20.21
   2   8  12  267.60   12.79
   2   8  13   -0.06    1.09
  -2  -8 -13    1.10    1.69
  -2  -8 -13   -1.68    1.64
  -2   8 -13    4.21    2.61
   2  -8  13    0.68    1.28
   2  -8  14  229.23   14.48
  -2   8 -14  227.24   18.92
  -2  -8 -14  207.86   19.50
  -2   8 -15  198.99   18.09
  -2  -8 -15  189.33   19.00
  -2  -8 -16    4.35    2.44
  -2  -8 -16    3.12    3.11
  -2  -8 -17  221.94   21.61
  -2  -8 -17  194.72   20.90
   2  -9 -19   20.43    6.14
  -2  -9  19   16.90    6.30
   2  -9 -18  114.33   16.17
  -2  -9  18  125.91   17.83
   2  -9 -17  129.92   17.24
   2  -9 -17   96.50   14.49
   2  -9 -17  118.21   16.56
  -2  -9  17  103.26   15.82
   2   9 -17   76.13   12.72
   2  -9 -16   -4.50    2.33
   2   9 -16    0.80    2.03
   2  -9 -16   -2.47    3.95
  -2  -9  16    0.96    3.04
  -2  -9  15   97.13   14.57
   2  -9 -15   97.44   13.88
   2  -9 -15  119.37   15.05
   2   9 -15   88.31   13.09
   2  -9 -14  146.34   16.48
   2  -9 -14  162.50   17.17
  -2  -9  14  150.75   17.91
   2   9 -14  107.44   14.52
   2  -9 -13    7.12    3.45
   2   9 -13    2.67    2.59
   2  -9 -13    4.10    2.38
   2  -9 -13    5.97    2.85
  -2  -9  13    0.81    2.96
   2  -9 -12  225.55   19.21
   2   9 -12  183.25   18.82
   2  -9 -12  261.25   20.42
   2  -9 -12  215.44   15.24
  -2  -9  12  213.18   20.39
  -2  -9  11  110.80   14.43
  -2   9  11  143.63   11.32
   2  -9 -11  139.88   14.19
   2   9 -11  108.01   14.02
   2  -9 -11  166.01   15.44
   2  -9 -11  125.54   11.39
   2   9 -10  370.98   26.43
  -2   9  10  462.67   21.46
  -2  -9  10  402.31   26.22
   2  -9 -10  522.63   26.98
   2   9 -10  426.31   26.44
   2  -9 -10  482.25   26.44
  -2  -9  10  387.51   26.07
   2  -9 -10  426.90   21.91
   2   9  -9  156.02   16.51
   2  -9  -9  145.57   12.37
   2  -9  -9  166.11   14.53
   2  -9  -9  167.19   14.37
  -2  -9   9  136.73   14.71
  -2   9   9  168.82   12.60
   2   9  -9  151.80   14.86
  -2  -9   9  157.05   13.80
  -2  -9   8   17.79    4.51
   2  -9  -8   16.31    4.30
   2  -9  -8   10.97    3.22
   2   9  -8   14.85    4.51
   2  -9  -8   17.16    4.23
   2   9  -8    8.87    4.11
  -2   9   8   12.50    3.19
   2  -9  -8   12.36    1.56
   2  -9  -8   12.78    1.56
   2   9  -7   91.78   12.37
   2  -9  -7  105.00   10.78
   2  -9  -7  100.54    5.90
   2  -9  -7  117.00   11.36
  -2   9   7   97.65    9.68
   2  -9  -7  103.30   10.27
   2   9  -7   96.07   11.04
  -2  -9   7  108.57   10.94
  -2   9   6  527.04   23.93
   2  -9  -6  548.69   25.00
   2  -9  -6  510.27   17.03
   2   9  -6  470.18   28.78
   2  -9  -6  546.43   24.38
   2   9  -6  532.28   26.32
   2   9  -5  108.90   13.11
   2  -9  -5  120.12   10.75
  -2   9   5  133.92   11.51
   2   9  -5  113.27   11.23
   2  -9  -5  128.24    8.34
   2  -9  -4  461.03   22.12
   2  -9  -4  454.57   18.19
   2   9  -4  442.46   27.06
   2   9  -4  463.53   23.39
  -2   9   4  465.73   22.52
  -2   9   4  491.89   23.62
  -2   9   3  300.38   18.19
  -2   9   3  311.72   17.77
   2   9  -3  272.73   20.88
   2  -9  -3  294.02   17.25
   2  -9  -3  283.59   14.45
   2   9  -3  285.62   17.54
  -2  -9   2   64.87    7.35
   2   9  -2   50.95    8.50
  -2   9   2   43.08    6.88
   2   9  -2   53.12    6.97
   2  -9  -2   56.37    7.29
   2  -9  -2   51.46    6.06
  -2   9   2   51.32    6.88
  -2  -9   1  542.47   22.44
   2   9  -1  535.55   28.57
   2   9  -1  545.94   23.69
  -2   9   1  505.70   22.94
  -2   9   1  531.25   25.70
   2  -9  -1  511.28   21.54
  -2   9   0  200.23   15.46
  -2   9   0  195.18   13.24
   2  -9   0  178.41   12.42
   2   9   0  179.11   12.92
   2   9   0  170.26   15.54
  -2  -9   0  180.77   12.05
   2   9   1   18.60    4.89
  -2  -9  -1   13.86    3.22
  -2   9  -1    6.66    2.61
   2  -9   1    7.87    2.18
  -2   9  -1    6.35    3.02
   2   9   1   14.39    3.61
   2   9   2 1757.92   54.18
  -2   9  -2 1791.11   54.69
  -2   9  -2 1728.71   47.18
   2  -9   2 1716.77   48.40
   2   9   2 1802.91   54.46
  -2  -9  -2 1748.12   44.90
   2   9   2 1724.70   47.05
   2   9   3  197.16   12.79
  -2   9  -3  213.73   16.47
  -2   9  -3  189.43   12.57
   2   9   3  177.43   14.38
  -2  -9  -3  179.68   11.35
   2  -9   3  175.60   13.15
   2   9   3  193.72   14.87
  -2   9  -4  912.16   37.35
   2   9   4  921.08   34.03
  -2   9  -4  876.38   29.88
   2   9   4  915.73   34.73
   2  -9   4  945.55   34.39
   2   9   4  918.96   30.34
  -2  -9  -4  882.61   27.91
   2   9   5  638.15   26.22
  -2  -9  -5  584.50   21.25
  -2   9  -5  590.38   29.74
   2   9   5  622.16   27.27
  -2   9  -5  587.06   23.01
   2  -9   5  618.10   27.35
   2   9   5  613.41   23.54
   2   9   6  106.20    9.32
  -2   9  -6  111.06   12.55
  -2   9  -6  108.32    8.97
   2   9   6   90.79    9.77
  -2  -9  -6   91.37    7.52
   2   9   6   98.54    8.67
  -2  -9  -6  108.44    9.88
   2  -9   6  108.73   10.93
   2  -9   6  114.47   11.34
  -2  -9  -7  512.38   23.53
   2   9   7  474.45   23.03
  -2   9  -7  425.36   18.61
  -2   9  -7  421.16   25.61
  -2  -9  -7  407.71   16.77
   2  -9   7  459.92   23.72
   2   9   7  495.59   19.99
   2  -9   7  420.45   23.08
   2   9   7  478.71   19.74
   2  -9   8 1050.36   43.40
  -2   9  -8 1108.57   43.60
  -2   9  -8 1105.58   32.18
   2  -9   8 1196.58   40.83
   2   9   8 1079.01   32.36
  -2  -9  -8 1181.40   39.73
   2  -9   8 1038.91   38.81
   2   9   8 1101.49   30.85
  -2  -9  -8  911.40   28.22
   2   9   8 1013.48   36.50
   2  -9   9   15.23    4.28
   2   9   9   21.15    3.22
  -2   9  -9   10.55    2.51
   2   9   9   17.67    4.33
  -2  -9  -9   16.90    3.08
   2   9   9   20.02    3.70
  -2   9  -9   24.26    5.98
  -2  -9  -9   24.55    5.13
   2   9  10 1069.70   26.24
   2  -9  10 1071.40   37.11
  -2   9 -10  981.23   42.32
  -2   9 -10 1050.63   29.93
  -2  -9 -10 1093.25   41.30
   2   9  10 1068.32   31.06
  -2  -9 -11    9.73    3.22
   2  -9  11    6.40    2.93
   2   9  11    6.76    1.07
  -2   9 -11   13.91    4.78
  -2   9 -11    6.44    1.92
   2   9  11    4.03    1.65
  -2  -9 -11    3.30    2.22
   2   9  11    5.90    1.88
  -2  -9 -12   85.93   11.58
  -2   9 -12   90.84   12.32
  -2   9 -12   88.66    6.38
   2   9  12  104.30    7.52
   2  -9  12   95.36    9.78
  -2  -9 -13  306.49   23.06
   2  -9  13  318.15   18.20
   2  -9  14  182.77   13.54
  -2   9 -14  182.96   17.75
  -2  -9 -14  191.41   18.82
  -2   9 -15  209.43   19.45
  -2  -9 -15  251.84   22.38
  -2  -9 -16  312.65   26.03
  -2  -9 -17   -4.30    3.20
  -2  -9 -17   -2.83    3.98
   2 -10 -19   40.33   10.33
  -2 -10  19   47.41   11.43
  -2 -10  18  264.23   26.17
   2 -10 -18  262.70   25.45
   2  10 -17   83.15   13.68
  -2 -10  17   75.40   13.76
   2 -10 -17   88.07   14.55
   2 -10 -17  104.48   15.60
   2 -10 -16  674.31   39.62
  -2 -10  16  705.56   42.41
   2 -10 -15   -0.37    1.82
   2  10 -15    1.87    1.98
   2 -10 -15   -5.55    4.88
  -2 -10  15    4.12    3.42
   2  10 -14  222.73   21.73
   2 -10 -14  284.90   23.67
  -2 -10  14  238.43   23.11
  -2 -10  13   31.21    7.81
   2 -10 -13   28.25    7.22
   2  10 -13   20.50    6.45
   2 -10 -13   33.07    8.03
   2 -10 -13   25.83    5.33
   2 -10 -12  131.56   12.24
  -2  10  12  146.49   11.78
   2  10 -12  129.39   16.26
   2 -10 -12  136.36   15.13
   2 -10 -12  166.85   16.44
  -2 -10  12  137.93   16.21
   2  10 -11   31.68    8.19
  -2 -10  11   26.26    6.91
   2 -10 -11   35.32    7.55
   2 -10 -11   41.37    6.81
  -2  10  11   37.03    6.11
   2 -10 -11   45.36    8.54
  -2  10  10 1588.83   46.35
  -2 -10  10 1251.55   51.41
   2 -10 -10 1528.31   52.33
   2  10 -10 1480.03   55.13
   2  10 -10 1320.94   55.62
  -2 -10  10 1328.97   51.71
   2 -10 -10 1445.46   46.65
   2 -10 -10 1753.46   54.25
  -2  10   9  123.96   11.33
   2 -10  -9  112.60   11.27
   2  10  -9   97.43   13.63
   2 -10  -9  129.67   13.24
   2  10  -9  113.31   13.52
   2  10  -8  748.72   35.78
   2 -10  -8  808.84   19.77
   2 -10  -8  827.52   34.55
   2 -10  -8  789.05   19.69
  -2 -10   8  836.36   34.45
  -2  10   8  845.63   32.25
   2  10  -8  754.09   39.35
   2 -10  -8  830.07   32.66
   2 -10  -7  235.76   16.65
  -2  10   7  210.00   15.11
   2 -10  -7  222.65   15.73
   2  10  -7  196.63   17.03
   2 -10  -7  241.95   17.20
   2 -10  -7  215.39    9.92
   2  10  -7  202.29   19.21
  -2 -10   7  225.36   16.51
  -2  10   6   49.90    7.47
   2  10  -6   53.83    9.66
   2  10  -6   73.10    9.74
   2 -10  -6   55.46    5.31
   2 -10  -6   53.62    7.80
   2 -10  -6   84.94    9.45
  -2 -10   6   71.86    8.95
   2 -10  -5   71.94    8.58
   2  10  -5   78.47    9.69
  -2  10   5   71.63    8.96
   2  10  -5   58.79   10.10
   2 -10  -5   72.00    6.58
  -2  10   5   79.13    9.35
   2 -10  -5   73.08    8.75
  -2 -10   5   78.03    9.27
  -2  10   4  261.54   17.31
   2  10  -4  241.52   17.35
   2 -10  -4  293.10   18.00
   2  10  -4  221.12   19.74
  -2  10   4  275.38   17.96
   2 -10  -4  255.59   13.66
  -2 -10   4  267.04   16.97
   2 -10  -3   96.53   10.11
   2  10  -3   75.37    9.31
  -2  10   3   92.30    9.88
  -2  10   3   88.91   10.04
   2  10  -3   82.66   11.62
   2 -10  -3   86.14    8.05
  -2 -10   3   94.85    9.68
  -2 -10   2 2326.24   58.62
   2 -10  -2 2228.23   60.35
  -2  10   2 2242.36   63.14
  -2  10   2 2258.88   60.08
   2  10  -2 2124.62   68.64
   2 -10  -2 2134.21   54.66
   2  10  -2 2126.33   59.86
  -2 -10   1  198.40   13.59
   2 -10  -1  218.22   15.33
  -2  10   1  223.63   15.40
   2  10  -1  196.86   17.80
   2 -10  -1  218.44   13.78
  -2  10   1  219.47   16.69
   2 -10  -1  211.60   13.62
   2  10  -1  193.69   14.44
  -2  10   0 1134.31   38.41
  -2  10   0 1185.76   43.42
   2  10   0 1150.83   45.78
   2  10   0 1175.13   38.93
  -2 -10   0 1208.92   37.06
   2 -10   0 1157.19   37.07
  -2 -10  -1  197.64   12.72
   2  10   1  187.20   16.38
   2  10   1  192.43   16.59
  -2  10  -1  178.59   13.34
  -2  10  -1  194.52   16.17
   2 -10   1  177.93   13.10
   2  10   1  169.48   12.89
  -2  10  -2   61.01    7.55
   2  10   2   46.64    6.52
   2  10   2   47.13    7.89
  -2 -10  -2   48.62    6.06
  -2  10  -2   56.56    8.93
   2 -10   2   59.29    7.64
   2  10   2   52.00    8.42
   2  10   3  156.03   14.13
   2  10   3  154.42   14.02
  -2 -10  -3  152.53   10.74
   2  10   3  135.84   11.18
  -2  10  -3  140.97   14.34
  -2  10  -3  133.39   11.32
   2 -10   3  137.19   12.02
  -2 -10  -4 1992.05   50.60
   2  10   4 2094.22   59.57
  -2  10  -4 2073.98   64.42
  -2  10  -4 2059.51   54.89
   2  10   4 2156.37   61.41
   2  10   4 2055.19   53.92
   2 -10   4 2103.91   58.04
   2 -10   4 2208.89   60.47
  -2  10  -5   29.31    6.90
   2  10   5   35.81    5.61
  -2  10  -5   17.09    3.81
   2  10   5   28.81    5.83
  -2 -10  -5   25.74    4.28
   2 -10   5   25.82    5.51
   2 -10   5   22.84    5.13
   2  10   5   33.77    5.90
   2 -10   6 1617.65   50.31
  -2 -10  -6 1391.79   38.65
  -2  10  -6 1481.51   43.02
  -2 -10  -6 1720.85   46.93
   2 -10   6 1431.02   47.05
   2  10   6 1445.15   47.72
  -2  10  -6 1522.13   53.95
   2  10   6 1500.28   42.74
   2  10   6 1514.06   45.27
   2  10   7    2.60    1.77
  -2 -10  -7    2.73    1.36
  -2  10  -7    0.95    0.98
  -2 -10  -7   -0.43    1.74
   2  10   7    0.86    1.25
  -2  10  -7    5.78    3.73
   2  10   7    3.39    1.63
   2 -10   7    4.08    2.68
   2 -10   8  260.28   20.57
   2  10   8  286.10   14.99
   2 -10   8  266.73   18.81
  -2  10  -8  255.07   20.85
  -2 -10  -8  339.32   20.01
  -2 -10  -8  251.53   12.82
   2  10   8  272.39   18.24
  -2  10  -8  277.52   15.41
   2  10   8  278.31   15.15
   2  10   9  145.57   13.07
   2  10   9  157.28   10.22
  -2 -10  -9  136.97    8.96
  -2  10  -9  124.62   14.70
  -2 -10  -9  176.58   14.90
  -2  10  -9  138.25   10.48
   2  10   9  161.11   10.90
   2  10  10  318.59   13.67
  -2 -10 -10  331.69   21.64
  -2  10 -10  307.51   15.63
   2 -10  10  317.56   19.79
   2  10  10  283.53   18.88
   2  10  10  333.89   15.71
  -2  10 -10  296.25   23.07
   2 -10  11  354.34   20.97
  -2  10 -11  333.01   15.79
  -2  10 -11  309.68   23.97
   2  10  11  359.66   12.58
  -2 -10 -11  366.29   24.02
   2  10  11  376.74   16.07
  -2 -10 -12  874.57   40.11
   2  10  12  855.66   24.79
   2 -10  12  895.64   34.74
  -2 -10 -13    7.54    4.07
  -2  10 -13   10.17    4.51
   2 -10  13    9.15    3.89
  -2  10 -14  267.82   22.91
  -2 -10 -14  319.94   24.98
  -2 -10 -15   11.26    5.03
  -2  10 -15    6.33    3.68
  -2 -10 -16   14.99    5.39
   2 -11 -19   51.77   11.57
  -2 -11  18  254.90   26.15
   2 -11 -18  243.37   24.86
  -2 -11  17    3.45    4.83
   2 -11 -17    2.13    2.57
   2  11 -17    1.20    1.89
  -2 -11  16    3.65    3.07
   2 -11 -16    5.63    3.90
   2  11 -16    9.77    5.13
   2 -11 -16   13.21    5.96
   2 -11 -15   13.96    5.75
   2 -11 -15    8.99    4.72
   2  11 -15   13.95    6.20
  -2 -11  15   14.21    6.04
   2 -11 -14  689.83   38.21
  -2 -11  14  580.82   36.86
   2 -11 -14  636.02   36.90
   2  11 -13   25.41    7.90
  -2 -11  13   25.13    7.65
  -2  11  13   29.27    5.36
   2 -11 -13   26.15    6.99
   2 -11 -13   26.61    7.15
   2 -11 -12  910.39   36.33
  -2  11  12 1043.08   36.41
   2 -11 -12  929.37   43.18
  -2 -11  12  792.26   41.94
   2 -11 -12 1131.25   46.51
   2  11 -12  819.18   44.60
  -2 -11  11   18.70    5.94
   2 -11 -11   10.43    4.16
  -2  11  11   16.16    4.34
   2 -11 -11   10.02    3.27
   2 -11 -11   14.10    5.09
   2 -11 -10  294.23   20.65
   2 -11 -10  232.28   17.20
   2  11 -10  238.20   22.33
  -2 -11  10  217.25   19.46
  -2  11  10  254.88   17.20
   2  11 -10  279.75   22.83
   2 -11 -10  267.67   20.48
   2  11  -9   56.73   10.59
   2 -11  -9   34.69    2.46
   2 -11  -9   36.86    7.37
   2  11  -9   43.44    8.26
   2 -11  -9   40.52    6.95
  -2  11   9   49.70    7.44
   2 -11  -8  275.79   18.69
   2 -11  -8  288.65   10.93
   2 -11  -8  300.76   20.39
   2  11  -8  247.71   22.66
  -2  11   8  290.99   18.61
   2  11  -8  263.04   20.84
   2 -11  -7  113.37   11.73
  -2  11   7  100.63   10.87
   2 -11  -7   97.52   11.16
   2  11  -7   91.44   13.63
   2  11  -7   89.91   11.77
   2 -11  -7  102.62    7.12
   2 -11  -6 2059.79   58.78
   2 -11  -6 2061.22   59.25
   2  11  -6 1870.36   68.25
   2 -11  -6 1943.64   46.71
   2  11  -6 1996.80   62.60
  -2  11   6 2021.56   58.91
  -2 -11   6 2128.17   59.94
  -2  11   5   40.32    6.92
   2  11  -5   29.34    7.69
  -2  11   5   32.69    6.26
  -2 -11   5   33.56    6.27
   2 -11  -5   34.84    4.86
   2 -11  -5   34.91    6.37
   2 -11  -5   40.89    6.91
   2  11  -5   29.07    6.58
   2 -11  -4 1003.65   36.51
   2 -11  -4 1082.88   38.88
   2  11  -4  978.27   45.79
  -2  11   4 1006.41   38.64
   2  11  -4 1060.56   40.58
   2 -11  -4  970.38   31.64
  -2  11   4 1032.98   39.70
  -2 -11   3    3.85    2.13
   2  11  -3    3.65    2.01
  -2  11   3    6.63    2.72
   2 -11  -3    8.88    3.20
  -2  11   3    9.02    3.70
   2 -11  -3    6.33    2.72
   2  11  -3    6.76    3.21
   2 -11  -3    6.89    2.22
  -2 -11   2   54.02    7.41
   2  11  -2   36.64    8.19
   2 -11  -2   49.94    6.86
  -2  11   2   39.49    7.40
   2  11  -2   54.78    7.98
   2 -11  -2   44.12    6.16
  -2  11   2   35.85    6.55
   2 -11  -2   41.11    6.59
   2 -11  -1   -0.56    1.63
   2 -11  -1   -0.61    1.86
  -2  11   1    3.04    2.58
  -2 -11   1    2.28    1.59
   2 -11  -1    0.58    1.09
  -2  11   1    2.14    3.38
   2  11  -1    3.79    2.71
   2  11  -1    1.71    2.00
   2  11   0  646.34   34.44
   2 -11   0  743.80   31.12
  -2  11   0  674.56   32.81
   2 -11   0  670.28   27.67
   2 -11   0  698.00   27.06
  -2 -11   0  657.84   26.83
   2  11   0  657.52   28.93
  -2  11   0  682.68   29.44
   2  11   1   10.60    4.20
  -2 -11  -1    8.67    2.59
   2  11   1    9.89    3.36
  -2  11  -1   20.00    4.65
   2  11   1    9.91    4.15
   2 -11   1   14.20    4.10
  -2  11  -1    8.80    3.24
   2 -11   1   14.78    3.86
  -2  11  -2 1229.77   41.21
  -2 -11  -2 1190.56   37.28
   2 -11   2 1253.24   41.32
  -2  11  -2 1194.60   46.87
   2 -11   2 1262.32   43.51
   2  11   2 1173.26   46.11
   2  11   2 1330.99   48.59
   2  11   2 1146.70   39.64
   2 -11   3    2.29    1.65
   2 -11   3    0.59    1.08
  -2  11  -3    2.08    1.18
   2  11   3    1.49    2.13
  -2 -11  -3    0.48    1.02
   2  11   3    3.68    2.65
  -2  11  -3    2.86    2.41
   2  11   3   -0.77    1.90
   2  11   4  599.24   25.64
  -2 -11  -4  576.82   22.98
   2  11   4  586.48   29.12
  -2  11  -4  556.15   31.41
  -2  11  -4  525.14   24.99
   2  11   4  638.27   30.94
   2 -11   4  566.03   26.84
   2 -11   4  584.62   28.35
   2 -11   5   -1.43    1.82
  -2 -11  -5    0.42    1.06
  -2  11  -5    2.17    1.45
  -2  11  -5    6.20    3.57
   2  11   5    4.73    2.42
   2 -11   5    0.36    1.58
   2  11   5    1.60    1.55
   2  11   5    3.27    2.64
   2  11   6    6.11    2.44
   2  11   6    5.43    2.20
  -2  11  -6    8.53    2.91
   2  11   6    4.77    2.53
   2 -11   6    4.33    2.54
  -2  11  -6    5.87    3.38
  -2 -11  -6    7.66    2.33
   2 -11   7   -0.64    1.46
   2  11   7   -0.09    1.11
   2  11   7    0.87    1.73
  -2  11  -7    0.39    1.20
  -2 -11  -7   -1.49    3.06
   2  11   7    0.33    1.17
  -2  11  -7    4.34    3.25
  -2 -11  -7    1.73    1.25
  -2 -11  -8  694.69   24.02
   2  11   8  784.39   28.86
  -2  11  -8  727.99   38.36
   2  11   8  737.82   33.02
  -2  11  -8  774.51   29.50
   2  11   8  744.41   27.89
  -2 -11  -9   43.15    7.48
   2  11   9   54.78    6.54
  -2 -11  -9   36.94    4.67
  -2  11  -9   40.70    9.15
  -2  11  -9   38.49    5.87
   2  11   9   46.63    6.11
  -2  11 -10  641.87   25.57
  -2  11 -10  620.80   35.86
  -2 -11 -10  732.27   34.05
   2  11  10  663.75   24.40
   2  11  10  680.69   23.56
  -2  11 -11    2.15    1.11
   2 -11  11    5.75    2.18
  -2 -11 -11    1.21    2.17
   2  11  11    4.15    1.94
   2  11  11    1.23    1.17
  -2  11 -11    3.82    3.27
  -2 -11 -12  109.60   13.65
  -2  11 -12   97.21   13.86
   2 -11  12  106.13   11.62
   2 -11  13    1.98    1.62
  -2  11 -13    6.15    3.78
  -2 -11 -13    1.04    2.69
  -2  11 -14  160.43   18.50
  -2 -11 -14  193.83   19.60
  -2 -11 -15   30.86    8.34
  -2  11 -15   25.92    7.75
  -2 -11 -16  597.01   37.76
   2 -12 -18  209.34   23.69
  -2 -12  18  193.82   23.02
  -2 -12  17    6.21    4.31
   2 -12 -17    5.38    3.54
   2  12 -17    4.07    3.69
   2  12 -16  547.61   38.61
   2 -12 -16  688.59   41.76
  -2 -12  16  658.06   41.79
   2 -12 -15   24.42    8.02
   2  12 -15   16.65    6.86
  -2 -12  15   23.66    7.68
   2 -12 -15   20.28    6.70
  -2 -12  14  373.99   29.81
   2  12 -14  334.18   29.03
   2 -12 -13   43.75    9.32
  -2 -12  13   36.54    8.83
   2  12 -13   43.04   10.07
  -2  12  13   40.45    6.69
   2 -12 -13   43.31    9.26
   2 -12 -12   72.22   10.99
   2 -12 -12   70.13   11.42
  -2 -12  12   44.22    9.72
   2 -12 -12   53.84    8.45
  -2  12  12   59.19    8.30
   2  12 -12   48.60   10.79
   2 -12 -11   47.96    9.26
   2 -12 -11   38.78    7.13
  -2 -12  11   31.54    7.56
   2 -12 -11   45.36    8.64
   2  12 -11   31.91    8.93
  -2  12  11   47.77    7.35
   2 -12 -10 1225.09   45.35
   2 -12 -10 1303.76   50.11
   2  12 -10 1154.76   55.14
   2 -12  -9   28.95    6.22
   2  12  -9   13.65    4.92
   2 -12  -9   25.19    2.65
   2  12  -9   28.76    8.30
   2 -12  -9   25.70    2.63
   2 -12  -9   34.82    7.18
  -2  12   9   32.03    5.95
  -2  12   8  943.95   37.41
   2  12  -8  854.39   45.51
   2 -12  -8  892.81   37.09
   2 -12  -8  949.38   39.48
   2  12  -8  903.36   42.20
   2 -12  -8  924.32   24.65
  -2  12   7   23.98    5.62
   2 -12  -7   27.54    5.89
   2  12  -7   21.96    5.95
   2  12  -7   20.93    6.90
   2 -12  -7   24.26    5.47
   2 -12  -7   25.22    3.73
   2 -12  -6   99.25   11.17
   2  12  -6  132.45   16.91
   2 -12  -6  110.96   11.84
  -2  12   6   97.98   11.52
   2  12  -6  121.22   13.96
   2 -12  -6   96.89    8.03
   2 -12  -5  182.02   15.37
   2 -12  -5  167.31   14.44
   2 -12  -5  163.53   11.30
   2  12  -5  167.36   16.11
   2  12  -5  164.80   18.77
  -2  12   5  194.52   16.30
   2 -12  -4  548.35   27.52
   2 -12  -4  530.51   22.54
  -2  12   4  573.06   29.55
   2  12  -4  525.59   28.73
   2  12  -4  480.72   32.27
   2 -12  -4  557.22   26.53
  -2  12   4  564.44   28.54
  -2 -12   4  564.59   27.33
  -2 -12   3   29.02    5.90
   2 -12  -3   30.24    6.04
   2 -12  -3   30.46    5.85
   2 -12  -3   24.16    4.72
   2  12  -3   13.37    6.08
   2  12  -3   21.04    5.88
  -2  12   3   22.17    5.52
  -2  12   3   27.88    6.40
  -2 -12   2 1351.18   43.21
  -2  12   2 1233.39   47.34
  -2  12   2 1249.18   44.71
   2 -12  -2 1212.03   40.87
   2 -12  -2 1271.19   44.40
   2 -12  -2 1203.56   39.33
   2  12  -2 1221.35   44.88
   2  12  -2 1150.89   51.29
   2 -12  -1    6.33    2.99
  -2 -12   1    1.52    1.18
  -2  12   1    5.21    2.61
  -2  12   1    5.78    3.64
   2  12  -1    4.35    3.08
   2 -12  -1    9.88    3.41
   2 -12  -1    2.37    1.63
   2  12  -1    8.41    3.69
  -2 -12   0  720.94   29.01
  -2  12   0  662.02   34.31
  -2  12   0  676.32   30.99
   2  12   0  734.78   38.36
   2 -12   0  716.18   31.91
   2  12   0  716.25   37.50
   2 -12   0  711.01   29.36
   2  12   0  669.46   30.87
  -2 -12  -1    7.41    2.68
   2 -12   1    2.82    2.16
   2 -12   1    5.53    2.29
   2  12   1    5.57    2.60
   2  12   1    7.19    3.70
  -2  12  -1    4.70    2.38
   2  12   1    3.46    2.42
  -2  12  -1    6.70    2.94
  -2 -12  -2    5.99    2.59
   2 -12   2    1.83    1.97
   2  12   2    0.51    1.58
   2 -12   2    1.51    1.50
  -2  12  -2    0.67    2.57
   2  12   2    4.96    3.39
  -2  12  -2    0.33    1.65
   2  12   2   -2.59    2.25
  -2 -12  -3   21.04    4.25
  -2  12  -3   27.45    5.53
   2  12   3   21.40    5.89
   2 -12   3   24.32    5.73
  -2  12  -3   38.99    8.49
   2 -12   3   26.47    5.54
   2  12   3   26.65    6.42
   2  12   3   15.28    4.14
  -2 -12  -4  174.09   12.50
   2  12   4  197.09   17.18
   2 -12   4  210.40   17.11
   2  12   4  179.90   16.85
  -2  12  -4  171.89   14.48
  -2  12  -4  181.16   18.35
   2  12   4  168.45   13.66
   2 -12   4  184.36   15.08
  -2  12  -5    1.94    0.98
   2  12   5    0.81    1.99
  -2 -12  -5    1.19    1.45
   2  12   5   -0.44    1.46
   2  12   6  484.18   23.56
  -2 -12  -6  483.36   20.93
  -2  12  -6  489.90   24.61
   2  12   6  494.61   25.95
  -2  12  -6  493.81   31.63
   2  12   7    4.72    2.52
  -2  12  -7    7.12    2.87
  -2 -12  -7    7.37    2.94
  -2  12  -7   10.79    5.02
   2  12   7    2.96    1.39
  -2 -12  -7    7.01    2.12
  -2  12  -8  174.55   18.54
  -2 -12  -8  207.45   16.64
  -2  12  -8  170.12   13.67
   2  12   8  168.44   13.26
  -2 -12  -8  136.46   10.02
   2  12   8  174.52   13.05
  -2  12  -9    7.69    2.88
   2  12   9    9.00    2.78
  -2 -12  -9    6.90    3.13
  -2 -12  -9    8.64    2.46
  -2  12  -9   11.28    5.21
   2  12   9    5.02    1.79
   2  12  10   98.30    8.71
  -2 -12 -10  103.81   12.57
  -2  12 -10   94.85   14.03
  -2  12 -10   88.63    9.35
  -2 -12 -10   77.99    6.68
   2  12  10   85.89    8.25
   2 -12  11   39.19    7.21
  -2  12 -11   48.52   10.02
  -2 -12 -11   54.97    9.44
   2  12  11   47.97    5.61
   2  12  11   48.08    5.86
   2 -12  12  605.76   30.84
  -2 -12 -12  636.83   34.91
  -2  12 -12  520.41   34.67
   2 -12  13   -0.30    2.25
  -2  12 -13    2.06    3.71
  -2 -12 -13   -4.42    4.18
  -2  12 -14  381.38   30.39
  -2 -12 -14  495.65   32.46
  -2  12 -15   57.65   11.78
  -2 -12 -15   50.72   10.77
  -2 -13  17  107.44   17.03
   2 -13 -17  118.64   17.58
   2  13 -17  104.34   17.29
   2 -13 -16  114.03   16.89
   2  13 -16   81.68   15.24
  -2 -13  16   85.56   14.80
  -2 -13  15  256.29   24.96
   2  13 -15  233.19   24.97
   2 -13 -15  287.42   26.18
  -2 -13  14  438.89   32.20
   2  13 -14  426.24   34.22
   2 -13 -13   15.35    5.37
   2  13 -13    7.82    3.55
  -2 -13  13   22.65    7.17
   2 -13 -13   16.71    5.98
  -2  13  13   17.13    4.90
   2 -13 -12  721.78   37.57
   2 -13 -12  641.31   36.65
  -2  13  12  685.99   30.83
  -2 -13  11   78.24   11.78
   2 -13 -11  110.73   14.43
   2 -13 -11  114.67   13.00
   2  13 -11  133.87   18.10
  -2  13  11  129.75   12.94
   2 -13 -11  131.92   15.06
  -2  13  10  244.71   18.28
   2 -13 -10  221.38   17.92
   2 -13 -10  194.31   18.57
   2  13 -10  221.65   23.27
   2 -13  -9  223.47    9.44
   2 -13  -9  246.26   19.97
  -2  13   9  227.19   17.79
   2  13  -9  202.92   20.52
   2  13  -9  210.44   22.63
   2 -13  -9  214.89   17.62
   2  13  -8   60.64   11.73
   2 -13  -8   97.75   11.70
  -2  13   8   94.07   11.43
   2  13  -8   85.77   12.69
   2 -13  -8   93.74   12.11
   2 -13  -8   86.69    6.71
   2 -13  -7   26.89    4.11
  -2  13   7   25.58    5.82
   2 -13  -7   32.02    6.86
   2  13  -7   24.52    7.61
   2 -13  -7   42.09    7.67
   2  13  -7   15.24    5.38
   2 -13  -6 1527.26   51.53
   2  13  -6 1466.73   56.00
   2 -13  -6 1549.89   51.98
   2  13  -6 1466.97   62.78
  -2  13   6 1493.38   52.50
   2 -13  -6 1465.57   40.48
  -2  13   5   15.92    4.98
   2 -13  -5   27.71    6.14
   2 -13  -5   20.12    4.15
   2 -13  -5   26.08    6.03
   2  13  -5   18.33    6.94
   2  13  -5   25.39    6.64
  -2  13   4  735.12   35.48
   2 -13  -4  743.64   33.52
   2 -13  -4  684.38   27.28
   2  13  -4  722.18   35.44
   2 -13  -4  710.10   31.54
   2  13  -4  718.06   41.36
  -2  13   3  204.69   18.06
   2 -13  -3  190.85   16.31
   2 -13  -3  192.75   15.35
   2  13  -3  168.15   19.12
   2  13  -3  190.85   17.13
   2 -13  -3  202.05   14.22
  -2 -13   3  195.44   15.68
  -2 -13   2   16.31    4.48
  -2  13   2    7.29    3.36
   2 -13  -2    8.38    3.40
  -2  13   2    7.27    3.98
   2  13  -2    7.73    3.74
   2  13  -2    9.21    5.07
   2 -13  -2    4.56    2.65
   2 -13  -2    8.71    3.33
  -2  13   1  325.82   23.87
   2 -13  -1  335.36   21.85
   2  13  -1  289.50   24.98
   2  13  -1  306.54   21.49
   2 -13  -1  332.48   19.64
  -2 -13   1  332.36   19.91
  -2  13   1  321.22   21.72
  -2 -13   0  243.74   16.62
   2  13   0  220.96   21.09
  -2  13   0  261.61   21.72
  -2  13   0  254.62   18.96
   2 -13   0  231.09   16.57
   2  13   0  211.70   17.24
  -2 -13  -1   12.13    3.37
  -2  13  -1    7.78    4.41
   2  13   1    5.05    2.73
   2 -13   1    9.34    3.42
   2  13   1    7.73    3.44
  -2  13  -1    8.39    3.58
   2 -13   2  825.67   34.03
  -2  13  -2  763.74   34.60
   2  13   2  781.34   39.98
  -2 -13  -2  851.07   31.82
  -2  13  -2  760.48   39.90
   2  13   2  770.49   33.92
  -2 -13  -3   28.61    5.24
  -2  13  -3   26.30    7.39
  -2  13  -3   24.12    5.67
   2  13   3   30.48    7.48
   2  13   3   25.00    5.97
   2  13   4  412.85   26.78
  -2 -13  -4  379.67   19.54
  -2  13  -4  366.15   27.77
  -2  13  -4  368.14   22.86
   2  13   4  375.58   22.18
  -2 -13  -5   68.75    8.00
  -2  13  -5   75.78   12.67
   2  13   5   83.92   10.13
  -2  13  -5   84.80   10.57
   2  13   5   77.50   10.96
  -2  13  -6  103.83   14.90
  -2 -13  -6   87.91    8.84
   2  13   6   98.14   11.72
   2  13   6   99.60   10.97
  -2  13  -6  109.71   11.85
  -2 -13  -7   60.43    8.80
   2  13   7   44.32    7.88
  -2  13  -7   35.48    8.78
   2  13   7   52.23    7.78
  -2 -13  -7   49.00    6.26
  -2  13  -7   47.94    7.84
  -2  13  -8  380.07   29.79
  -2 -13  -8  378.29   17.84
   2  13   8  420.55   23.16
  -2  13  -8  410.19   23.17
  -2 -13  -8  466.54   26.33
   2  13   8  440.32   22.35
   2  13   9   12.33    3.67
  -2 -13  -9    7.91    2.34
  -2  13  -9   12.25    5.62
  -2 -13  -9   11.93    4.15
  -2  13  -9   13.20    3.94
   2  13   9    6.29    2.34
   2  13  10  367.08   19.22
  -2 -13 -10  391.20   25.64
   2  13  10  343.06   18.28
  -2  13 -11   25.87    7.84
  -2 -13 -11   30.32    7.55
   2  13  11   35.73    5.36
   2 -13  12   91.77   11.69
  -2  13 -12   74.69   13.21
  -2 -13 -13  179.12   19.23
  -2  13 -13  174.48   20.89
  -2  13 -14  131.88   18.46
  -2 -13 -14  151.67   17.97
  -2  13 -15  116.80   17.25
  -2 -13 -15  150.39   18.75
  -2 -14  17   40.49   10.21
   2  14 -17   27.83    9.22
   2  14 -16  158.95   21.64
  -2 -14  16  158.88   20.23
  -2 -14  15  126.33   17.23
   2 -14 -15  115.70   16.87
   2  14 -15   93.88   16.78
   2  14 -14   50.65   11.89
  -2 -14  14   45.62   10.22
   2 -14 -14   54.11   11.25
   2 -14 -14   70.65   12.51
  -2  14  13  411.15   24.06
   2  14 -13  333.65   30.59
   2 -14 -13  456.51   31.42
   2 -14 -13  393.66   29.92
  -2 -14  13  314.78   26.22
  -2 -14  12   20.50    6.60
   2 -14 -12   27.66    7.59
   2  14 -12   19.30    7.91
  -2  14  12   20.91    5.67
   2 -14 -12   20.35    6.31
   2  14 -11  286.32   28.07
  -2  14  11  336.82   22.46
   2 -14 -11  330.99   25.89
   2 -14 -11  376.37   26.00
   2 -14 -10  292.23   23.30
   2  14 -10  240.88   25.29
  -2  14  10  272.61   20.32
   2 -14  -9   14.44    5.33
   2  14  -9   16.31    7.18
  -2  14   9   12.71    4.42
   2  14  -8  480.17   32.64
   2  14  -8  493.31   36.04
   2 -14  -8  504.46   29.48
   2 -14  -8  494.84   18.44
  -2  14   8  489.92   28.41
   2 -14  -7  619.75   31.88
   2  14  -7  599.93   35.44
  -2  14   7  559.85   31.09
   2  14  -7  573.99   38.93
   2 -14  -7  567.68   21.94
   2 -14  -6  372.36   18.27
  -2  14   6  385.29   25.52
   2 -14  -6  371.86   23.96
   2  14  -6  405.58   32.18
   2  14  -6  405.18   28.17
   2  14  -5  803.32   45.57
   2 -14  -5  715.80   27.81
   2 -14  -5  771.03   34.54
   2  14  -5  747.09   38.76
  -2  14   5  741.73   37.12
   2 -14  -4    4.48    2.30
  -2  14   4    0.21    2.52
   2  14  -4    7.48    4.17
   2 -14  -4    4.27    2.43
   2  14  -4   11.02    4.52
  -2  14   3   45.65    8.61
   2 -14  -3   50.60    8.25
   2  14  -3   54.20   11.58
   2  14  -3   41.70    8.24
   2 -14  -3   53.23    7.43
  -2  14   2  555.00   33.05
   2  14  -2  529.52   36.17
   2  14  -2  552.21   31.33
   2 -14  -2  608.37   27.51
  -2  14   1  220.96   20.48
   2  14  -1  185.66   20.72
   2  14  -1  208.33   18.33
   2 -14  -1  237.44   16.88
  -2 -14   0  326.78   19.92
  -2  14   0  279.57   23.59
   2  14   0  281.72   25.40
   2  14   0  281.54   21.17
   2 -14   0  290.52   19.31
  -2 -14  -1  621.37   28.15
   2  14   1  616.98   37.41
  -2  14  -1  594.92   35.73
   2 -14   1  637.61   29.86
  -2  14  -1  627.46   32.32
   2  14   1  572.18   31.01
  -2  14  -2    4.52    3.02
  -2 -14  -2    1.07    1.20
  -2  14  -2    5.79    4.82
   2  14   2    0.97    1.35
   2  14   2   -0.65    2.45
  -2  14  -3  437.95   31.31
  -2 -14  -3  427.19   22.04
   2  14   3  418.96   29.29
  -2  14  -3  434.92   26.15
   2  14   3  391.74   24.21
  -2 -14  -4  195.77   14.36
  -2  14  -4  185.81   20.42
  -2  14  -4  183.41   16.63
   2  14   4  201.09   16.78
   2  14   4  194.30   19.05
   2  14   5   32.72    7.64
  -2 -14  -5   34.59    5.74
  -2  14  -5   37.44    9.23
  -2  14  -5   32.51    6.63
   2  14   5   38.86    7.20
  -2  14  -6  365.26   23.71
  -2 -14  -6  404.80   20.20
  -2  14  -6  374.60   29.95
   2  14   6  424.03   26.63
   2  14   6  412.84   23.82
  -2 -14  -7  140.57   11.28
  -2  14  -7  164.62   19.75
  -2  14  -7  148.24   14.50
   2  14   7  150.02   14.79
   2  14   7  160.51   14.26
  -2 -14  -8   72.01    7.65
  -2 -14  -8   93.75   11.64
   2  14   8   87.58   10.80
  -2  14  -8   69.62   13.11
   2  14   8   85.42   10.14
  -2  14  -8   71.31    9.95
  -2  14  -9  450.48   25.50
  -2  14  -9  400.63   32.17
  -2 -14  -9  486.87   28.78
   2  14   9  455.09   24.43
   2  14   9  470.56   23.42
   2  14  10   88.07    9.13
  -2  14 -10   82.46   14.37
  -2 -14 -10   79.96   11.72
   2  14  10   76.44    9.05
  -2  14 -11  250.35   25.55
  -2 -14 -11  307.91   24.11
   2 -14  12  366.11   24.58
  -2 -14 -12  411.86   28.85
  -2 -14 -13    0.87    2.61
  -2  14 -13    0.57    2.28
  -2  14 -14   93.62   15.99
  -2 -14 -14  141.81   17.99
  -2  14 -15  124.59   18.52
  -2 -15  16    4.44    3.72
   2  15 -16    1.13    3.09
   2  15 -15  132.25   20.20
  -2 -15  15  150.26   18.97
   2 -15 -15  170.93   21.17
  -2 -15  14   67.85   12.16
   2 -15 -14  117.80   16.71
   2 -15 -14  104.27   15.33
   2  15 -14   85.66   15.90
   2  15 -13   42.06   11.32
  -2 -15  13   27.00    7.14
   2 -15 -13   32.05    8.37
   2 -15 -13   41.89    9.61
   2 -15 -12  150.06   16.98
  -2 -15  12   98.61   13.94
  -2  15  12  154.58   15.26
   2  15 -12  126.06   19.57
   2 -15 -12  125.27   16.52
   2 -15 -11  193.28   20.13
  -2  15  11  225.01   18.97
   2  15 -11  173.60   22.63
   2 -15 -11  218.94   19.65
   2  15 -10   52.55   12.33
   2 -15 -10   60.90   10.64
  -2  15  10   54.16    9.30
   2  15  -9  316.41   30.33
   2 -15  -9  364.22   26.20
  -2  15   9  337.26   23.95
   2  15  -8    7.19    5.20
   2 -15  -8   -0.28    3.13
  -2  15   8    1.17    2.10
  -2  15   7  201.93   18.82
   2 -15  -7  218.59   19.20
   2  15  -7  201.03   23.65
   2  15  -7  195.17   20.81
   2 -15  -7  212.80   13.05
  -2  15   6   67.26   10.87
   2 -15  -6   82.08   11.21
   2  15  -6   59.00   12.41
   2  15  -6   78.66   12.70
   2 -15  -6   78.10    8.29
  -2  15   5    5.71    3.25
   2 -15  -5    2.38    2.21
   2 -15  -5    4.54    2.31
   2  15  -5    3.40    3.97
   2  15  -5    2.57    2.05
  -2  15   4  287.04   23.34
   2 -15  -4  260.71   19.54
   2  15  -4  283.84   23.42
   2 -15  -4  271.38   17.33
   2  15  -4  254.42   26.32
   2  15  -3  228.25   21.08
  -2  15   3  249.03   21.95
   2 -15  -3  224.95   16.39
   2  15  -3  225.13   24.26
  -2  15   2   89.22   13.27
   2 -15  -2   90.45   10.25
   2  15  -2   97.62   13.24
   2  15  -2  103.66   16.49
  -2  15   1  979.76   47.66
   2  15  -1  957.08   51.44
   2 -15  -1  970.40   38.19
   2  15  -1  931.79   42.95
   2  15   0   24.15    7.83
   2  15   0   37.09    8.18
  -2  15   0   39.40    9.82
  -2  15  -1  197.11   21.24
   2  15   1  171.48   20.32
   2  15   1  198.47   18.52
  -2 -15  -2  275.11   18.44
   2  15   2  256.43   24.23
  -2  15  -2  254.40   24.52
   2  15   2  284.43   21.66
  -2 -15  -3  246.03   17.06
  -2  15  -3  242.19   24.33
   2  15   3  233.47   19.43
   2  15   3  226.05   22.32
  -2 -15  -4   72.13    8.83
   2  15   4   83.56   13.40
   2  15   4   70.87   10.49
  -2  15  -4   41.97   10.03
  -2  15  -5  813.01   46.53
  -2 -15  -5  778.16   31.07
   2  15   5  811.08   36.86
   2  15   5  771.96   40.67
  -2 -15  -6   54.72    7.44
  -2  15  -6   79.97   14.34
   2  15   6   70.96   10.15
  -2  15  -6   52.24    9.23
   2  15   6   56.77   10.08
  -2 -15  -7  654.00   26.88
  -2  15  -7  669.20   34.22
  -2  15  -7  678.30   43.24
   2  15   7  703.61   35.77
   2  15   7  769.89   34.02
  -2  15  -8  138.42   14.74
  -2 -15  -8  145.54   15.13
   2  15   8  146.81   14.86
  -2  15  -8  146.52   19.80
   2  15   8  140.24   13.61
  -2 -15  -9   51.47    9.31
  -2  15  -9   49.76   11.44
   2  15   9   45.99    7.76
   2  15   9   58.57    8.32
   2  15  10   68.55    9.15
  -2  15 -10   43.31   10.98
  -2 -15 -10   66.88   10.90
  -2  15 -11  193.07   23.31
  -2 -15 -11  236.75   21.61
  -2  15 -12    0.35    3.08
  -2 -15 -12    2.64    2.63
   2 -15  12    4.65    3.05
  -2  15 -13  306.15   30.09
  -2 -15 -13  392.61   29.61
  -2  15 -14   78.36   15.21
  -2  15 -15   91.88   16.28
  -2 -16  15   76.08   13.18
   2  16 -15   78.54   16.21
  -2 -16  14    7.10    3.51
   2 -16 -14   -2.23    2.38
   2  16 -14    2.51    4.21
  -2 -16  13  120.59   15.93
   2  16 -13  164.30   23.03
   2 -16 -13  174.28   20.34
   2 -16 -13  217.22   21.56
   2  16 -12   -4.96    5.88
   2 -16 -12    2.87    3.47
  -2  16  12    3.52    2.41
   2 -16 -12    2.52    2.22
  -2 -16  12    0.32    2.48
   2 -16 -11  205.47   21.02
  -2  16  11  177.01   17.51
   2  16 -11  138.76   20.67
   2  16 -10    6.25    4.79
   2 -16 -10   10.34    4.34
  -2  16  10    8.01    3.80
   2 -16  -9    5.81    4.02
   2  16  -9    7.24    5.36
  -2  16   9   11.81    4.74
  -2  16   8   47.54    9.20
   2 -16  -8   51.62    9.58
   2  16  -8   48.08   11.61
   2  16  -7  305.03   30.57
   2 -16  -7  330.70   24.53
  -2  16   7  297.70   23.97
   2 -16  -6   19.07    4.36
  -2  16   6   13.98    4.80
   2  16  -6   25.78    9.19
   2 -16  -6   20.60    6.27
   2  16  -6   19.34    6.64
   2 -16  -5  662.51   28.34
   2  16  -5  627.48   43.98
   2  16  -5  689.22   39.76
  -2  16   5  650.55   37.34
  -2  16   4   12.43    5.29
   2  16  -4    7.84    5.06
   2  16  -4    8.86    4.35
   2 -16  -4    6.13    2.61
   2  16  -3  159.23   21.18
   2 -16  -3  142.34   13.37
  -2  16   3  139.31   17.23
   2  16  -3  169.75   18.74
   2  16  -2  111.58   17.54
  -2  16   2  103.88   15.22
   2  16  -2  110.44   14.89
   2  16  -1   84.95   16.57
  -2  16   1   72.97   14.16
   2  16  -1   63.75   11.78
   2  16   0  137.90   19.43
  -2  16   0  118.94   17.07
   2  16   0  133.07   15.58
   2  16   1 1149.49   58.00
  -2  16  -1 1043.34   53.03
   2  16   1 1115.47   48.39
   2  16   2   16.93    6.14
  -2  16  -2   29.58    9.28
   2  16   2   31.89    7.38
  -2  16  -3 1087.02   55.51
   2  16   3 1039.20   45.84
   2  16   3 1139.76   55.14
  -2 -16  -4    1.23    1.02
   2  16   4   -2.32    3.66
   2  16   4   -1.72    3.93
  -2  16  -4    1.56    2.03
  -2 -16  -5   62.19    8.33
   2  16   5   83.37   13.11
  -2  16  -5   63.56   13.29
   2  16   5   60.47    9.92
  -2 -16  -6    9.93    3.19
   2  16   6   20.91    6.02
  -2  16  -6   20.02    8.30
   2  16   6   13.42    5.19
   2  16   7  460.63   30.05
  -2  16  -7  435.08   35.71
   2  16   7  474.03   27.73
  -2 -16  -8   53.63    9.31
   2  16   8   43.97    8.72
   2  16   8   46.71    8.32
  -2  16  -8   25.15    8.45
   2  16   9  920.39   40.14
  -2 -16  -9  942.10   43.00
  -2  16 -10    8.33    5.30
  -2 -16 -10   10.35    4.90
  -2  16 -11  241.02   27.26
  -2 -16 -11  350.04   26.81
  -2  16 -12   12.43    5.55
  -2 -16 -12   37.80    9.37
  -2  16 -13    0.76    2.83
  -2 -16 -13    5.96    3.02
  -2  16 -14   12.47    6.88
  -2 -17  14   12.61    5.79
  -2 -17  13   13.16    5.11
   2  17 -13   13.21    7.05
   2 -17 -12   -9.12    6.56
  -2 -17  12   -2.13    1.90
   2 -17 -12    4.27    4.53
   2  17 -12   -1.37    3.92
  -2  17  11  183.37   18.33
   2 -17 -11  162.37   19.29
   2  17 -11  127.27   20.60
   2 -17 -10   -1.21    3.86
  -2  17  10    1.42    3.32
   2  17 -10    1.37    2.98
   2  17  -9  393.14   36.78
   2 -17  -9  423.75   30.02
  -2  17   9  433.49   29.57
   2  17  -8    1.04    3.89
   2 -17  -8    4.37    3.84
  -2  17   8    3.54    2.69
   2  17  -7  137.44   21.23
  -2  17   7  129.49   16.54
  -2  17   6    0.95    3.39
   2  17  -6    2.00    3.67
   2  17  -5   64.99   14.58
  -2  17   5   68.66   12.06
   2  17  -5   74.53   13.23
   2 -17  -5   77.32    9.43
   2  17  -4   21.38    8.53
  -2  17   4   23.34    7.14
   2  17  -4   20.60    7.12
   2 -17  -4   15.93    4.36
   2  17  -3  896.42   54.36
  -2  17   3  875.19   47.37
   2  17  -3  876.83   46.79
  -2  17   2    0.30    2.98
   2  17  -2   11.33    4.83
   2  17  -2   12.58    5.91
  -2  17   1 1010.22   52.61
   2  17  -1 1015.51   57.90
   2  17  -1  947.81   47.86
  -2  17   0   33.65    9.84
   2  17   0   20.54    7.38
   2  17   0   24.55    7.21
  -2  17  -1  104.86   17.02
   2  17   1  106.58   18.02
   2  17   1  134.46   16.70
  -2  17  -2    0.20    2.75
   2  17   2    0.55    4.33
   2  17   2    6.97    4.52
  -2  17  -3  231.51   25.89
   2  17   3  212.30   20.60
   2  17   3  190.68   22.89
   2  17   4    5.82    3.60
  -2  17  -4    1.12    3.04
   2  17   4    7.02    3.49
   2  17   5 1068.51   53.64
  -2  17  -5 1091.45   59.38
   2  17   5 1098.20   48.38
   2  17   6   14.31    5.79
  -2  17  -6   15.61    6.54
   2  17   6   15.99    4.95
  -2  17  -7  738.03   49.27
   2  17   7  814.82   43.02
   2  17   7  840.13   39.71
   2  17   8   32.67    8.01
  -2 -17  -8   30.62    7.26
  -2  17  -8   22.21    8.84
   2  17   8   29.80    7.17
  -2  17  -9   11.75    6.37
  -2 -17  -9   -3.50    4.24
   2  17   9   11.74    4.93
  -2  17 -10   34.89   10.84
  -2 -17 -10   20.78    6.42
  -2  17 -11  272.73   29.81
  -2 -17 -11  311.06   25.94
  -2  17 -12   -3.36    3.65
  -2 -17 -12    7.80    4.45
  -2  17 -13  319.93   33.63
  -2 -18  13  145.34   17.55
  -2  18  11  159.18   17.90
   2  18 -11  176.72   25.48
  -2  18  10   48.25    9.90
   2  18 -10   39.08   12.29
   2  18  -9    3.68    4.92
  -2  18   9    3.80    3.69
  -2  18   8   64.66   11.92
   2  18  -8   56.48   13.93
   2  18  -7  279.20   31.63
  -2  18   7  268.86   24.95
  -2  18   6   27.60    8.04
   2  18  -6   22.72    8.41
   2  18  -5  410.24   38.66
  -2  18   5  378.47   30.84
   2  18  -4   11.37    5.60
  -2  18   4   13.48    5.98
   2  18  -4   -2.19    5.42
   2  18  -3   67.25   12.91
  -2  18   3   64.35   12.93
   2  18  -3   66.76   15.50
  -2  18   2  169.60   21.32
   2  18  -2  133.17   21.32
   2  18  -2  132.76   18.17
  -2  18   1  161.77   21.51
   2  18  -1  136.24   21.43
   2  18  -1  149.01   18.67
  -2  18   0  286.49   28.79
   2  18   0  292.72   26.21
   2  18   0  274.98   30.47
  -2  18  -1  374.42   33.49
   2  18   1  378.60   29.62
   2  18   1  387.51   35.61
   2  18   2   15.59    6.12
  -2  18  -2   23.68    8.75
   2  18   2   14.51    7.17
  -2  18  -3  635.65   45.43
   2  18   3  657.73   45.34
   2  18   3  620.14   37.74
   2  18   4  143.22   20.34
  -2  18  -4  141.27   21.16
   2  18   4  117.95   15.56
  -2  18  -5   26.54    8.69
   2  18   5   46.79   11.23
   2  18   5   39.43    9.02
  -2  18  -6  141.15   21.69
   2  18   6  113.49   16.84
   2  18   6  133.20   16.26
  -2  18  -7  126.25   20.57
   2  18   7  134.57   17.76
   2  18   8    3.02    2.59
  -2 -18  -8    0.11    2.01
  -2  18  -8    3.43    4.26
  -2  18  -9  419.15   38.35
  -2 -18  -9  476.58   30.86
  -2 -18 -10   43.74    9.44
  -2  18 -10   29.09    9.90
  -2 -18 -11  389.32   29.73
  -2  18 -11  299.85   32.74
  -2  19  10   29.73    8.50
   2  19  -9  346.05   37.10
  -2  19   9  342.45   28.76
  -2  19   8   29.56    8.20
   2  19  -8   22.28    9.29
  -2  19   7   62.07   12.32
   2  19  -7   83.53   18.24
   2  19  -6  269.04   32.72
  -2  19   6  256.97   25.74
  -2  19   5   44.26   11.16
   2  19  -5   49.82   14.26
  -2  19   4  178.43   22.25
   2  19  -4  184.56   26.59
   2  19  -3  354.22   36.90
  -2  19   3  365.64   32.57
   2  19  -2   33.15   10.79
  -2  19   2   38.67   11.32
  -2  19   1  284.17   29.53
   2  19  -1  300.96   28.01
   2  19  -1  291.28   33.00
   2  19   0   85.42   14.89
   2  19   0   60.91   14.85
  -2  19   0   85.60   16.18
   2  19   1   11.36    7.12
  -2  19  -1   10.25    6.29
   2  19   1    6.72    3.52
  -2  19  -2  185.37   25.20
   2  19   2  122.02   16.99
   2  19   2  148.78   22.45
   2  19   3  130.71   21.05
  -2  19  -3  115.10   19.71
   2  19   3  112.93   16.44
   2  19   4   38.94   10.42
  -2  19  -4   30.00    9.83
   2  19   4   20.18    6.79
  -2  19  -5  244.67   29.37
   2  19   5  271.35   28.67
   2  19   6   -3.36    3.99
  -2  19  -6    0.26    3.31
  -2  19  -7  218.01   27.91
   2  19   7  299.40   28.03
   2  19   8  156.09   19.28
  -2  19  -8  146.28   23.35
  -2 -19  -8  158.36   17.05
  -2  19  -9   23.62    9.05
  -2 -19  -9   40.71    9.21
  -2 -19 -10  163.36   18.86
  -2  20  10  485.71   35.27
  -2  20   9    3.25    2.73
  -2  20   8  335.70   29.86
   2  20  -7  168.95   26.56
  -2  20   7  167.49   21.42
  -2  20   6   18.61    7.16
   2  20  -6   39.81   14.01
  -2  20   5  203.23   24.31
   2  20  -5  235.16   31.35
  -2  20   4  102.54   17.65
   2  20  -4  111.68   21.93
  -2  20   3   22.42    7.79
   2  20  -3   38.67   12.91
  -2  20   2  374.18   35.02
   2  20  -2  433.17   42.27
   2  20  -1    5.73    7.23
  -2  20   1   14.32    6.18
   2  20   0  155.93   24.64
  -2  20   0  120.48   20.37
  -2  20  -1  145.73   22.21
   2  20   1  165.52   24.84
  -2  20  -2   10.62    6.97
   2  20   2    2.40    4.34
  -2  20  -3  217.42   28.62
   2  20   3  237.40   29.52
  -2  20  -4  156.96   24.23
   2  20   4  157.36   23.36
  -2  20  -5   25.20    9.98
   2  20   5   38.92   11.19
   2  20   6  182.32   23.65
  -2  20  -6  154.74   24.16
   2  20   7   27.58    8.71
  -2 -20  -8   58.05   10.44
  -2  21   9   34.13   10.10
  -2  21   8   94.29   16.66
  -2  21   7   26.08    8.04
  -2  21   6  496.44   39.32
  -2  21   5   11.52    7.01
  -2  21   4  281.57   30.48
   2  21  -3   21.83    9.90
  -2  21   3   38.45   11.54
   2  21  -2   11.61    9.69
  -2  21   2   12.32    8.30
  -2  21   1   89.04   17.69
   2  21  -1  135.94   24.44
  -2  21   0  179.20   25.89
   2  21   0  211.41   30.65
   2  21   1    4.99    4.12
  -2  21  -1   -5.46    6.38
  -2  21  -2  288.93   33.42
   2  21   2  363.97   39.17
   2  21   3   14.64    7.31
   2  21   4  111.62   21.13
   2  21   5   49.96   13.76
   2  21   6   18.98    8.37
   2  21   7   32.81   10.02
   2  22   1   -2.85    5.36
   2  22   2    5.69    7.37
   2  22   3   -5.29    3.60
   2  22   4  180.50   27.86
   2  22   5    1.12    3.99
   2  22   6  333.95   35.54
   3   0 -20   -1.68    2.13
  -3   0  19  229.66   22.38
   3   0 -19  220.81   19.44
   3   0 -19  264.21   23.71
  -3   0  18   -0.80    3.64
   3   0 -18   -2.26    3.44
   3   0 -17   25.31    6.71
  -3   0  17   24.16    6.42
   3   0 -17   24.43    6.70
   3   0 -16   -2.70    3.17
  -3   0  16    0.92    2.95
   3   0 -16    0.01    1.21
   3   0 -16   -1.64    2.93
   3   0 -15  274.70   17.79
   3   0 -15  322.12   22.74
  -3   0  15  319.13   23.17
   3   0 -15  303.46   21.95
  -3   0  14    1.98    1.37
   3   0 -14   -1.35    3.13
   3   0 -14    1.65    1.20
  -3   0  14    3.47    3.15
   3   0 -14   -0.76    2.93
  -3   0  13  519.61   28.67
  -3   0  13  593.35   22.10
   3   0 -13  557.60   28.68
   3   0 -13  527.69   27.65
   3   0 -12   -0.23    1.43
  -3   0  12    0.38    1.09
  -3   0  12    2.15    2.63
   3   0 -12   -1.32    2.82
  -3   0  12   -1.29    1.33
   3   0 -12    0.36    1.91
   3   0 -12   -0.28    1.60
   3   0 -12   -2.14    2.41
   3   0 -11  159.95   13.18
   3   0 -11  153.84   13.07
  -3   0  11  163.78   10.43
   3   0 -11  124.63   11.67
  -3   0  11  146.03   13.70
  -3   0  11  132.32   12.32
   3   0 -11  149.84   10.37
   3   0 -11  155.01   13.31
   3   0 -10    0.66    1.20
  -3   0  10    2.39    1.51
  -3   0  10    4.66    2.25
   3   0 -10    3.35    1.42
   3   0 -10    3.63    1.66
  -3   0  10    0.85    1.77
   3   0 -10    3.05    1.55
  -3   0   9   31.85    4.26
   3   0  -9   23.93    4.50
  -3   0   9   29.91    4.97
  -3   0   9   28.96    5.41
   3   0  -9   37.77    5.92
   3   0  -9   27.87    4.03
  -3   0   8    2.07    1.51
   3   0  -8   -0.93    1.23
   3   0  -8   -1.25    1.07
  -3   0   8    0.47    0.74
  -3   0   8    1.48    1.61
   3   0  -8    0.63    0.88
   3   0  -7  927.40   26.25
  -3   0   7  906.60   26.16
   3   0  -7  931.69   30.18
   3   0  -7  944.67   28.59
  -3   0   7  920.27   32.59
   3   0  -6   -1.00    1.03
   3   0  -6    1.79    1.49
   3   0  -6    0.11    1.14
  -3   0   6    0.19    0.71
  -3   0   6    0.14    1.39
   3   0  -5 1263.19   31.85
  -3   0   5 1269.94   32.02
   3   0  -5 1288.65   31.16
  -3   0   5 1283.99   37.35
   3   0  -5 1316.96   33.44
  -3   0   4    2.69    1.34
   3   0  -4   -0.03    0.66
   3   0  -4    1.27    0.46
  -3   0   4   -0.07    1.38
   3   0  -3    6.24    1.59
   3   0  -3    6.48    1.24
   3   0  -3    5.46    1.36
  -3   0   3    7.61    2.25
  -3   0   2   -0.82    1.28
   3   0  -2    0.07    0.65
   3   0  -2    0.89    0.86
   3   0  -1  110.81    7.05
   3   0  -1   96.21    6.98
  -3   0   1  112.89    7.18
  -3   0   0    0.73    0.60
   3   0   0    1.48    0.78
   3   0   1 2119.13   47.94
  -3   0  -1 2125.13   42.84
  -3   0  -2    2.02    0.62
   3   0   2    0.64    1.23
   3   0   2    1.00    0.98
   3   0   2    0.58    0.66
  -3   0  -2    1.29    0.61
   3   0   3 2888.72   59.38
   3   0   3 2923.16   62.77
  -3   0  -3 2922.49   52.31
  -3   0  -3 2965.35   56.46
   3   0   3 2738.21   62.67
   3   0   4    0.84    0.95
   3   0   4    1.82    1.03
  -3   0  -4    3.73    1.55
   3   0   5   32.97    4.60
   3   0   5   48.51    6.52
  -3   0  -5   42.98    4.73
   3   0   5   34.31    3.62
   3   0   6    6.27    2.39
   3   0   6    4.37    1.85
  -3   0  -6    2.83    1.93
   3   0   6    2.57    0.61
   3   0   6    0.89    0.77
  -3   0  -7 2577.12   47.05
   3   0   7 2739.95   62.06
  -3   0  -7 2758.92   62.02
   3   0   7 2501.91   68.97
   3   0   7 2644.26   52.67
   3   0   8    2.86    2.02
  -3   0  -8    1.12    0.60
   3   0   8    0.67    0.74
   3   0   8    1.38    2.48
   3   0   9 2600.66   63.26
  -3   0  -9 2611.65   49.77
   3   0   9 2622.92   51.00
  -3   0 -10    1.70    0.90
   3   0  10   -0.57    2.48
  -3   0 -10   -1.48    2.11
   3   0  11   69.49    8.39
  -3   0 -11   71.07    8.94
   3   0  12    0.95    1.21
  -3   0 -12    0.79    2.02
   3   0  13   39.21    6.58
  -3   0 -13   39.93    7.24
   3   0  14    1.65    2.38
  -3   0 -14   -0.39    2.14
  -3   0 -15  393.14   25.97
   3   0  15  429.30   23.78
  -3   0 -16    2.19    2.58
   3   0  16   -0.58    2.20
  -3   0 -17  267.51   22.37
  -3   0 -18   -3.65    3.67
   3  -1 -20   10.77    4.52
  -3  -1  20    7.70    4.72
   3  -1 -19  297.97   25.63
   3  -1 -19  293.25   23.20
   3  -1 -19  347.34   27.71
  -3  -1  19  295.15   25.63
  -3  -1  18   25.92    7.24
   3  -1 -18   17.42    5.11
   3   1 -18   20.59    6.49
  -3   1  18   25.26    7.59
   3  -1 -18   22.54    7.26
   3  -1 -18   30.31    8.03
   3   1 -17  613.62   34.98
   3  -1 -17  603.00   35.12
   3  -1 -17  607.79   35.01
  -3  -1  17  583.43   34.85
  -3   1  17  583.43   34.46
   3   1 -16   45.38    8.99
   3  -1 -16   42.60    8.19
  -3  -1  16   39.36    8.48
   3   1 -16   33.92    6.55
   3  -1 -16   34.10    7.34
  -3   1  16   40.80    8.76
   3  -1 -15  254.85   20.43
   3  -1 -15  217.53   15.79
  -3   1  15  294.47   14.28
   3   1 -15  215.63   16.72
  -3   1  15  238.75   20.05
   3  -1 -15  263.17   20.64
  -3  -1  15  234.63   20.32
   3   1 -15  252.86   20.46
   3   1 -15  269.34   21.03
   3   1 -14   50.92    8.76
  -3   1  14   53.97    5.86
   3  -1 -14   53.65    8.80
   3   1 -14   41.35    6.89
   3   1 -14   47.96    8.09
   3  -1 -14   45.77    7.01
  -3   1  14   52.02    8.85
   3  -1 -14   48.16    8.59
  -3  -1  14   41.67    8.42
  -3   1  13   29.00    4.17
  -3  -1  13   19.68    5.11
   3   1 -13   20.59    5.20
   3  -1 -13   23.93    5.29
   3   1 -13   28.89    6.23
   3  -1 -13   23.19    4.85
  -3   1  13   19.20    5.25
   3  -1 -13   22.69    5.52
   3   1 -13   29.11    5.18
  -3  -1  13   29.03    6.36
   3  -1 -12    1.73    1.78
  -3  -1  12    1.24    1.02
   3   1 -12    5.26    3.14
  -3   1  12    3.93    1.68
  -3   1  12    4.66    2.80
  -3  -1  12    1.69    1.91
   3   1 -12    1.32    2.08
   3  -1 -12    5.65    1.94
   3  -1 -12    2.22    1.60
   3  -1 -12    9.91    3.38
   3   1 -12    4.21    3.06
   3   1 -12    5.59    1.95
  -3  -1  12    2.77    1.64
   3  -1 -12    4.62    2.58
   3   1 -11  534.80   25.86
  -3   1  11  504.76   18.52
   3  -1 -11  454.98   22.75
   3   1 -11  515.01   21.52
   3   1 -11  576.57   26.71
  -3  -1  11  503.90   26.76
  -3  -1  11  458.24   24.62
   3  -1 -11  522.27   24.95
   3  -1 -11  510.49   25.28
   3   1 -11  517.14   25.13
  -3   1  11  498.29   26.02
   3  -1 -11  537.81   19.34
  -3  -1  11  535.38   21.35
   3  -1 -11  502.75   24.43
   3  -1 -10    1.95    1.97
   3  -1 -10    1.00    1.62
  -3  -1  10    1.26    1.84
  -3  -1  10   -0.78    1.40
   3   1 -10    0.76    1.40
  -3  -1  10    1.12    1.07
  -3   1  10    0.92    1.04
   3  -1 -10    2.47    1.91
   3   1 -10    1.29    1.84
   3  -1 -10    0.91    1.36
   3   1 -10    1.48    2.14
  -3   1  10    3.15    2.45
   3   1 -10    2.65    1.86
   3  -1 -10    1.10    0.77
  -3  -1   9  993.82   29.81
  -3   1   9  987.90   27.23
   3  -1  -9  928.55   33.20
  -3   1   9  968.45   35.58
   3   1  -9 1038.13   34.98
  -3  -1   9  862.98   31.88
   3  -1  -9  990.87   33.05
   3   1  -9  969.16   33.22
  -3  -1   9 1009.77   36.86
   3   1  -9  988.11   29.97
   3  -1  -9 1013.07   27.35
   3  -1  -9 1000.06   33.96
   3  -1  -8   64.23    7.60
  -3  -1   8   63.95    6.28
  -3   1   8   65.45    5.63
   3  -1  -8   59.85    7.03
   3   1  -8   68.26    7.66
   3   1  -8   60.49    6.92
  -3  -1   8   62.91    6.74
  -3   1   8   70.28    8.06
   3   1  -8   59.11    5.98
  -3  -1   8   60.78    7.92
   3  -1  -8   67.84    5.65
   3  -1  -8   73.20    7.27
   3  -1  -7   89.63    6.40
   3  -1  -7   92.29    8.07
   3  -1  -7  109.12    9.49
   3   1  -7   93.89    8.32
  -3  -1   7   87.02    7.11
  -3  -1   7   71.28    6.67
  -3   1   7   88.94    6.48
   3  -1  -7   88.47    7.47
   3   1  -7   82.72    7.39
  -3   1   7   88.76    9.00
  -3  -1   7   93.21    9.44
   3   1  -7   90.95    7.26
   3  -1  -6   14.45    2.47
  -3   1   6   11.42    2.24
  -3  -1   6    8.76    2.08
   3   1  -6    8.28    2.38
   3  -1  -6   11.10    2.68
   3  -1  -6    7.81    2.40
   3   1  -6   11.05    2.42
  -3  -1   6    9.39    2.18
   3  -1  -6   11.15    2.46
  -3   1   6    7.94    2.89
  -3  -1   6    8.40    2.55
  -3  -1   6    8.95    2.61
   3   1  -5  229.76   11.40
   3  -1  -5  238.27   10.65
   3  -1  -5  242.55   10.66
  -3  -1   5  237.17   11.57
   3  -1  -5  243.21   11.73
   3   1  -5  236.24   11.76
  -3   1   5  226.26   10.56
  -3  -1   5  211.33    9.39
   3   1  -5  223.31   10.43
  -3  -1   5  220.90   12.50
  -3   1   5  242.58   13.57
  -3  -1   5  240.86   14.46
   3  -1  -5  245.95   14.05
   3  -1  -4  131.52    6.83
   3   1  -4  125.82    6.51
   3   1  -4  118.98    7.84
  -3  -1   4  120.05    8.25
   3  -1  -4  129.04    7.65
  -3   1   4  124.12    7.54
  -3   1   4  135.20    9.50
   3  -1  -4  129.47    7.56
  -3  -1   4  127.97    9.83
  -3  -1   3 2154.77   47.42
   3   1  -3 2194.51   49.01
   3  -1  -3 2217.72   47.85
  -3   1   3 2222.28   48.00
   3  -1  -3 2244.63   45.15
   3   1  -3 2213.18   42.20
  -3   1   3 2290.34   50.92
  -3  -1   3 2312.04   53.44
  -3  -1   2    7.17    1.50
   3  -1  -2    6.98    1.91
  -3  -1   2    4.52    1.45
   3  -1  -2    7.15    1.30
  -3   1   2    9.40    2.33
   3   1  -2    5.64    1.63
   3  -1  -2    5.17    1.57
  -3  -1   1 3459.06   69.13
   3   1  -1 3331.09   68.00
   3  -1  -1 3324.43   67.34
  -3   1   1 3367.28   65.77
   3  -1  -1 3173.32   64.85
   3  -1   0   25.35    2.89
   3  -1   0   21.70    3.27
   3   1   0   30.08    3.93
  -3  -1   0   25.91    3.47
  -3   1   0   26.75    3.98
   3   1   0   25.27    2.12
  -3   1   0   30.39    3.20
  -3  -1  -1   28.49    3.35
   3   1   1   30.35    4.06
   3  -1   1   32.18    2.94
   3  -1   1   29.68    3.87
  -3   1  -1   31.65    4.30
   3   1   1   27.10    2.81
  -3   1  -1   32.39    2.81
  -3   1  -2   12.06    1.41
  -3   1  -2   11.10    2.69
   3   1   2    9.55    2.16
   3   1   2    5.76    1.61
   3  -1   2   11.30    2.47
   3  -1   2   13.11    2.60
   3   1   2    8.39    1.87
   3  -1   3 3140.19   66.82
  -3   1  -3 3123.03   65.94
   3   1   3 3178.89   63.14
   3   1   3 2970.51   64.67
  -3  -1  -3 3059.61   65.59
   3  -1   3 3095.75   63.45
   3   1   3 3273.93   66.74
   3   1   4   42.77    5.04
   3  -1   4   45.68    5.41
   3   1   4   32.48    4.70
  -3   1  -4   45.65    4.44
   3  -1   4   39.88    5.64
  -3   1  -4   38.34    4.80
   3   1   4   38.43    3.84
   3  -1   4   43.15    4.47
   3  -1   5 2540.59   55.97
   3   1   5 2637.32   64.13
  -3   1  -5 2950.15   59.87
  -3   1  -5 2685.33   59.00
   3  -1   5 2948.55   63.00
   3  -1   5 2593.96   66.86
   3   1   5 2750.74   54.55
   3   1   5 2782.16   61.21
   3   1   5 2709.00   52.19
   3  -1   6   94.94    6.43
  -3   1  -6   79.97    6.72
   3   1   6   89.12    9.18
   3   1   6   96.70    8.19
   3  -1   6   93.48    8.42
  -3  -1  -6   85.85    7.32
  -3  -1  -6   73.00    4.00
   3  -1   6   82.08    9.43
  -3   1  -6   92.28    7.91
   3   1   6   79.07    4.42
   3   1   6   85.69    5.35
  -3  -1  -7  735.75   25.30
   3   1   7  697.77   17.99
   3   1   7  632.10   15.91
  -3   1  -7  651.55   21.64
   3  -1   7  696.03   20.27
  -3   1  -7  738.99   25.84
   3  -1   7  669.80   30.73
   3   1   7  729.88   25.11
   3   1   7  655.26   28.73
  -3  -1  -7  651.14   16.44
   3  -1   8  107.55    6.79
   3  -1   8   97.91   11.73
   3   1   8   77.73    4.61
   3   1   8   89.01    8.28
   3   1   8   78.78    9.80
  -3   1  -8   89.12    7.03
  -3  -1  -8   78.77    4.71
  -3  -1  -9  109.32   10.11
  -3   1  -9   99.56    7.24
   3   1   9   99.86    8.97
   3   1   9  100.44    4.55
   3   1   9  107.01   12.22
   3  -1   9   99.14    6.47
  -3  -1  -9  106.27    5.90
   3  -1   9  116.80   13.53
  -3   1 -10   41.25    6.59
   3   1  10   42.34    5.99
   3   1  10   30.04    6.72
   3  -1  10   43.11    8.61
  -3  -1 -10   33.40    3.48
  -3   1 -10   33.74    4.20
  -3  -1 -10   23.40    4.99
  -3  -1 -11 1253.12   30.55
  -3   1 -11 1271.53   43.74
  -3  -1 -11 1274.62   43.33
   3   1  11 1292.19   40.14
   3  -1  11 1343.53   42.80
   3  -1  12    3.83    2.97
  -3  -1 -12    1.47    1.10
  -3   1 -12    1.39    1.58
  -3  -1 -12   -0.99    2.44
   3   1  12    0.33    1.55
  -3  -1 -13 1310.55   33.69
  -3  -1 -13 1342.48   47.82
  -3   1 -13 1304.86   47.90
   3   1  13 1393.43   43.68
   3  -1  13 1447.76   46.61
  -3  -1 -14   28.20    6.39
   3   1  14   42.59    6.87
   3  -1  14   43.16    7.35
  -3   1 -14   40.00    7.66
  -3  -1 -15   84.01   11.70
   3   1  15   97.66   10.59
  -3   1 -15   74.97   10.88
   3  -1  15  100.90   11.53
   3   1  16    5.61    2.68
   3  -1  16    4.67    3.17
  -3   1 -16    3.02    2.12
  -3  -1 -16   -1.13    2.37
  -3  -1 -17  110.89   14.17
   3  -1  17  122.74   13.28
  -3  -1 -18    0.74    2.01
  -3  -1 -19  404.78   29.64
  -3  -2  21  299.11   27.32
   3  -2 -20   74.23   11.93
  -3  -2  20   76.17   13.09
   3  -2 -20   59.33   11.36
   3  -2 -19  288.86   24.94
   3  -2 -19  256.53   22.09
  -3  -2  19  273.96   24.86
   3  -2 -19  282.28   25.13
   3  -2 -18  206.34   20.57
   3  -2 -18  219.76   21.40
  -3  -2  18  198.78   20.67
   3  -2 -18  220.47   19.69
   3  -2 -17   47.62    9.52
  -3  -2  17   48.64    9.85
   3  -2 -17   46.55    9.57
   3  -2 -17   42.12    8.34
   3   2 -16  132.90   13.51
   3  -2 -16  189.59   18.13
  -3  -2  16  177.35   18.45
  -3   2  16  179.39   17.98
   3  -2 -16  164.86   17.04
  -3  -2  16  211.11   14.98
  -3  -2  15  304.05   18.02
   3  -2 -15  282.79   21.55
   3  -2 -15  286.31   22.02
  -3   2  15  318.33   12.87
   3   2 -15  290.10   22.14
   3  -2 -15  241.13   16.68
  -3   2  15  273.00   21.60
  -3  -2  15  294.17   23.08
   3  -2 -14    3.41    3.09
  -3   2  14    0.56    0.85
   3  -2 -14    3.27    2.10
   3   2 -14    3.89    3.34
  -3   2  14    4.45    3.18
   3  -2 -14    1.15    1.98
  -3  -2  14    2.73    1.92
  -3  -2  14   -3.32    2.98
   3  -2 -13  714.02   29.98
   3   2 -13  841.49   32.04
  -3   2  13  888.42   24.16
  -3  -2  13  796.88   37.30
   3  -2 -13  800.29   35.28
  -3  -2  13  764.68   37.12
   3   2 -13  822.47   36.24
  -3   2  13  775.67   35.42
   3  -2 -13  799.61   34.92
   3   2 -12  384.75   22.66
   3  -2 -12  355.30   21.52
  -3   2  12  365.76   14.03
   3   2 -12  362.67   19.28
   3  -2 -12  309.48   18.43
  -3  -2  12  326.93   22.12
  -3   2  12  343.09   21.84
   3  -2 -12  333.79   20.70
  -3  -2  12  352.17   23.17
   3  -2 -12  356.47   20.82
   3   2 -12  378.43   22.42
   3   2 -11  287.53   18.80
  -3   2  11  278.62   11.82
   3  -2 -11  228.59   15.32
  -3  -2  11  233.84   17.56
   3   2 -11  259.93   17.79
   3  -2 -11  281.50   17.65
  -3  -2  11  254.72   18.97
  -3   2  11  252.59   17.82
   3   2 -11  264.29   15.70
   3   2 -11  265.24   17.78
   3  -2 -11  264.73   11.84
   3  -2 -11  261.04   17.02
   3  -2 -11  232.85   16.65
   3  -2 -10  497.11   22.67
  -3  -2  10  486.82   23.10
   3   2 -10  506.24   23.87
   3  -2 -10  488.74   22.02
   3   2 -10  521.55   23.42
   3   2 -10  468.48   21.86
   3  -2 -10  431.16   20.10
  -3   2  10  487.24   23.44
  -3   2  10  485.30   14.68
  -3  -2  10  469.97   24.52
   3   2 -10  476.67   19.52
   3  -2 -10  487.19   14.91
   3  -2 -10  496.36   21.83
   3  -2  -9  310.63   12.28
   3   2  -9  331.68   19.23
  -3   2   9  325.15   18.89
  -3   2   9  298.02   12.22
  -3  -2   9  311.96   15.72
   3   2  -9  304.23   17.77
   3  -2  -9  294.91   16.74
  -3  -2   9  288.73   17.09
   3  -2  -9  311.58   17.42
  -3  -2   9  297.97   19.34
   3   2  -9  323.86   16.10
   3   2  -9  305.47   17.25
   3  -2  -9  304.73   16.73
  -3  -2   8  310.05   15.27
  -3  -2   8  290.75   18.70
   3  -2  -8  310.38   16.41
  -3  -2   8  294.41   18.60
  -3  -2   8  285.10   15.76
   3   2  -8  293.52   15.83
   3  -2  -8  290.67   16.31
  -3   2   8  311.06   12.25
  -3   2   8  310.62   17.90
   3   2  -8  306.08   15.17
   3  -2  -8  306.92   15.88
   3   2  -8  323.66   17.07
   3  -2  -8  313.94   12.24
   3  -2  -7 1251.20   29.72
   3  -2  -7 1202.81   35.13
   3  -2  -7 1165.65   36.40
  -3  -2   7 1173.66   39.66
  -3   2   7 1254.62   38.38
  -3   2   7 1219.06   29.78
   3  -2  -7 1265.23   34.66
  -3  -2   7 1140.77   33.73
  -3  -2   7 1261.08   34.39
   3   2  -7 1193.43   34.63
  -3  -2   7 1281.19   41.50
   3   2  -7 1203.62   34.13
  -3  -2   6   23.75    3.56
   3   2  -6   19.33    3.45
  -3  -2   6   21.30    4.45
   3  -2  -6   22.17    2.98
  -3  -2   6   25.54    3.89
  -3   2   6   20.92    2.93
  -3  -2   6   24.53    4.56
   3  -2  -6   27.57    4.64
   3   2  -6   24.95    3.78
  -3   2   6   29.19    4.97
   3  -2  -6   28.38    3.89
   3   2  -5  922.82   27.24
   3  -2  -5  924.21   24.12
  -3  -2   5  943.28   30.37
  -3   2   5  905.36   24.50
  -3  -2   5  911.28   24.03
   3  -2  -5  879.44   29.30
   3   2  -5  925.32   25.19
  -3   2   5  929.18   29.74
  -3  -2   5  899.62   26.98
   3  -2  -5  919.40   25.17
  -3  -2   5  951.02   32.87
   3   2  -4  584.95   20.23
   3  -2  -4  602.74   18.55
  -3  -2   4  617.64   21.95
  -3   2   4  603.64   18.70
  -3  -2   4  587.12   15.80
  -3   2   4  623.75   21.99
  -3  -2   4  609.85   24.54
   3  -2  -3    4.70    1.37
  -3   2   3    7.12    2.22
  -3   2   3    8.02    1.88
   3   2  -3    6.17    1.84
  -3  -2   3    0.35    1.52
  -3  -2   3    3.71    0.78
  -3   2   3   15.16    2.95
  -3  -2   3    4.10    1.49
   3  -2  -3    9.18    2.32
  -3  -2   2 1162.74   33.83
   3   2  -2 1104.42   30.15
   3  -2  -2 1092.23   28.63
  -3   2   2 1123.48   32.44
   3  -2  -2 1117.67   28.79
  -3   2   2 1145.25   29.48
  -3   2   1 2518.54   52.46
  -3  -2   1 2644.98   58.57
   3   2  -1 2572.16   55.53
  -3   2   1 2558.28   57.84
   3  -2  -1 2608.20   54.61
   3  -2  -1 2494.04   52.08
   3   2   0  215.45   11.27
   3  -2   0  222.29   11.12
  -3   2   0  206.43   11.81
  -3   2   0  224.71    9.00
   3  -2   0  212.03    8.94
   3  -2   1 1769.78   41.74
  -3   2  -1 1701.90   42.89
   3   2   1 1788.38   41.96
   3  -2   1 1721.21   32.44
   3  -2   1 1714.05   34.98
   3   2   1 1666.82   34.06
  -3   2  -1 1732.70   34.59
   3  -2   2   19.92    3.25
  -3  -2  -2   16.98    2.70
  -3  -2  -2   16.71    2.88
   3  -2   2   16.25    3.08
  -3   2  -2   16.03    3.16
   3   2   2   14.50    2.92
   3   2   2   14.40    2.15
   3  -2   2   24.37    2.39
   3  -2   2   19.38    1.87
  -3  -2  -3 1019.49   29.02
   3   2   3 1024.84   29.69
   3  -2   3 1024.99   24.81
  -3   2  -3  989.57   30.02
   3   2   3 1029.97   27.93
  -3  -2  -3 1165.06   29.78
   3   2   3 1161.12   28.75
   3  -2   3  998.45   28.38
  -3   2  -4  888.24   27.63
   3  -2   4  936.08   26.32
   3   2   4  935.81   24.48
   3   2   4  938.37   27.99
  -3  -2  -4  876.65   27.00
   3   2   4  895.44   27.55
  -3  -2  -4  989.58   28.93
   3  -2   4  870.21   24.13
   3   2   5    4.92    1.64
   3  -2   5    4.11    1.53
  -3  -2  -5    3.24    1.90
   3   2   5    1.27    0.98
   3  -2   5    5.28    2.35
  -3   2  -5    7.19    2.23
   3   2   5    2.27    0.93
   3   2   5    4.90    1.92
   3   2   6  316.99   17.21
   3   2   6  296.42   10.64
  -3   2  -6  320.86   14.66
   3  -2   6  333.38   13.66
   3  -2   6  308.66   19.41
   3   2   6  315.92   10.42
   3   2   6  340.90   15.39
  -3   2  -7 1239.73   36.52
   3   2   7 1224.09   34.85
   3   2   7 1120.80   26.92
  -3   2  -7 1116.73   32.75
   3   2   7 1090.43   38.63
  -3  -2  -7 1197.22   27.31
   3  -2   7 1182.44   44.19
   3  -2   7 1192.60   31.20
   3   2   7 1232.46   26.07
   3  -2   8   19.99    3.20
   3   2   8   16.14    2.20
  -3   2  -8   20.71    3.66
   3   2   8   13.99    3.38
   3   2   8   12.57    3.77
   3  -2   8   25.66    6.00
   3   2   8   14.57    1.66
  -3  -2  -8   23.43    5.35
  -3  -2  -8   19.48    2.58
  -3  -2  -9 1541.60   44.25
  -3   2  -9 1527.52   45.44
   3   2   9 1500.74   41.64
  -3   2  -9 1412.02   38.18
   3   2   9 1379.18   48.83
   3  -2   9 1412.07   53.64
  -3  -2  -9 1454.50   33.51
  -3  -2  -9 1594.46   49.09
   3  -2   9 1434.21   36.01
  -3  -2 -10  493.46   26.14
  -3   2 -10  469.29   23.61
  -3  -2 -10  463.64   23.02
   3   2  10  419.59   25.90
   3   2  10  483.15   21.21
  -3   2 -10  476.75   18.70
   3  -2  10  493.33   30.57
  -3  -2 -10  443.01   15.50
  -3   2 -11  201.86   15.77
  -3   2 -11  187.20   10.89
  -3  -2 -11  219.08   16.21
  -3  -2 -11  226.60   18.03
   3   2  11  211.37   13.93
  -3  -2 -11  206.61   10.28
  -3  -2 -12  527.54   26.70
  -3   2 -12  508.24   18.08
  -3   2 -12  542.88   27.74
   3   2  12  532.91   23.73
  -3  -2 -12  514.98   18.07
  -3  -2 -13  126.28   13.25
   3   2  13  136.45   11.73
  -3  -2 -13  126.09    8.42
  -3  -2 -14   51.78    8.70
   3   2  14   47.57    7.08
   3  -2  15  565.51   29.57
  -3  -2 -15  492.53   29.31
   3   2  15  545.36   25.56
  -3  -2 -16  171.95   17.45
   3   2  16  183.75   14.42
   3  -2  16  206.19   17.77
  -3  -2 -17  562.29   33.13
   3  -2  17  560.84   30.95
  -3  -2 -18  124.54   15.74
  -3  -2 -19   22.04    6.94
  -3  -3  21   11.03    3.61
   3  -3 -20  119.12   15.61
  -3  -3  20   97.01   15.33
   3  -3 -19   33.40    8.36
   3  -3 -19   45.43    9.50
  -3  -3  19   26.36    8.38
   3  -3 -19   35.34    9.15
  -3  -3  18   -1.48    3.65
   3  -3 -18   -2.90    4.33
   3  -3 -18    0.10    3.04
   3  -3 -18   -2.07    4.62
   3  -3 -17  223.35   20.07
   3  -3 -17  243.20   21.63
   3  -3 -17  225.65   21.05
  -3  -3  17  192.86   20.11
   3  -3 -16  154.80   16.19
   3  -3 -16  142.17   15.69
  -3  -3  16  158.34   13.58
  -3  -3  16  140.27   16.53
   3  -3 -16  146.40   16.13
   3  -3 -15  176.32   17.08
  -3  -3  15  198.41   14.84
   3  -3 -15  145.18   12.75
   3  -3 -15  154.76   15.80
  -3  -3  15  168.01   17.73
   3  -3 -15  170.32   16.80
  -3  -3  14  677.70   28.43
   3  -3 -14  649.86   32.76
  -3   3  14  612.24   32.65
  -3   3  14  681.64   16.98
   3  -3 -14  574.42   26.69
  -3  -3  14  641.29   34.80
   3  -3 -14  641.19   32.38
  -3  -3  13   28.26    5.32
  -3  -3  13   30.58    7.02
   3  -3 -13   30.50    6.38
  -3   3  13   34.44    3.20
  -3   3  13   26.81    6.27
   3  -3 -13   40.55    7.46
   3   3 -13   29.30    5.77
   3  -3 -13   31.78    5.64
  -3  -3  13   43.84    8.64
   3  -3 -12  266.81   18.75
  -3  -3  12  260.10   16.11
  -3  -3  12  245.62   19.53
  -3   3  12  268.06   10.30
   3  -3 -12  241.06   16.02
   3  -3 -12  270.82   18.48
   3   3 -12  263.28   17.03
  -3  -3  12  257.00   20.26
   3  -3 -12  283.25   18.46
  -3   3  12  263.05   18.93
   3  -3 -11  680.59   29.54
  -3   3  11  689.67   18.81
  -3   3  11  677.15   30.42
   3  -3 -11  576.14   25.81
   3  -3 -11  701.08   29.69
   3  -3 -11  663.43   18.86
   3   3 -11  679.27   27.73
  -3  -3  11  642.59   32.14
   3  -3 -11  691.14   29.08
  -3  -3  11  644.38   31.06
  -3  -3  10    5.85    2.40
  -3  -3  10   20.09    5.53
   3  -3 -10    8.55    3.23
  -3   3  10    9.99    1.86
   3  -3 -10    8.46    2.60
  -3   3  10    7.23    3.25
   3  -3 -10    5.10    1.99
   3  -3 -10    4.81    2.12
   3   3 -10   19.82    4.62
   3  -3 -10    8.18    1.82
  -3  -3  10    5.00    2.51
   3  -3  -9  442.73   21.11
  -3  -3   9  440.79   25.54
  -3   3   9  484.28   15.05
   3  -3  -9  468.26   21.37
  -3   3   9  457.25   22.90
   3   3  -9  445.01   20.43
  -3  -3   9  478.20   25.66
   3  -3  -9  463.94   14.71
  -3  -3   9  432.28   22.06
   3  -3  -8  538.92   14.31
  -3   3   8  565.28   15.04
  -3  -3   8  589.83   27.26
  -3  -3   8  530.13   21.71
   3  -3  -8  543.79   21.91
   3  -3  -8  581.38   21.63
  -3   3   8  579.52   23.76
   3   3  -8  542.12   20.84
  -3  -3   8  585.88   27.08
  -3  -3   7    6.04    3.00
   3  -3  -7    8.94    1.84
  -3   3   7    4.29    1.28
   3  -3  -7   12.39    3.28
  -3  -3   7    6.29    2.11
   3  -3  -7   11.31    2.68
  -3  -3   7   15.78    4.19
  -3   3   7   10.77    3.44
   3   3  -7   10.29    2.70
  -3  -3   7    3.45    1.52
  -3  -3   6 1511.63   46.54
  -3  -3   6 1416.94   38.81
   3  -3  -6 1441.12   33.00
  -3  -3   6 1449.30   44.51
   3   3  -6 1453.35   39.15
  -3   3   6 1440.75   33.68
   3  -3  -6 1467.31   41.05
  -3  -3   6 1417.08   37.30
  -3   3   6 1523.91   41.97
   3  -3  -6 1499.81   37.77
  -3  -3   5  818.94   31.46
   3  -3  -5  786.67   21.78
  -3   3   5  826.89   27.45
  -3   3   5  839.22   22.64
  -3  -3   5  755.48   22.81
  -3  -3   5  826.55   29.47
   3  -3  -5  816.07   27.68
  -3   3   5  856.52   27.72
   3   3  -5  783.34   25.82
   3   3  -4  573.33   20.96
  -3   3   4  635.73   22.28
   3  -3  -4  620.48   18.70
  -3   3   4  618.75   22.93
   3  -3  -4  598.36   22.72
  -3  -3   4  611.86   17.30
  -3  -3   4  623.61   26.18
  -3  -3   4  605.96   22.86
  -3   3   3  377.84   15.55
  -3   3   3  348.36   16.44
   3   3  -3  357.95   15.55
  -3  -3   3  374.08   18.97
   3  -3  -3  382.73   14.12
  -3  -3   3  369.58   10.61
   3  -3  -3  344.45   14.68
   3   3  -2   32.75    4.22
  -3   3   2   35.84    4.97
   3  -3  -2   29.30    3.65
   3  -3  -2   28.74    3.54
  -3   3   2   37.86    4.21
   3   3  -1  119.37    8.27
  -3   3   1  106.98    8.61
   3  -3  -1  123.18    7.85
  -3   3   1  105.42    6.68
   3  -3  -1   98.97    6.58
   3   3   0  421.32   16.85
   3  -3   0  415.53   13.79
  -3  -3   0  434.16   10.63
  -3   3   0  436.92   18.39
   3  -3   0  440.99   16.79
   3   3   1    3.63    1.32
  -3  -3  -1    5.19    1.17
  -3   3  -1    7.01    2.08
   3  -3   1    5.63    1.37
   3  -3   2  672.23   22.53
   3   3   2  703.70   22.96
  -3  -3  -2  632.27   21.35
  -3   3  -2  678.76   23.72
  -3  -3  -2  710.94   19.41
   3  -3   2  672.81   16.35
   3  -3   3  414.15   16.55
  -3   3  -3  416.82   17.73
   3  -3   3  377.93   13.70
   3   3   3  378.24   14.24
   3  -3   3  392.40   11.27
  -3  -3  -3  390.82   15.89
  -3  -3  -3  458.79   16.05
   3  -3   3  400.70   10.08
   3   3   3  425.53   17.15
   3  -3   4  223.14   11.79
   3   3   4  206.45   11.19
   3  -3   4  213.39    6.76
  -3  -3  -4  213.63   11.52
  -3   3  -4  221.95   12.66
   3   3   4  218.51   11.98
  -3  -3  -4  240.80   12.25
   3  -3   4  212.72   10.62
   3   3   5  378.26   13.25
  -3  -3  -5  397.99   17.48
   3  -3   5  341.34   15.06
   3   3   5  377.59   16.46
   3  -3   5  343.09   15.15
  -3  -3  -5  316.03   14.91
   3   3   5  316.54   15.81
  -3   3  -5  363.92   16.70
   3   3   5  371.74   14.21
   3  -3   6   15.05    2.88
   3   3   6   14.38    3.14
   3  -3   6   22.42    5.25
   3  -3   6   18.87    3.60
  -3   3  -6   19.17    3.67
   3   3   6   13.12    2.41
   3   3   6   15.69    2.15
   3   3   6   15.95    3.73
   3  -3   7  110.37    8.18
   3   3   7  113.95    7.07
   3   3   7  107.83    8.81
   3  -3   7  113.77   12.89
   3   3   7  110.92   10.53
  -3   3  -7  110.11    9.04
   3   3   7  116.19    5.54
  -3   3  -8  254.81   14.11
   3   3   8  265.93   14.43
   3   3   8  224.10    6.97
   3  -3   8  258.29   12.94
   3   3   8  225.93   10.30
  -3  -3  -8  251.81   11.07
   3  -3   8  274.13   21.08
  -3  -3  -8  281.88   17.17
   3   3   8  223.78   16.17
   3   3   9   36.03    3.91
   3   3   9   43.45    5.85
  -3  -3  -9   38.48    6.36
  -3  -3  -9   40.82    4.35
   3   3   9   29.67    5.91
   3  -3   9   39.07    8.12
  -3   3  -9   37.33    5.37
   3  -3   9   45.73    5.20
   3   3  10   62.53    7.31
   3  -3  10   65.65    6.35
  -3   3 -10   53.27    6.51
   3   3  10   48.62    8.35
  -3  -3 -10   60.57    5.59
   3  -3  10   56.55   10.30
  -3  -3 -10   57.66    8.47
  -3  -3 -10   56.15    7.56
   3   3  11  147.16   11.53
  -3  -3 -11  149.24   13.24
  -3  -3 -11  177.26   15.64
  -3   3 -11  148.78   10.84
  -3  -3 -11  154.60    9.42
  -3  -3 -12    2.86    2.45
  -3   3 -12    3.00    1.48
   3   3  12    7.47    2.76
  -3  -3 -12    7.10    3.53
  -3  -3 -12    7.57    2.23
   3   3  13  491.14   21.53
  -3   3 -13  459.09   17.44
  -3  -3 -13  467.05   25.18
  -3  -3 -13  463.23   27.07
  -3  -3 -14  265.52   20.31
   3   3  14  294.33   17.47
  -3   3 -14  245.08   11.95
  -3  -3 -15   85.38   11.77
   3   3  15   76.18    8.92
  -3  -3 -16  238.85   20.68
   3  -3  17   84.33   12.07
  -3  -3 -17   71.01   11.57
  -3  -3 -18   60.27   10.95
  -3  -4  21   43.32   10.55
   3  -4 -20    5.71    2.81
  -3  -4  20   15.34    6.73
   3  -4 -19   17.90    6.52
  -3  -4  19   10.95    4.09
   3  -4 -19   27.84    7.78
   3  -4 -19    8.65    4.48
   3   4 -18  413.36   26.62
   3  -4 -18  453.68   30.23
  -3  -4  18  465.78   32.97
   3  -4 -18  505.93   33.44
   3  -4 -18  494.94   32.76
   3  -4 -17   -1.37    3.39
   3  -4 -17    5.41    3.01
   3  -4 -17    6.25    4.26
  -3  -4  17   -2.08    4.75
   3  -4 -16  303.76   23.63
   3  -4 -16  320.03   23.93
   3  -4 -16  331.05   24.89
  -3  -4  16  297.17   24.90
  -3  -4  15  251.06   17.45
   3  -4 -15  262.82   21.09
   3  -4 -15  247.35   20.52
  -3  -4  15  256.28   22.39
   3  -4 -15  223.68   15.99
   3  -4 -15  253.00   20.66
   3  -4 -14   15.58    4.94
   3  -4 -14    5.48    2.14
  -3  -4  14    2.72    1.96
   3  -4 -14    4.56    2.58
   3  -4 -14   14.59    5.42
  -3  -4  14    3.28    1.93
   3  -4 -13  258.34   19.30
   3  -4 -13  276.54   20.47
  -3  -4  13  238.99   20.50
   3  -4 -13  259.95   19.37
  -3  -4  13  252.08   21.35
   3  -4 -13  245.01   16.50
   3   4 -13  248.00   18.01
  -3  -4  13  263.18   17.09
  -3  -4  12  401.20   20.90
   3  -4 -12  387.15   22.75
  -3  -4  12  385.35   25.22
   3   4 -12  390.87   22.21
   3  -4 -12  333.38   19.42
  -3  -4  12  410.60   26.35
   3  -4 -12  408.75   23.26
  -3  -4  11   20.89    5.63
   3   4 -11   20.20    4.79
  -3  -4  11   22.23    4.60
  -3  -4  11   20.43    6.10
  -3   4  11   21.34    4.82
   3  -4 -11   17.42    4.29
  -3  -4  11   19.90    4.96
   3  -4 -11   15.14    4.41
   3  -4 -11   10.53    3.20
   3  -4 -11   18.24    4.57
  -3  -4  10 2257.21   57.35
  -3  -4  10 2086.06   61.92
  -3  -4  10 2172.38   69.06
  -3   4  10 2218.35   61.54
   3  -4 -10 2280.16   59.54
   3  -4 -10 2037.66   56.51
   3   4 -10 2150.88   57.92
   3  -4 -10 2101.61   42.59
   3  -4 -10 2318.47   59.98
  -3  -4  10 2283.69   68.00
  -3  -4   9   51.32    8.46
  -3  -4   9   51.50    8.74
   3  -4  -9   59.66    7.42
  -3   4   9   63.89    8.46
   3   4  -9   50.02    6.69
   3  -4  -9   62.57    7.48
  -3  -4   9   48.41    7.17
   3  -4  -9   57.84    4.11
   3  -4  -8 1547.27   33.36
   3  -4  -8 1645.98   44.36
  -3   4   8 1591.78   46.56
  -3  -4   8 1495.58   45.37
   3  -4  -8 1469.63   43.89
  -3  -4   8 1590.99   52.83
   3   4  -8 1548.64   44.15
  -3  -4   8 1605.91   52.26
   3  -4  -7  379.62   12.65
  -3  -4   7  378.07   22.09
   3  -4  -7  370.85   18.53
  -3  -4   7  388.09   18.69
   3  -4  -7  402.26   18.07
  -3   4   7  404.40   19.80
  -3  -4   7  414.66   23.45
   3   4  -7  388.49   18.52
  -3  -4   6   38.20    6.76
   3  -4  -6   38.63    3.73
  -3   4   6   39.87    5.43
  -3  -4   6   38.84    5.03
  -3   4   6   41.85    5.84
   3  -4  -6   34.62    5.29
  -3  -4   6   32.60    5.79
   3   4  -6   32.13    4.91
  -3  -4   5  725.00   30.53
   3  -4  -5  713.37   20.10
  -3  -4   5  642.45   26.63
  -3   4   5  729.42   25.57
  -3   4   5  698.63   25.34
  -3  -4   5  733.07   23.06
   3  -4  -5  653.57   25.37
   3   4  -5  700.87   24.95
  -3   4   4 2769.28   63.82
  -3  -4   4 2710.76   69.29
   3  -4  -4 2784.03   56.55
  -3  -4   4 2814.74   56.95
   3  -4  -4 2699.72   63.50
   3   4  -4 2697.15   61.99
   3  -4  -3   22.31    3.21
  -3   4   3   21.26    3.88
   3  -4  -3   30.66    4.09
   3   4  -3   20.88    3.88
   3   4  -2 2326.84   53.51
   3  -4  -2 2363.82   50.62
  -3   4   2 2319.88   55.73
   3  -4  -2 2216.78   50.30
  -3   4   1  251.79   13.94
   3  -4  -1  248.00   11.10
   3   4  -1  255.07   13.00
   3   4   0  446.86   17.77
  -3  -4   0  454.24   11.32
  -3   4   0  442.03   19.25
   3  -4   0  417.92   14.54
  -3  -4  -1   93.52    7.40
   3   4   1  100.89    7.98
   3  -4   1   87.96    5.83
  -3  -4  -1  107.97    5.49
   3  -4   1   90.39    5.56
  -3   4  -1   93.21    8.23
   3  -4   2  200.66    8.57
   3   4   2  194.58   11.37
  -3  -4  -2  199.32   11.05
  -3  -4  -2  209.80    9.16
   3  -4   2  194.70    7.87
  -3   4  -2  216.19   12.86
   3  -4   3   55.00    5.87
   3   4   3   52.50    5.70
  -3   4  -3   43.19    5.72
  -3  -4  -3   48.90    5.33
   3  -4   3   46.75    3.26
   3  -4   3   46.90    3.64
  -3  -4  -3   63.94    5.48
   3  -4   4  680.51   22.84
   3  -4   4  735.56   17.22
   3   4   4  760.60   25.02
  -3  -4  -4  680.67   23.05
   3  -4   4  763.38   24.98
  -3  -4  -4  772.94   23.95
  -3   4  -4  746.79   26.40
  -3   4  -5    2.00    1.61
   3  -4   5    5.03    1.77
   3   4   5    9.74    2.43
   3  -4   5    7.15    2.08
   3   4   5    2.61    0.99
  -3  -4  -5    5.21    1.82
  -3  -4  -5    5.31    1.80
   3   4   6  342.76   16.13
   3   4   6  306.01   13.71
  -3  -4  -6  309.82   14.84
   3   4   6  339.98   12.07
   3   4   6  294.67   15.91
  -3   4  -6  339.59   17.13
   3  -4   6  340.64   15.87
   3  -4   6  307.73   15.99
   3  -4   7  223.81   12.70
   3   4   7  222.13   12.86
   3   4   7  212.32   14.27
   3  -4   7  194.29   13.26
   3   4   7  209.54   10.91
   3  -4   7  227.48   18.80
  -3   4  -7  225.39   13.86
   3   4   7  216.78    8.29
   3   4   8   32.23    2.73
   3  -4   8   27.50    5.09
   3   4   8   29.01    3.75
   3   4   8   33.67    4.95
   3  -4   8   35.09    7.28
   3  -4   8   31.00    4.62
  -3  -4  -8   35.45    5.87
   3   4   8   29.89    5.57
   3   4   8   29.29    2.24
  -3   4  -8   32.36    5.28
   3  -4   9  123.89    9.51
   3   4   9  118.98    8.03
   3   4   9  114.33   11.75
   3   4   9  143.65   10.68
   3  -4   9  150.04   16.74
  -3  -4  -9  141.40    9.13
  -3  -4  -9  140.22   12.70
  -3   4  -9  130.87   10.82
   3  -4  10  221.74   12.98
  -3   4 -10  218.58   14.22
   3   4  10  193.77   16.31
  -3  -4 -10  206.99   11.63
   3   4  10  197.09   13.08
  -3  -4 -10  209.82   16.11
   3   4  11  174.91   12.40
  -3  -4 -11  171.18   15.34
  -3   4 -11  164.09   12.44
  -3  -4 -12  412.41   24.60
   3   4  12  431.39   19.52
  -3   4 -12  433.21   19.75
  -3  -4 -12  424.52   22.92
  -3  -4 -13   14.04    4.28
   3   4  13   13.60    3.64
  -3   4 -13   19.53    4.20
  -3  -4 -13   10.96    4.21
  -3  -4 -14  120.84   13.54
  -3   4 -14  118.73    9.91
  -3  -4 -14   99.78   13.52
   3   4  14  126.84   11.11
   3   4  15  256.63   16.23
  -3  -4 -15  214.60   20.33
  -3  -4 -15  222.84   19.32
  -3  -4 -16   76.18   11.61
  -3  -4 -17  112.55   14.78
   3  -4  18  474.39   30.50
  -3  -4 -18  422.12   29.83
  -3  -5  21   14.06    5.47
   3  -5 -20  400.94   30.42
  -3  -5  20  398.31   32.64
   3  -5 -19   57.74   11.44
   3  -5 -19   40.28    9.16
   3  -5 -19   43.06   10.11
  -3  -5  19   36.04    8.94
   3  -5 -18  118.58   16.02
   3  -5 -18  113.56   15.27
   3   5 -18   85.41   12.16
  -3  -5  18   89.41   14.39
   3  -5 -18  110.46   15.31
   3  -5 -17   19.97    6.59
   3  -5 -17   14.97    5.11
   3   5 -17    9.82    4.43
   3  -5 -17   19.14    6.26
  -3  -5  17    4.51    3.35
   3  -5 -16  133.05   15.71
   3  -5 -16  161.61   17.56
   3  -5 -16  146.29   16.48
  -3  -5  16  122.70   15.91
   3  -5 -15    9.99    4.08
  -3  -5  15    4.24    1.17
  -3  -5  15    6.39    3.98
   3  -5 -15   12.19    4.45
   3  -5 -15    5.60    2.18
   3  -5 -15    3.01    2.94
  -3  -5  14 1191.99   42.43
   3  -5 -14 1256.01   47.85
   3  -5 -14 1271.35   48.26
   3  -5 -14 1275.39   49.52
  -3  -5  14 1176.67   51.13
   3  -5 -14 1120.92   40.26
  -3  -5  13    1.37    1.99
   3  -5 -13    2.95    2.12
   3  -5 -13    2.57    2.69
   3  -5 -13    0.39    2.21
   3  -5 -13    2.80    2.67
   3   5 -13   -4.02    3.31
  -3  -5  13    1.50    2.67
   3  -5 -12 1370.48   49.01
   3  -5 -12 1383.97   46.80
  -3  -5  12 1270.58   49.95
  -3  -5  12 1330.19   43.33
   3   5 -12 1282.42   45.44
  -3  -5  12 1288.45   51.72
   3  -5 -12 1165.71   40.90
  -3  -5  11  115.07   10.94
   3  -5 -11  129.54   13.17
  -3  -5  11  115.23   13.01
   3  -5 -11  114.28   10.99
   3   5 -11  118.21   11.78
   3  -5 -11  120.37   11.68
   3  -5 -11  127.15   12.34
  -3  -5  11  108.33   13.44
  -3  -5  11  121.61   15.33
   3  -5 -10    8.83    2.99
  -3  -5  10   12.77    4.98
  -3  -5  10   12.16    3.51
  -3  -5  10   22.37    6.08
   3  -5 -10   11.29    3.59
  -3  -5  10    9.32    3.55
   3  -5 -10   10.46    1.30
   3  -5 -10   14.16    3.72
   3   5 -10   17.74    4.50
   3  -5 -10    8.41    2.88
  -3  -5   9   54.65    7.15
   3  -5  -9   53.72    7.43
  -3  -5   9   56.55    9.28
   3  -5  -9   48.93    6.78
  -3  -5   9   59.22    9.46
  -3  -5   9   60.28    8.44
   3  -5  -9   56.08    7.58
   3   5  -9   55.85    7.69
   3  -5  -9   57.09    8.27
   3  -5  -9   50.80    3.48
  -3  -5   8 1188.12   37.77
  -3  -5   8 1175.97   45.18
   3  -5  -8 1183.90   26.54
  -3  -5   8 1142.34   39.11
  -3  -5   8 1200.54   45.89
  -3   5   8 1174.07   36.48
   3  -5  -8 1294.10   38.31
   3  -5  -8 1229.50   40.82
   3  -5  -8 1172.09   37.91
   3   5  -8 1153.66   37.97
   3  -5  -7   37.35    5.81
   3  -5  -7   48.36    3.89
  -3  -5   7   47.50    8.02
  -3  -5   7   40.89    6.95
  -3  -5   7   37.69    5.79
  -3   5   7   41.96    5.95
   3   5  -7   42.94    6.34
  -3  -5   6 2439.24   66.93
  -3  -5   6 2510.21   70.16
  -3   5   6 2643.69   62.05
  -3  -5   6 2547.48   60.57
   3  -5  -6 2524.98   62.26
   3  -5  -6 2550.87   51.65
   3   5  -6 2601.39   62.28
   3   5  -5    3.06    1.66
   3  -5  -5    4.46    1.86
   3  -5  -5    5.03    1.59
  -3   5   5    5.84    2.50
  -3  -5   5    5.08    1.92
   3  -5  -4 1116.90   28.22
  -3   5   4 1065.59   33.99
   3  -5  -4 1049.42   33.65
   3   5  -4 1043.09   32.75
   3  -5  -3   44.53    5.27
   3  -5  -3   61.12    5.49
  -3   5   3   50.45    6.34
   3   5  -3   55.94    6.49
   3   5  -2   28.97    4.50
   3  -5  -2   27.18    3.91
  -3   5   2   29.09    4.86
   3   5  -1  268.75   13.96
   3  -5  -1  244.24   12.09
   3  -5  -1  250.71   11.65
  -3   5   1  262.63   15.04
   3   5   0 2873.22   63.37
   3  -5   0 2854.02   59.14
  -3   5   0 2947.17   66.99
   3  -5   0 2729.29   57.66
   3   5   1   68.26    6.76
  -3  -5  -1   65.67    6.37
  -3   5  -1   63.96    7.31
   3  -5   1   57.39    5.01
  -3  -5  -1   64.55    4.39
   3   5   2 1717.76   43.58
  -3  -5  -2 1780.23   37.92
  -3  -5  -2 1645.03   41.78
   3  -5   2 1679.42   37.55
  -3   5  -2 1697.51   46.56
  -3   5  -3   23.90    4.50
   3   5   3   28.58    4.49
  -3  -5  -3   24.16    3.80
  -3  -5  -3   33.72    3.88
   3  -5   3   23.95    4.17
   3  -5   3   23.04    2.76
   3   5   4   47.78    5.74
  -3  -5  -4   52.28    5.42
   3  -5   4   42.91    5.64
  -3   5  -4   45.87    6.29
  -3  -5  -4   47.91    5.32
   3  -5   4   49.15    3.77
  -3   5  -5    6.48    2.23
  -3  -5  -5    4.65    1.63
   3   5   5    6.86    2.04
   3  -5   5    3.16    1.52
  -3  -5  -5    6.77    2.09
   3   5   5    5.75    2.19
   3  -5   5    8.50    2.41
   3   5   6  548.85   21.09
   3  -5   6  526.60   22.60
   3   5   6  512.02   19.77
  -3  -5  -6  519.25   19.55
  -3   5  -6  549.19   23.56
  -3   5  -7   25.89    4.98
   3   5   7   31.57    4.87
   3   5   7   36.83    4.24
   3  -5   7   27.35    5.02
   3   5   7   32.96    4.49
   3  -5   7   26.75    2.50
   3   5   8 1616.52   35.19
  -3  -5  -8 1727.77   41.19
   3   5   8 1428.34   29.80
   3   5   8 1511.08   18.53
   3  -5   8 1525.57   40.26
   3  -5   8 1613.82   19.20
  -3   5  -8 1562.70   38.70
   3   5   8 1619.89   21.19
   3  -5   8 1773.93   55.93
  -3   5  -9   28.62    5.43
   3   5   9   25.87    4.56
   3  -5   9   29.80    5.96
   3  -5   9   27.30    7.46
   3   5   9   28.99    4.21
  -3  -5  -9   25.38    4.20
   3  -5   9   28.77    2.56
  -3  -5  -9   35.41    6.25
   3   5  10  362.46   14.81
  -3   5 -10  406.49   20.15
   3   5  10  412.58   18.26
   3  -5  10  393.26    9.84
  -3  -5 -10  400.18   21.95
   3  -5  10  373.47   21.56
   3   5  11  158.84   11.76
  -3  -5 -11  164.44   14.97
   3  -5  11  150.46    6.76
  -3   5 -11  134.52   12.32
   3   5  12   25.75    4.76
  -3  -5 -12   18.48    4.82
  -3   5 -12   22.10    4.96
  -3  -5 -13    3.22    2.80
   3   5  13    1.09    1.24
  -3  -5 -13    1.48    2.14
  -3  -5 -13    2.96    1.57
  -3   5 -13    3.76    2.33
  -3  -5 -14  291.64   21.74
   3   5  14  320.15   17.85
  -3  -5 -14  308.53   23.63
  -3   5 -14  304.07   18.31
  -3  -5 -15   16.47    5.61
  -3  -5 -15   30.06    7.29
  -3  -5 -16  660.77   35.97
  -3  -5 -16  639.73   37.23
  -3  -5 -17   11.33    4.75
  -3  -5 -18  247.74   22.78
   3  -6 -20   93.99   14.82
  -3  -6  20   52.48   11.17
   3  -6 -19   53.14   11.04
  -3  -6  19   32.57    8.54
   3  -6 -19   42.03   10.19
   3   6 -18  359.89   26.58
   3  -6 -18  479.49   32.90
   3  -6 -18  458.08   31.97
   3  -6 -18  454.70   32.19
  -3  -6  18  408.43   32.10
   3  -6 -17  123.35   15.94
   3  -6 -17  127.44   16.14
   3  -6 -17  126.72   16.13
   3   6 -17   95.09   13.08
  -3  -6  17  123.44   17.14
   3  -6 -16  530.43   32.77
   3  -6 -16  492.51   31.73
   3  -6 -16  514.87   31.95
  -3  -6  16  513.55   34.62
   3  -6 -15    6.34    3.89
   3  -6 -15    4.25    3.49
   3  -6 -15    1.49    2.55
  -3  -6  15    2.31    2.19
   3  -6 -14   14.39    4.99
   3  -6 -14   10.53    3.33
   3  -6 -14   10.71    4.26
   3  -6 -14   11.20    4.73
  -3  -6  14   13.63    5.56
  -3  -6  13  147.34   13.44
   3  -6 -13  144.95   12.96
   3   6 -13  134.13   14.30
   3  -6 -13  155.84   15.37
  -3  -6  13  147.53   16.92
   3  -6 -13  159.42   15.94
   3  -6 -12  117.85   11.50
  -3  -6  12  135.39   12.68
  -3  -6  12  127.66   15.75
   3  -6 -12  144.94   13.94
  -3  -6  12  127.69   14.77
   3  -6 -12  139.69   14.39
   3   6 -12  115.04   12.99
  -3  -6  11  120.34   11.58
   3  -6 -11  139.84   13.87
  -3  -6  11   99.38   12.34
   3  -6 -11  124.00   12.56
   3   6 -11   99.31   11.53
  -3  -6  11  106.03   13.75
   3  -6 -11  103.83   10.72
  -3  -6  10 1139.73   47.28
  -3  -6  10 1183.59   40.15
  -3  -6  10 1167.58   49.74
   3  -6 -10 1227.25   44.08
  -3  -6  10 1121.72   43.75
   3  -6 -10 1175.41   41.05
   3  -6 -10 1221.86   41.59
   3   6 -10 1150.26   41.60
   3  -6 -10 1151.66   39.41
  -3  -6   9   35.82    5.98
  -3  -6   9   30.70    6.78
   3  -6  -9   35.90    6.09
  -3   6   9   35.18    5.59
  -3  -6   9   34.51    7.61
  -3  -6   9   33.60    6.56
   3  -6  -9   37.87    6.84
   3  -6  -9   39.97    6.50
   3  -6  -9   40.21    6.43
   3   6  -9   33.66    6.38
   3  -6  -9   32.88    2.59
  -3  -6   8  996.89   34.28
  -3   6   8  918.96   32.07
  -3  -6   8  842.44   38.48
   3  -6  -8  939.18   21.71
  -3  -6   8  907.29   39.65
   3  -6  -8  982.86   36.18
  -3  -6   8  870.67   34.31
   3   6  -8  933.17   34.30
   3  -6  -8  875.23   32.74
  -3  -6   7   31.31    5.33
   3  -6  -7   26.28    5.01
  -3  -6   7   25.34    6.01
  -3  -6   7   34.31    6.81
   3  -6  -7   26.72    2.97
  -3   6   7   28.33    5.17
  -3  -6   7   26.55    4.96
   3   6  -7   23.73    4.80
   3  -6  -6    1.96    0.86
  -3   6   6    2.89    1.17
   3  -6  -6    1.90    0.94
  -3  -6   6    1.98    0.96
   3   6  -6    2.59    1.76
   3   6  -5    6.05    2.95
   3  -6  -5    6.67    1.76
   3  -6  -5    2.86    1.01
  -3   6   5    3.16    1.44
   3   6  -4 1026.80   33.65
   3  -6  -4 1062.79   28.25
  -3   6   4 1051.86   34.51
   3  -6  -4 1048.03   32.31
   3  -6  -4 1048.20   34.18
   3  -6  -3   71.59    6.80
  -3   6   3   71.16    7.73
   3   6  -3   75.19    7.78
   3  -6  -2 1705.61   43.24
  -3   6   2 1852.71   49.43
   3   6  -2 1818.15   47.07
   3   6  -1  102.53    8.85
   3  -6  -1   96.14    7.40
   3  -6  -1  109.68    8.02
  -3   6   1  113.79   10.03
   3   6   0  295.91   15.22
   3  -6   0  297.37   13.40
  -3  -6   0  303.96   14.93
  -3   6   0  310.36   17.32
   3   6   1   14.72    3.22
  -3  -6  -1   13.28    2.96
  -3   6  -1   19.53    4.25
   3  -6   1   14.15    2.60
   3   6   2  230.50   13.17
  -3  -6  -2  218.47   12.34
  -3  -6  -2  227.83   10.21
  -3   6  -2  254.02   15.70
   3  -6   2  235.59   10.78
   3   6   3    5.51    2.22
  -3   6  -3    5.53    2.48
   3  -6   3    7.77    1.83
  -3  -6  -3    4.61    1.68
  -3  -6  -3    6.38    1.88
   3   6   4 1289.77   36.80
   3  -6   4 1286.45   29.90
  -3  -6  -4 1197.61   34.65
  -3   6  -4 1317.15   41.44
   3   6   5   49.16    6.03
  -3  -6  -5   46.73    5.40
   3  -6   5   46.47    6.33
  -3   6  -5   48.63    7.03
   3   6   5   49.13    6.27
   3   6   6  870.90   28.82
   3  -6   6  847.32   31.38
  -3  -6  -6  792.21   26.29
   3   6   6  857.91   28.77
  -3   6  -6  883.63   32.94
  -3   6  -7   24.39    5.07
   3   6   7   17.84    3.58
   3  -6   7   23.87    3.22
   3   6   7   19.01    3.73
  -3  -6  -7   17.96    3.34
   3  -6   7   15.70    3.88
  -3  -6  -7   22.21    4.76
   3   6   7   22.61    3.49
   3  -6   8   23.46    4.88
   3  -6   8   18.78    2.59
  -3   6  -8   17.42    4.35
   3   6   8   17.51    3.81
   3   6   8   20.44    2.72
  -3  -6  -8   25.02    4.98
   3   6   8   23.54    4.10
   3   6   9  111.10    9.61
   3   6   9  104.07    4.41
   3   6   9   91.58    8.26
   3  -6   9  123.44    6.65
  -3  -6  -9  112.85   11.32
  -3   6  -9  128.16   12.23
   3  -6   9  122.65   12.48
   3  -6  10  284.55   20.20
   3   6  10  308.69   16.60
   3  -6  10  323.12   11.55
   3   6  10  253.16   14.28
  -3  -6 -10  306.64   19.85
  -3   6 -10  310.12   19.58
   3  -6  11  157.81   15.54
   3   6  11  172.16   12.36
   3  -6  11  167.99    8.06
  -3  -6 -11  148.09   14.43
  -3   6 -11  154.57   13.83
   3   6  12 1101.72   36.00
  -3  -6 -12 1099.40   43.97
  -3   6 -12 1085.96   40.80
   3  -6  12 1116.36   26.88
  -3  -6 -12 1105.05   35.59
   3   6  13    4.44    1.73
  -3  -6 -13    8.49    2.63
  -3  -6 -13    7.25    3.92
  -3   6 -13    8.76    2.95
   3   6  14  225.50   14.72
  -3  -6 -14  198.39   18.93
  -3   6 -14  212.20   16.50
  -3  -6 -14  223.58   19.06
  -3  -6 -15   17.07    5.85
  -3  -6 -15   19.40    6.52
  -3  -6 -16   11.09    5.05
  -3  -6 -16    7.12    3.57
  -3  -6 -17   39.26    9.11
  -3  -6 -17   41.04    9.86
  -3  -6 -18  245.28   22.79
   3  -7 -20  198.28   22.05
  -3  -7  20  229.01   25.20
   3  -7 -19   30.02    8.56
  -3  -7  19   23.10    8.00
   3  -7 -18   79.81   13.57
   3  -7 -18   70.70   13.06
   3  -7 -18   69.78   12.94
  -3  -7  18   89.02   14.87
   3   7 -18   66.83   11.50
   3  -7 -17  118.88   15.90
   3  -7 -17  132.46   16.83
   3   7 -17  117.51   15.09
   3  -7 -17  131.08   16.81
  -3  -7  17  134.46   18.20
  -3  -7  16   95.82   15.09
   3   7 -16  103.18   14.21
   3  -7 -16  149.35   17.47
   3  -7 -16  146.94   17.07
   3  -7 -16  132.58   16.31
   3  -7 -15  177.36   17.76
   3  -7 -15  188.99   18.43
  -3  -7  15  140.04   17.99
   3  -7 -15  180.14   18.66
   3  -7 -14  746.03   38.23
   3  -7 -14  751.56   36.94
   3  -7 -14  689.07   30.37
  -3  -7  14  656.98   39.14
  -3  -7  13    6.21    3.46
   3  -7 -13    2.48    1.70
   3  -7 -13    2.25    2.58
   3  -7 -13    2.62    1.79
   3   7 -13    3.39    2.46
  -3  -7  12  491.73   25.65
   3  -7 -12  434.38   23.58
  -3  -7  12  429.08   28.21
   3  -7 -12  513.70   27.91
   3  -7 -12  514.38   29.17
   3   7 -12  442.42   26.99
  -3  -7  12  455.32   30.76
  -3  -7  11  129.71   15.62
  -3  -7  11  148.31   13.41
   3  -7 -11  129.82   12.31
   3  -7 -11  158.76   15.35
   3  -7 -11  159.36   14.31
  -3  -7  11  123.30   14.06
   3   7 -11  125.50   13.37
   3  -7 -10    7.42    3.03
  -3  -7  10    5.50    3.18
  -3  -7  10    4.08    3.16
  -3   7  10    7.08    2.89
   3  -7 -10   18.39    4.69
  -3  -7  10    7.39    2.49
   3  -7 -10   12.96    4.48
   3   7 -10    7.34    3.33
  -3  -7  10    6.04    2.27
   3  -7  -9   11.54    1.39
  -3  -7   9   17.63    4.38
  -3  -7   9    9.34    3.70
  -3  -7   9   11.14    3.41
   3  -7  -9   13.24    3.93
   3  -7  -9   14.25    3.56
   3  -7  -9   10.81    3.57
   3  -7  -9   15.92    4.49
  -3  -7   9    8.22    3.18
  -3   7   9   13.89    3.70
   3   7  -9   16.30    4.33
   3  -7  -9   12.63    1.51
  -3  -7   8  395.48   20.93
   3  -7  -8  384.01   20.74
  -3  -7   8  323.02   23.08
   3  -7  -8  369.07   11.70
  -3  -7   8  341.75   20.46
  -3   7   8  407.43   20.46
   3  -7  -8  427.92   22.88
   3  -7  -8  411.48   21.54
  -3  -7   8  362.51   24.04
   3   7  -8  385.13   21.48
   3  -7  -7   21.25    2.78
  -3  -7   7   16.87    4.11
  -3  -7   7   15.85    3.72
  -3  -7   7   17.10    4.64
   3  -7  -7   20.78    4.55
   3  -7  -7   25.32    5.55
  -3   7   7   17.23    4.08
   3   7  -7   19.34    4.09
  -3   7   6 1088.34   36.12
   3  -7  -6 1053.52   36.13
   3   7  -6 1046.51   36.58
   3  -7  -6 1045.35   27.11
   3  -7  -5  197.52   13.75
   3  -7  -5  184.58    9.78
   3   7  -5  190.97   13.60
  -3   7   5  186.25   13.58
   3  -7  -4  758.06   28.84
   3  -7  -4  760.88   27.15
  -3   7   4  737.86   29.03
   3   7  -4  732.07   28.51
   3  -7  -3  114.26   10.15
   3  -7  -3  121.67    9.54
  -3   7   3  103.19    9.95
   3   7  -3  106.28    9.72
   3   7  -2    3.17    1.77
  -3   7   2    2.85    1.76
  -3   7   1   43.09    6.57
   3  -7  -1   40.04    5.11
   3   7  -1   46.42    6.17
   3   7   0 1338.72   39.69
  -3  -7   0 1411.68   39.19
   3  -7   0 1392.11   36.48
  -3   7   0 1403.12   43.65
   3   7   1   34.22    5.12
  -3   7  -1   29.63    5.66
  -3  -7  -1   34.49    5.03
   3  -7   1   31.50    4.07
   3   7   2 2101.60   52.78
  -3  -7  -2 2073.32   51.36
   3  -7   2 2141.48   47.68
  -3   7  -2 2138.41   58.26
   3   7   3  179.72   11.96
  -3  -7  -3  179.64   11.20
  -3   7  -3  172.13   13.80
   3  -7   3  190.80    9.81
  -3  -7  -3  182.49   10.21
   3   7   4  358.24   17.37
  -3  -7  -4  343.25   16.05
   3   7   4  377.23   19.99
  -3  -7  -4  384.17   16.37
  -3   7  -4  341.10   20.10
  -3   7  -5  172.50   13.95
   3   7   5  158.70   11.27
  -3  -7  -5  148.68   10.14
   3   7   5  148.33   11.84
  -3   7  -6  656.34   29.47
  -3  -7  -6  603.41   22.53
   3   7   6  665.05   24.95
   3  -7   6  663.68   27.06
   3   7   6  705.66   25.99
   3   7   6  636.52   25.81
   3  -7   6  631.79   27.73
  -3   7  -7   96.58   10.89
   3   7   7  114.98    9.60
   3  -7   7  111.68   11.44
   3  -7   7  125.10   11.00
   3   7   7   88.33    8.81
   3   7   7  111.97    8.60
  -3  -7  -7   99.46    8.23
  -3  -7  -7  113.43   10.21
  -3   7  -8 1150.88   42.44
   3   7   8 1240.51   37.32
   3   7   8 1319.51   31.75
   3  -7   8 1287.78   32.97
  -3  -7  -8 1097.73   34.02
  -3  -7  -8 1315.66   41.44
   3  -7   8 1169.24   39.22
   3   7   8 1125.99   36.38
   3  -7   8 1240.54   44.18
   3  -7   9   16.47    2.86
   3   7   9   13.86    3.59
   3   7   9   12.78    3.36
   3  -7   9   13.80    3.75
   3  -7   9   18.43    4.98
  -3   7  -9   16.16    3.78
  -3  -7  -9   15.43    4.59
   3   7   9   12.98    1.95
   3   7  10  437.38   20.40
   3  -7  10  407.82   21.52
   3  -7  10  409.04   25.67
   3   7  10  408.93   19.72
  -3  -7 -10  495.00   25.52
   3  -7  10  459.11   15.93
  -3   7 -10  413.48   24.21
   3   7  11   58.96    7.13
  -3   7 -11   49.95    8.27
   3   7  11   44.27    6.15
  -3  -7 -11   63.52    9.39
   3  -7  11   61.68    5.27
  -3  -7 -11   57.10    7.43
   3   7  12    9.42    2.92
  -3   7 -12    4.34    2.46
   3  -7  12    6.97    1.75
  -3  -7 -12   10.59    3.35
  -3  -7 -12    8.51    3.83
   3   7  13  197.97   13.50
   3  -7  13  180.42    9.29
  -3  -7 -13  185.52   17.60
  -3  -7 -13  156.26   12.70
  -3   7 -13  176.08   15.99
  -3  -7 -14  304.34   23.79
  -3   7 -14  364.75   23.28
  -3  -7 -15   66.57   10.79
  -3  -7 -15   54.31   10.33
  -3  -7 -16  424.39   28.91
  -3  -7 -16  375.55   28.45
  -3  -7 -17    2.45    3.34
  -3  -7 -17    3.47    2.86
   3  -8 -20   20.72    7.24
  -3  -8  20   18.72    6.96
   3  -8 -19   86.78   14.61
  -3  -8  19   86.00   15.42
   3  -8 -18  247.79   24.93
  -3  -8  18  260.34   26.52
   3  -8 -18  266.18   25.30
   3  -8 -18  216.35   22.63
   3   8 -18  190.38   20.34
   3   8 -17    5.10    4.56
   3  -8 -17    7.70    4.71
   3  -8 -17    6.68    3.93
   3  -8 -17    4.51    2.96
  -3  -8  17    1.94    4.44
   3  -8 -16  285.41   24.70
   3  -8 -16  295.81   24.77
   3   8 -16  208.80   20.93
  -3  -8  16  248.75   25.00
   3  -8 -16  278.46   23.93
  -3  -8  15   85.83   14.18
   3   8 -15   68.98   11.72
   3  -8 -15  109.27   14.50
   3  -8 -15   96.04   13.95
  -3  -8  14   90.52   14.48
   3  -8 -14   92.29   13.32
   3   8 -14   61.87   10.80
   3  -8 -14   74.32    9.61
   3  -8 -14   91.52   12.80
   3  -8 -13  182.47   15.30
   3  -8 -13  202.77   19.09
   3  -8 -13  222.88   19.26
   3   8 -13  167.69   17.39
  -3  -8  13  184.87   20.00
  -3  -8  12  181.52   19.34
   3  -8 -12  191.23   15.31
   3  -8 -12  220.19   19.06
   3  -8 -12  220.08   18.14
   3   8 -12  151.42   16.18
  -3  -8  11  133.40   16.10
   3  -8 -11  135.04   12.72
   3  -8 -11  145.87   15.03
   3  -8 -11  150.86   14.38
  -3  -8  11  123.39   14.03
   3   8 -11  137.99   14.62
  -3  -8  10  531.39   26.54
  -3  -8  10  458.44   29.87
   3  -8 -10  507.70   25.38
   3  -8 -10  544.56   27.22
  -3  -8  10  454.66   27.02
   3   8 -10  528.66   28.40
   3  -8 -10  547.47   28.78
  -3   8  10  544.52   24.76
  -3  -8   9   84.44    9.95
   3  -8  -9   68.74    3.56
  -3  -8   9   69.36   10.60
  -3   8   9   72.84    8.73
   3  -8  -9   80.64   10.04
   3  -8  -9   72.56    8.96
  -3  -8   9   74.18   11.26
  -3  -8   9   64.73    9.13
   3  -8  -9   76.86    9.46
   3   8  -9   84.42   10.72
   3  -8  -9   66.69    3.67
  -3  -8   8  375.77   20.91
  -3  -8   8  311.49   22.19
  -3  -8   8  284.86   21.54
   3  -8  -8  349.38   20.22
   3  -8  -8  353.45   21.13
  -3   8   8  346.20   19.45
   3  -8  -8  371.83   20.94
  -3  -8   8  312.40   19.73
   3  -8  -8  348.77   11.54
   3  -8  -8  331.60   12.06
   3   8  -8  289.15   19.90
  -3  -8   7  277.14   17.53
   3  -8  -7  262.59   11.06
  -3   8   7  280.19   17.31
   3  -8  -7  264.89   17.71
   3  -8  -7  285.68   17.86
   3   8  -7  275.07   18.29
   3  -8  -7  255.50   16.85
   3  -8  -6    1.27    1.62
   3  -8  -6    2.70    1.19
   3  -8  -6    0.03    1.03
   3   8  -6   -0.61    2.29
  -3   8   6    1.57    1.17
   3  -8  -5  396.98   20.84
   3  -8  -5  411.30   20.38
  -3   8   5  379.20   20.69
   3   8  -5  381.11   20.78
   3  -8  -4  446.80   22.16
   3  -8  -4  470.11   21.19
  -3   8   4  462.93   23.10
   3   8  -4  438.56   22.18
   3  -8  -3   14.84    3.74
  -3   8   3    9.70    3.64
   3   8  -3   11.36    3.52
  -3   8   2  778.99   31.31
   3   8  -2  719.87   28.51
  -3  -8   1  327.09   16.96
  -3   8   1  336.44   19.70
   3   8  -1  305.40   17.22
  -3  -8   0  780.37   27.61
  -3   8   0  751.33   31.54
   3   8   0  742.56   28.25
  -3  -8  -1 1083.85   33.69
   3  -8   1 1125.32   31.70
  -3   8  -1 1128.08   39.87
   3   8   1 1046.95   34.82
   3   8   2  152.58   11.48
  -3  -8  -2  148.30   10.82
   3  -8   2  164.61    9.98
  -3   8  -2  175.81   14.37
   3   8   3  334.91   17.59
  -3   8  -3  378.68   22.07
  -3  -8  -3  344.38   16.79
   3  -8   3  371.16   15.34
   3  -8   3  361.37   19.63
  -3   8  -3  376.34   16.71
   3   8   4 1167.55   36.34
  -3   8  -4 1195.26   42.64
   3  -8   4 1170.18   39.06
  -3  -8  -4 1079.33   33.42
  -3   8  -4 1098.90   31.90
   3   8   4 1236.72   41.90
   3   8   4 1298.27   43.74
   3   8   5   30.73    5.06
   3   8   5   37.20    6.24
  -3  -8  -5   27.19    4.45
  -3   8  -5   32.09    6.34
  -3   8  -5   33.50    4.31
   3   8   5   40.05    6.58
   3  -8   5   28.30    5.25
   3   8   6 1312.58   38.78
   3   8   6 1094.10   35.41
  -3   8  -6 1066.01   41.34
  -3  -8  -6 1033.27   32.46
   3  -8   6 1095.32   38.12
   3   8   6 1153.91   38.61
  -3  -8  -6 1253.70   37.36
  -3   8  -7  713.52   32.72
   3   8   7  692.35   26.71
   3  -8   7  727.13   32.18
   3   8   7  650.58   27.60
   3   8   7  762.35   26.27
  -3  -8  -7  768.01   29.10
   3  -8   7  774.26   30.61
  -3  -8  -7  629.45   23.69
   3   8   8   31.74    4.31
   3   8   8   24.78    4.82
  -3   8  -8   25.86    6.07
   3  -8   8   27.75    5.92
  -3  -8  -8   28.82    4.35
   3   8   8   29.28    5.19
   3  -8   8   22.12    4.82
  -3  -8  -8   34.44    6.04
  -3   8  -9  717.52   34.08
   3   8   9  714.29   27.57
   3  -8   9  828.47   26.09
   3  -8   9  773.13   31.52
   3   8   9  661.04   27.76
   3   8   9  731.98   21.24
  -3  -8  -9  776.39   32.29
   3  -8   9  719.13   34.92
  -3   8 -10  348.93   23.15
   3   8  10  338.73   18.01
   3   8  10  312.90    9.24
   3  -8  10  367.83   21.03
   3   8  10  310.75   17.91
  -3  -8 -10  374.83   22.50
   3   8  10  353.08   10.09
   3  -8  10  366.71   15.56
   3  -8  10  339.41   23.88
   3   8  11  144.13   11.35
  -3  -8 -11  130.30   13.66
   3   8  11  102.57   10.11
   3  -8  11  149.25    9.29
  -3  -8 -11  139.78   12.26
  -3   8 -11  141.44   14.60
   3   8  12  623.09   25.39
  -3  -8 -12  626.95   27.57
  -3  -8 -12  610.93   32.01
   3  -8  12  590.22   20.34
  -3   8 -12  540.12   30.49
   3   8  13   94.28    9.16
  -3  -8 -13   77.74   11.40
  -3   8 -13   82.88   11.51
  -3  -8 -14  223.62   20.32
  -3   8 -14  187.85   17.56
  -3  -8 -15  199.37   19.85
  -3  -8 -16   32.80    7.79
  -3  -8 -16   27.28    7.38
  -3  -8 -17  121.97   15.81
  -3  -8 -17  109.65   15.85
   3  -9 -19  143.16   19.05
  -3  -9  19  166.08   21.80
   3   9 -18   87.21   14.07
   3  -9 -18  111.53   16.58
  -3  -9  18  127.56   18.82
   3  -9 -17  501.34   34.23
   3  -9 -17  459.87   33.19
  -3  -9  17  463.57   35.69
   3  -9 -17  500.29   34.21
   3  -9 -16    7.78    4.70
   3   9 -16    1.13    1.91
   3  -9 -16    3.58    4.04
  -3  -9  16   -2.69    3.96
   3  -9 -15   44.33    9.72
  -3  -9  15   47.22   10.85
   3  -9 -15   57.95   10.82
   3   9 -15   33.07    8.16
   3   9 -14  153.38   18.01
   3  -9 -14  212.69   20.72
   3  -9 -14  237.95   21.07
  -3  -9  14  191.08   21.11
  -3  -9  13   25.52    7.34
   3   9 -13   18.86    5.54
   3  -9 -13   15.62    5.26
   3  -9 -13   28.53    7.11
   3   9 -13   15.23    5.82
   3  -9 -13   20.81    5.25
  -3  -9  12  290.16   24.77
   3  -9 -12  277.74   22.42
   3  -9 -12  319.57   22.74
   3  -9 -12  273.28   19.08
   3   9 -12  262.13   21.83
  -3  -9  11   89.53   13.24
  -3   9  11  100.97   10.53
  -3  -9  11   96.33   12.39
   3  -9 -11  115.06   13.67
   3  -9 -11  103.68   11.40
   3  -9 -11  130.63   13.56
   3   9 -11   90.06   12.45
  -3  -9  10   -0.16    2.30
   3  -9 -10    1.63    1.87
  -3   9  10    3.06    2.27
   3  -9 -10   -0.54    2.14
  -3  -9  10    3.68    2.18
   3  -9 -10    0.93    1.56
   3   9 -10    4.22    2.43
  -3  -9   9  447.11   24.41
  -3   9   9  450.88   23.21
  -3  -9   9  371.37   25.57
   3  -9  -9  438.66   11.62
   3  -9  -9  477.90   26.44
   3  -9  -9  416.56   23.42
  -3  -9   9  376.02   23.11
   3   9  -9  414.22   25.23
   3  -9  -9  404.60   11.60
  -3  -9   8  130.53   12.50
  -3   9   8  119.98   11.52
   3  -9  -8  143.36   13.12
   3  -9  -8  136.73   12.67
   3  -9  -8  123.47    6.77
   3  -9  -8  119.64   12.46
   3   9  -8  117.18   12.50
   3  -9  -8  117.53    6.95
  -3  -9   7  285.88   18.41
  -3   9   7  253.47   17.07
   3  -9  -7  261.99   17.72
   3  -9  -7  245.76   11.35
   3  -9  -7  267.69   18.17
   3  -9  -7  275.20   18.18
   3  -9  -7  240.15   11.62
   3   9  -7  269.86   19.00
  -3  -9   6  271.74   17.57
   3  -9  -6  240.54   16.98
   3  -9  -6  269.32   17.65
   3  -9  -6  281.31   17.71
  -3   9   6  270.26   17.95
   3   9  -6  241.39   17.42
   3  -9  -5  221.91   15.01
  -3   9   5  204.24   15.55
   3   9  -5  193.36   15.19
   3  -9  -5  205.50   15.32
   3  -9  -4  223.22   15.82
  -3   9   4  240.47   16.83
   3   9  -4  250.44   16.97
   3   9  -3  993.62   36.06
   3  -9  -3 1029.53   36.63
  -3   9   3  999.85   37.73
  -3  -9   2  252.81   15.69
   3  -9  -2  254.32   14.97
   3  -9  -2  266.24   17.03
  -3   9   2  252.96   17.75
   3   9  -2  238.66   16.01
  -3   9   1  746.23   32.01
   3   9  -1  678.22   28.18
  -3  -9   1  723.60   27.79
  -3  -9   0  562.42   23.60
   3   9   0  542.43   24.43
  -3   9   0  549.61   27.38
   3   9   1    2.48    1.65
  -3   9  -1    4.01    2.03
  -3  -9  -1    5.84    2.21
  -3   9  -1    4.73    2.95
  -3   9  -2  384.78   23.22
  -3  -9  -2  393.25   18.71
  -3   9  -2  362.85   18.03
   3   9   2  385.82   19.76
   3  -9   3  779.96   31.36
  -3   9  -3  751.95   33.90
  -3  -9  -3  728.23   26.79
  -3   9  -3  728.61   26.39
   3   9   3  824.28   35.42
   3   9   3  755.39   34.88
   3   9   3  739.84   28.71
   3   9   4   42.93    6.21
  -3  -9  -4   32.54    4.90
  -3   9  -4   28.20    6.12
  -3   9  -4   31.83    4.85
   3   9   4   52.52    8.20
   3   9   4   50.82    7.76
   3  -9   4   28.85    5.52
   3   9   5 2037.31   54.78
  -3   9  -5 2111.12   51.07
  -3   9  -5 2121.22   64.47
  -3  -9  -5 1963.21   51.54
   3   9   5 2211.50   61.61
   3  -9   5 2173.05   59.70
   3   9   5 2245.89   61.67
   3   9   6   92.52    9.18
  -3   9  -6   90.48   11.49
  -3  -9  -6   82.03    7.90
  -3   9  -6  101.45    8.13
  -3  -9  -6   93.83    9.11
   3   9   6   82.84    9.79
   3  -9   6   94.54   10.19
   3   9   6   87.79    9.61
   3   9   7  344.09   18.40
  -3   9  -7  354.21   23.60
   3  -9   7  340.53   22.01
   3   9   7  410.38   19.51
  -3  -9  -7  295.80   15.59
   3   9   7  346.23   20.16
  -3  -9  -7  396.00   20.51
  -3   9  -7  363.31   15.49
   3  -9   7  361.42   20.98
   3   9   8  352.98   18.80
  -3   9  -8  342.33   23.54
   3  -9   8  345.06   20.81
   3   9   8  360.54   20.50
  -3  -9  -8  403.69   21.70
   3   9   8  411.30   17.85
   3  -9   8  360.95   23.77
  -3  -9  -8  331.44   16.43
   3   9   9  128.81   10.90
  -3   9  -9  120.65   14.21
   3  -9   9  140.96   10.83
   3   9   9  115.14   11.34
   3   9   9  139.17    8.87
   3  -9   9  137.09   13.06
   3  -9   9  134.72   14.76
  -3  -9  -9  136.89   12.93
  -3  -9  -9  124.27    9.64
   3   9  10  320.14   17.71
  -3   9 -10  263.81   21.28
   3  -9  10  326.57   16.54
   3   9  10  359.76   12.59
  -3  -9 -10  355.01   22.11
   3  -9  10  270.32   19.02
   3   9  10  278.31   17.95
   3   9  11  871.19   31.09
   3   9  11  717.37   30.73
  -3   9 -11  766.02   38.05
  -3  -9 -11  816.39   36.85
   3  -9  11  885.11   28.19
   3   9  12    8.62    2.73
  -3   9 -12    4.69    2.36
   3   9  12    9.93    2.77
  -3  -9 -12   16.91    4.57
  -3  -9 -12   19.25    5.72
   3  -9  12    9.67    2.69
  -3  -9 -13  485.98   29.71
  -3   9 -13  464.95   29.52
  -3  -9 -14  100.35   13.80
  -3   9 -14   90.75   12.77
  -3  -9 -15   15.88    5.94
  -3  -9 -16  151.94   18.15
  -3  -9 -17   92.33   14.10
   3 -10 -19   99.56   16.53
  -3 -10  19  124.10   19.11
   3 -10 -18   14.18    5.89
   3  10 -18   16.30    6.12
  -3 -10  18   13.92    6.47
   3  10 -17   15.23    7.49
   3 -10 -17    9.52    4.53
   3 -10 -17   13.65    5.69
  -3 -10  17   17.34    7.30
   3  10 -16  117.71   16.73
   3 -10 -16  148.75   18.65
   3 -10 -16  164.09   19.12
  -3 -10  16  138.07   19.30
   3 -10 -15  361.56   28.51
   3 -10 -15  422.99   29.86
   3  10 -15  263.76   25.08
  -3 -10  15  318.87   28.70
  -3 -10  14   74.84   13.37
   3 -10 -14   69.79   11.98
   3  10 -14   66.39   12.08
   3 -10 -14   90.26   13.22
  -3 -10  13  483.36   33.49
   3 -10 -13  525.41   27.92
   3 -10 -13  571.18   33.96
   3 -10 -13  629.06   34.39
   3  10 -13  432.86   31.70
  -3  10  12    0.69    1.63
   3 -10 -12    3.55    2.47
  -3 -10  12    2.01    3.28
   3  10 -12   -0.48    4.75
   3 -10 -12   -1.11    3.36
   3 -10 -12    2.10    2.13
   3  10 -12   -1.76    3.96
  -3 -10  11   67.53   11.28
   3 -10 -11   80.66   11.56
   3 -10 -11   79.78   10.94
  -3  10  11   82.43    9.97
  -3 -10  11   67.09   10.25
   3 -10 -11   61.82    9.27
   3  10 -11   68.38   11.01
   3  10 -11   65.01   11.54
  -3 -10  10   19.87    6.20
  -3  10  10   29.67    5.89
   3 -10 -10   31.62    7.25
  -3 -10  10   23.07    5.86
   3  10 -10   28.90    7.50
   3 -10 -10   33.94    6.72
   3 -10  -9  192.16   15.92
   3 -10  -9  178.92    7.30
  -3 -10   9  169.22   15.10
   3 -10  -9  209.72   17.57
   3  10  -9  196.47   17.54
   3 -10  -9  165.78    7.28
  -3  10   9  189.24   15.24
   3 -10  -8   60.88    5.05
   3 -10  -8   69.77    9.51
  -3  10   8   57.82    8.31
   3  10  -8   69.11   10.38
   3 -10  -8   63.10    5.22
   3 -10  -8   50.01    7.82
  -3 -10   7  805.87   33.54
   3 -10  -7  761.80   32.79
   3 -10  -7  801.28   33.35
  -3  10   7  731.61   32.05
   3 -10  -7  725.45   22.56
   3 -10  -7  751.60   32.34
   3 -10  -7  699.06   22.88
   3  10  -7  664.82   32.91
  -3 -10   6   71.84    9.22
   3 -10  -6   74.27    7.07
   3 -10  -6   76.36    9.60
  -3  10   6   62.72    8.89
   3  10  -6   72.30    9.87
   3 -10  -6   91.45   10.14
   3 -10  -6   80.63    9.64
  -3 -10   5  685.05   29.43
   3 -10  -5  639.10   28.12
  -3  10   5  642.73   29.70
   3 -10  -5  660.10   28.27
   3 -10  -5  659.97   29.45
   3 -10  -5  592.67   23.20
   3  10  -5  605.86   29.20
   3 -10  -4   62.36    8.01
  -3 -10   4   55.83    7.77
   3 -10  -4   72.88    9.33
  -3  10   4   67.59    9.02
   3  10  -4   65.47    8.95
   3  10  -3   71.22    9.26
  -3 -10   3   87.68    9.57
   3 -10  -3   70.18    8.25
   3 -10  -3   82.00    9.68
  -3 -10   2   19.72    4.22
  -3  10   2   20.10    5.37
   3 -10  -2   15.44    4.07
   3 -10  -2    8.06    2.84
   3  10  -2   15.98    3.91
  -3 -10   1  686.42   27.57
   3 -10  -1  681.00   26.22
  -3  10   1  656.72   31.47
   3 -10  -1  679.91   29.69
   3  10  -1  599.34   27.72
  -3  10   0    7.94    3.77
  -3 -10   0    6.82    2.78
   3 -10   0    9.63    2.88
  -3  10   0    7.17    2.85
   3  10   0   12.39    3.89
  -3  10  -1 1892.48   59.47
  -3 -10  -1 1845.72   50.33
   3  10   1 1734.01   51.85
  -3  10  -1 1824.47   51.10
   3  10   1 1869.16   63.94
   3  10   2   42.42    6.69
   3 -10   2   56.11    8.11
  -3 -10  -2   49.71    6.50
  -3  10  -2   62.40    9.37
  -3  10  -2   56.87    7.29
   3  10   2   50.22    9.10
  -3  10  -3  399.85   25.00
   3 -10   3  403.58   22.70
  -3 -10  -3  380.20   19.01
  -3  10  -3  370.71   19.04
   3  10   3  474.59   27.45
   3  10   3  405.99   25.74
   3  10   3  382.51   20.48
   3  10   4  229.83   15.45
  -3  10  -4  209.99   18.20
  -3 -10  -4  219.80   14.01
   3  10   4  261.31   19.73
   3 -10   4  217.72   16.40
   3  10   4  253.54   19.23
  -3  10  -4  205.03   13.60
   3  10   5   10.35    3.34
  -3 -10  -5   11.57    2.98
   3  10   5    6.78    3.26
  -3  10  -5    5.12    2.74
   3  10   5    5.27    2.82
   3 -10   5   11.02    3.52
  -3  10  -5   11.39    3.13
  -3 -10  -5    9.44    3.08
  -3  10  -6   90.89   12.29
  -3 -10  -6  112.95   10.39
   3 -10   6   84.56   10.11
  -3 -10  -6   81.00    8.04
  -3  10  -6   80.25    7.87
   3  10   6   98.52   11.23
   3  10   6  114.48   11.54
   3  10   6   96.04    9.84
  -3  10  -7  537.60   31.20
   3  10   7  623.26   26.17
  -3 -10  -7  482.56   21.37
  -3 -10  -7  580.73   26.26
  -3  10  -7  557.94   21.76
   3  10   7  549.46   27.49
   3  10   7  562.76   25.08
   3 -10   7  608.19   28.90
   3  10   8   10.57    3.64
  -3  10  -8    4.22    3.01
   3 -10   8    8.41    3.51
   3  10   8    6.73    2.32
  -3 -10  -8   11.05    3.59
   3 -10   8    4.13    2.18
  -3  10  -8   10.10    2.69
   3  10   8    9.96    3.11
  -3 -10  -8    7.53    2.39
   3 -10   9  864.60   36.53
  -3  10  -9  834.48   40.75
   3  10   9  940.21   28.63
  -3  10  -9  899.99   26.55
  -3 -10  -9  753.25   27.37
   3  10   9  840.62   34.77
  -3 -10  -9  925.97   36.92
   3  10   9  888.43   32.75
   3  10  10    4.24    2.30
   3 -10  10   -0.23    1.95
  -3  10 -10   -1.83    2.47
   3  10  10    2.10    1.16
   3  10  10    1.92    1.92
  -3 -10 -10   -0.24    1.80
   3 -10  11   83.06    8.72
  -3  10 -11   69.05   11.04
  -3 -10 -11   77.86   11.11
   3  10  11   75.68    4.69
   3  10  11   73.19    8.44
  -3  10 -12   56.44   10.39
  -3 -10 -12   66.08   10.60
   3 -10  12   64.68    7.21
   3  10  12   63.47    7.63
  -3 -10 -13  180.81   18.17
  -3  10 -13  161.32   17.83
  -3 -10 -14  198.81   19.63
  -3  10 -14  159.25   17.96
  -3 -10 -15  339.68   26.97
  -3 -10 -16   39.60    8.97
  -3 -11  19  244.82   27.51
   3 -11 -18   24.86    7.54
   3  11 -18   18.63    6.76
  -3 -11  18   41.88   11.49
   3 -11 -17  662.61   41.66
  -3 -11  17  575.40   40.65
  -3 -11  16   42.18   10.82
   3 -11 -16   37.46    9.42
   3  11 -16   40.24    9.76
   3 -11 -16   52.22   11.09
   3  11 -15  126.38   18.10
   3 -11 -15  158.52   18.63
   3 -11 -15  139.48   18.01
  -3 -11  15  150.39   19.52
   3  11 -14   11.33    4.95
  -3 -11  14    9.80    5.96
   3 -11 -14   13.16    5.44
   3 -11 -14    7.82    4.72
   3  11 -13   24.20    7.46
  -3 -11  13   25.19    7.73
   3 -11 -13   32.35    7.72
   3 -11 -13   19.85    6.20
   3 -11 -12   10.08    4.17
  -3 -11  12    9.20    5.05
   3 -11 -12   11.78    4.14
  -3  11  12   11.70    3.81
   3 -11 -12   11.47    4.82
   3  11 -12    9.72    4.52
   3  11 -12   16.52    5.63
  -3  11  11  729.27   32.40
   3  11 -11  631.80   39.46
  -3 -11  11  579.20   35.08
   3 -11 -11  829.79   37.64
   3 -11 -11  815.07   39.21
   3  11 -11  716.05   38.79
   3 -11 -11  709.56   33.86
   3 -11 -10  162.30   16.12
  -3 -11  10  122.64   15.16
   3  11 -10  126.29   16.61
  -3 -11  10  140.19   14.43
  -3  11  10  138.02   13.34
   3 -11 -10  127.45   13.43
   3  11 -10  146.56   16.28
   3 -11  -9 1617.56   55.06
  -3  11   9 1525.52   51.00
   3  11  -9 1396.88   60.63
   3 -11  -9 1565.89   52.42
   3 -11  -9 1549.02   33.36
   3  11  -9 1532.88   56.37
   3 -11  -9 1474.74   33.02
   3 -11  -8    6.90    2.81
   3 -11  -8    5.50    1.79
   3 -11  -8    1.39    1.68
   3  11  -8    4.94    3.30
   3  11  -8    8.43    4.09
  -3  11   8    3.50    2.90
   3 -11  -8    4.06    1.24
   3 -11  -7  200.96   16.42
   3 -11  -7  183.69   15.77
   3  11  -7  193.58   20.77
  -3  11   7  202.88   16.84
   3 -11  -7  205.13   11.51
   3  11  -7  215.96   18.23
   3 -11  -6    7.00    3.05
   3 -11  -6    5.40    3.24
  -3  11   6    7.91    3.63
   3 -11  -6    9.94    2.85
   3  11  -6    3.47    3.02
   3  11  -6    8.10    3.96
  -3 -11   5  597.93   28.35
   3 -11  -5  585.90   27.36
   3 -11  -5  626.87   29.53
  -3  11   5  587.52   29.75
   3 -11  -5  527.05   22.46
   3  11  -5  533.54   28.49
  -3  11   4    1.71    1.52
  -3 -11   4    0.63    1.18
   3 -11  -4    4.34    2.95
   3 -11  -4    3.37    2.62
   3 -11  -4    1.45    1.03
   3  11  -4    2.44    2.79
   3  11  -4    6.28    4.24
  -3 -11   3 2097.88   58.19
   3 -11  -3 2123.48   60.77
   3 -11  -3 2012.58   55.96
   3  11  -3 1915.36   70.18
   3 -11  -3 1976.48   53.98
   3  11  -3 1940.75   59.37
  -3  11   3 2016.05   62.50
   3 -11  -2  132.15   11.41
  -3 -11   2  130.44   11.73
   3  11  -2  122.98   12.26
   3 -11  -2  123.70   12.44
   3  11  -2  115.28   15.23
   3 -11  -2  108.15   10.35
  -3  11   2  128.03   13.68
  -3 -11   1  674.36   27.97
  -3  11   1  589.07   27.58
   3 -11  -1  606.71   25.49
   3  11  -1  614.45   35.79
   3  11  -1  586.34   28.07
   3 -11  -1  639.06   29.60
  -3  11   1  583.79   31.08
   3  11   0    6.18    3.63
  -3 -11   0    9.23    3.04
  -3  11   0   12.35    4.56
  -3  11   0   10.12    3.76
   3 -11   0    1.24    1.33
   3 -11   0    4.42    1.94
   3  11   0    9.74    3.67
  -3 -11  -1    5.55    2.12
   3  11   1    4.74    3.36
  -3  11  -1    4.32    1.77
  -3  11  -1    4.30    2.50
   3 -11   1    2.04    1.69
   3  11   1    5.71    2.63
   3 -11   1    1.89    2.26
   3  11   2    5.48    2.75
  -3 -11  -2    6.23    2.45
   3  11   2    7.87    4.68
  -3  11  -2    8.49    4.11
  -3  11  -2   14.96    4.02
   3  11   2    4.25    2.26
   3 -11   2   13.05    4.08
  -3  11  -3  622.25   33.21
  -3  11  -3  593.89   26.11
   3  11   3  587.63   32.71
  -3 -11  -3  566.89   24.61
   3 -11   3  623.58   29.64
   3  11   3  665.71   34.90
   3  11   3  566.54   26.81
   3  11   4   22.86    6.04
  -3 -11  -4   19.28    4.04
   3  11   4   23.34    5.90
   3 -11   4   23.60    5.51
  -3  11  -4   30.16    5.34
   3 -11   4   23.96    5.46
  -3  11  -4   24.36    6.42
   3  11   4   26.19    5.52
  -3  11  -5  868.14   31.73
  -3  11  -5  825.63   40.42
  -3 -11  -5  819.19   30.43
   3  11   5  853.33   33.52
   3  11   5  944.27   39.42
  -3 -11  -5  967.43   33.08
   3 -11   5  906.63   37.18
   3  11   5 1001.32   41.30
   3  11   6   15.11    4.28
   3  11   6   17.44    4.84
  -3  11  -6    9.10    3.71
  -3  11  -6   14.41    3.61
  -3 -11  -6   11.40    3.11
   3  11   6   14.44    4.86
  -3 -11  -6   17.22    4.09
   3  11   7  260.33   17.49
   3  11   7  264.00   19.45
  -3  11  -7  211.54   19.85
  -3  11  -7  233.58   14.31
  -3 -11  -7  258.87   17.27
   3  11   7  223.08   15.97
  -3 -11  -7  203.75   13.42
  -3 -11  -8   42.98    5.91
  -3  11  -8   47.64    6.01
  -3  11  -8   29.52    7.65
  -3 -11  -8   60.33    8.55
   3  11   8   62.16    7.67
   3  11   8   49.50    7.41
   3  11   9   75.47    7.90
  -3  11  -9   57.97   10.44
  -3 -11  -9   61.72    6.85
  -3  11  -9   69.95    7.14
  -3 -11  -9   64.61    9.17
   3  11   9   68.92    8.54
  -3  11 -10   57.91   10.46
   3 -11  10   67.03    8.35
   3  11  10   70.57    6.80
  -3 -11 -10   58.12    6.58
  -3 -11 -10   74.39   10.49
   3  11  10   70.45    8.54
   3 -11  11  699.35   28.70
  -3 -11 -11  686.07   34.53
   3  11  11  714.88   28.63
  -3 -11 -12   21.65    5.91
  -3  11 -12   20.96    7.06
  -3  11 -13  486.43   33.18
  -3 -11 -13  564.19   33.09
  -3  11 -14   17.53    6.26
  -3 -11 -14   15.94    5.67
  -3 -11 -15   47.40    9.96
   3  12 -18   15.13    7.15
  -3 -12  18   23.94    8.17
  -3 -12  17    7.57    5.30
   3 -12 -17    3.35    2.91
   3  12 -17    4.94    3.48
  -3 -12  16   22.23    7.09
   3 -12 -16   25.52    8.23
   3 -12 -16   22.52    7.91
   3  12 -16   21.91    7.47
   3 -12 -15  533.83   36.21
   3 -12 -15  560.71   35.97
   3  12 -15  350.37   31.18
  -3 -12  15  402.18   32.08
  -3 -12  14    2.36    3.21
   3 -12 -14    0.11    2.66
   3 -12 -14   -1.60    3.52
   3  12 -14    8.82    5.90
   3 -12 -13 1434.60   55.60
  -3 -12  13  949.60   49.25
   3  12 -13  986.37   53.38
  -3  12  13 1258.55   45.01
   3 -12 -13 1247.27   54.34
  -3  12  12   61.73    9.15
  -3 -12  12   53.36   10.34
   3  12 -12   56.53   12.13
   3 -12 -12   66.73   11.44
   3 -12 -12   80.70   12.23
   3  12 -12   61.71   11.93
  -3 -12  11  108.90   14.58
   3 -12 -11  143.10   15.16
  -3  12  11  137.86   13.79
   3  12 -11   90.35   15.38
   3 -12 -11  135.43   15.69
   3  12 -11  111.29   15.29
   3 -12 -11  128.92   14.09
  -3 -12  10   52.61    9.79
  -3  12  10   80.38   10.56
   3 -12 -10   83.79   11.95
   3  12 -10   69.70   12.78
   3  12 -10   66.03   11.29
   3 -12 -10   94.07   11.87
   3 -12  -9  353.48   12.67
   3 -12  -9  321.99   12.36
   3 -12  -9  364.58   24.58
  -3  12   9  361.49   23.14
   3  12  -9  310.92   24.48
   3  12  -9  296.03   26.93
   3 -12  -9  369.40   23.83
   3  12  -8   41.50    9.90
   3 -12  -8   65.71   10.03
   3 -12  -8   54.16    8.85
   3 -12  -8   56.99    5.53
  -3  12   8   48.96    8.20
   3  12  -8   51.01    9.70
   3 -12  -8   58.21    5.56
   3 -12  -7 1064.99   32.24
   3  12  -7 1113.93   46.70
   3  12  -7 1077.44   52.95
   3 -12  -7 1170.58   44.20
  -3  12   7 1156.68   44.64
   3 -12  -7 1255.52   45.73
   3  12  -6    5.89    3.15
   3 -12  -6   14.66    4.56
   3 -12  -6    6.95    3.31
   3 -12  -6    9.35    2.66
   3  12  -6    9.62    4.07
  -3  12   6   10.87    4.18
   3  12  -5  715.01   41.93
   3 -12  -5  767.79   32.85
  -3  12   5  738.73   34.99
   3 -12  -5  713.01   27.35
   3  12  -5  705.28   34.78
   3 -12  -5  780.06   34.67
   3 -12  -4  116.14   11.81
   3  12  -4  106.12   15.48
   3 -12  -4  128.00   11.00
  -3  12   4   90.23   12.14
   3  12  -4  114.84   13.17
   3 -12  -4  121.53   12.73
  -3 -12   3   90.51   10.49
  -3  12   3   61.10   10.03
   3  12  -3   75.99   12.97
   3 -12  -3   64.93    9.34
   3 -12  -3   66.93    8.61
   3 -12  -3   71.82    8.39
   3  12  -3   69.61   10.03
  -3 -12   2    4.74    2.08
  -3  12   2    4.32    2.93
  -3  12   2    2.68    2.44
   3 -12  -2    2.66    1.41
   3 -12  -2    0.54    1.82
   3 -12  -2    5.12    2.55
   3  12  -2    8.49    3.81
   3  12  -2    2.60    2.72
  -3 -12   1  322.75   19.55
   3 -12  -1  330.45   21.45
  -3  12   1  309.65   20.22
   3 -12  -1  309.29   18.40
   3 -12  -1  328.54   19.48
   3  12  -1  312.80   26.09
   3  12  -1  286.81   20.05
  -3  12   1  293.28   22.40
  -3 -12   0    6.47    2.63
  -3  12   0   15.08    5.13
  -3  12   0   17.93    4.75
   3 -12   0    9.26    3.07
   3  12   0    9.49    4.91
   3 -12   0   15.70    4.18
   3 -12   0    8.86    2.90
   3  12   0    8.29    2.93
   3 -12   1  879.25   32.07
  -3  12  -1  901.20   41.79
  -3 -12  -1  932.84   34.22
   3 -12   1  951.99   38.51
   3  12   1  928.37   45.65
  -3  12  -1  909.80   36.19
   3 -12   1  903.78   35.56
   3  12   1  809.58   35.20
  -3 -12  -2   25.56    5.01
  -3  12  -2   22.45    5.09
  -3  12  -2   23.23    6.11
   3  12   2   27.47    6.82
   3 -12   2   20.68    4.93
   3  12   2   17.18    4.54
  -3  12  -3  200.33   19.17
  -3 -12  -3  214.14   14.87
  -3  12  -3  213.75   15.91
   3  12   3  218.62   16.68
   3  12   3  233.96   21.07
  -3 -12  -4   19.62    4.26
  -3  12  -4   14.01    5.46
  -3  12  -4   22.75    5.00
   3  12   4   20.20    5.54
   3  12   4   19.32    4.56
  -3  12  -5   14.49    4.06
   3  12   5    9.46    3.85
  -3 -12  -5   12.19    3.53
  -3  12  -5   25.40    6.99
   3  12   5   16.22    4.21
  -3 -12  -6   59.81    8.05
  -3 -12  -6   57.47    7.09
  -3  12  -6   67.52    8.26
  -3  12  -6   63.01   11.20
   3  12   6   59.98    8.42
   3  12   6   55.78    9.06
  -3  12  -7  352.02   27.25
  -3 -12  -7  301.56   16.89
  -3  12  -7  350.39   19.19
  -3 -12  -7  380.16   21.90
   3  12   7  352.68   20.92
   3  12   7  402.15   23.41
   3  12   8   -0.14    1.89
  -3  12  -8    1.72    1.64
  -3  12  -8    1.39    2.63
  -3 -12  -8    0.37    1.02
  -3 -12  -8    0.18    1.86
   3  12   8    4.74    2.02
  -3  12  -9  470.92   32.55
  -3  12  -9  558.24   23.27
  -3 -12  -9  461.12   20.81
   3  12   9  555.10   24.33
  -3 -12  -9  600.31   30.15
   3  12   9  549.65   26.33
  -3  12 -10    6.38    4.37
  -3 -12 -10   11.14    4.13
   3  12  10    7.29    2.44
   3  12  10    4.85    2.41
  -3  12 -11  105.30   15.25
   3 -12  11  123.09   12.09
  -3 -12 -11  139.07   15.26
   3  12  11  147.15   12.38
  -3  12 -12   55.44   11.29
  -3 -12 -12   46.10    9.38
  -3  12 -13   49.86   10.84
  -3 -12 -13   37.05    8.63
  -3  12 -14   53.53   11.03
  -3 -12 -14   52.07   10.38
  -3 -12 -15  547.26   35.43
  -3 -13  17  245.67   26.48
   3  13 -17  202.58   24.32
  -3 -13  16    6.52    4.82
   3 -13 -16   12.78    6.66
   3  13 -16   13.74    6.51
   3  13 -15   79.48   14.85
   3 -13 -15   90.90   15.12
  -3 -13  15   85.65   14.65
   3 -13 -15  103.02   15.32
  -3 -13  14  228.17   23.45
   3 -13 -14  364.36   29.40
   3 -13 -14  371.73   28.53
   3  13 -14  249.86   26.53
   3 -13 -13  211.87   20.82
   3 -13 -13  188.21   20.47
  -3  13  13  178.08   16.12
   3  13 -13  159.71   21.00
   3 -13 -12  308.39   23.94
  -3 -13  12  214.99   21.09
   3  13 -12  241.88   25.58
  -3  13  12  267.53   20.09
   3 -13 -12  295.09   24.91
  -3 -13  11  454.09   30.55
   3  13 -11  532.90   38.64
   3  13 -11  575.26   36.78
  -3  13  11  695.74   33.39
   3 -13 -11  695.30   35.23
   3 -13 -11  674.04   37.15
   3  13 -10    5.19    4.67
   3 -13 -10    1.42    0.56
   3 -13 -10    5.58    4.01
  -3  13  10   -1.40    2.06
   3  13 -10    0.75    2.25
   3 -13  -9  621.24   33.54
   3 -13  -9  557.41   18.36
   3  13  -9  528.01   37.94
  -3  13   9  590.20   31.14
   3  13  -9  580.10   34.83
   3 -13  -9  565.76   18.13
   3 -13  -8  348.20   23.85
   3  13  -8  294.81   27.83
  -3  13   8  315.84   22.58
   3  13  -8  322.07   24.90
   3 -13  -8  332.19   14.77
   3  13  -7   74.32   13.96
   3 -13  -7   66.02    9.99
   3  13  -7   82.92   12.60
   3 -13  -7   77.96    7.57
  -3  13   7   69.73   10.37
   3 -13  -6  289.87   20.40
   3  13  -6  258.72   25.56
  -3  13   6  283.16   21.55
   3  13  -6  267.15   21.86
   3 -13  -6  271.60   15.63
   3 -13  -5  354.10   22.36
   3  13  -5  301.03   27.74
  -3  13   5  337.58   24.10
   3 -13  -5  348.18   18.60
   3  13  -5  309.45   22.86
   3  13  -4  125.38   17.51
   3  13  -4  124.08   14.45
   3 -13  -4  119.40   12.21
  -3  13   4  123.27   14.28
   3 -13  -4  124.73   11.25
   3 -13  -3  968.22   37.42
   3  13  -3  924.45   49.52
   3 -13  -3  967.83   35.61
   3  13  -3  925.53   40.65
  -3  13   3  958.35   43.01
  -3  13   2   82.56   11.80
   3 -13  -2   81.34    9.78
   3  13  -2   92.35   14.79
   3 -13  -2   91.11   10.16
   3  13  -2   81.76   11.08
  -3  13   1  267.63   22.18
  -3 -13   1  308.39   19.50
   3  13  -1  306.01   27.04
  -3  13   1  275.88   20.11
   3 -13  -1  263.33   17.45
   3 -13  -1  278.31   18.62
   3  13  -1  279.14   20.62
  -3  13   0  440.42   29.32
  -3 -13   0  430.04   23.23
   3  13   0  407.66   31.05
  -3  13   0  450.73   25.57
   3 -13   0  410.15   21.75
   3 -13   0  422.26   23.69
   3  13   0  399.37   24.75
  -3 -13  -1   62.78    8.40
  -3  13  -1   55.53    8.67
   3  13   1   65.61   11.97
   3 -13   1   49.69    7.90
  -3  13  -1   40.28    8.59
   3  13   1   60.41    9.25
  -3  13  -2  176.01   18.67
   3  13   2  158.39   18.39
  -3 -13  -2  151.38   12.97
   3  13   2  144.46   14.07
  -3  13  -2  155.27   14.46
  -3  13  -3  176.84   15.21
  -3  13  -3  175.33   19.09
  -3 -13  -3  181.55   14.00
   3  13   3  185.09   19.35
   3  13   3  161.68   15.08
   3  13   4    3.65    2.89
  -3  13  -4    0.96    3.11
  -3  13  -4    2.03    1.38
  -3 -13  -4    3.22    1.88
   3  13   4    5.52    3.37
  -3  13  -5  393.56   29.51
  -3 -13  -5  399.38   21.01
   3  13   5  461.03   29.25
  -3  13  -5  383.98   22.40
   3  13   5  390.70   23.49
   3  13   6  208.17   18.61
  -3  13  -6  180.14   14.80
  -3 -13  -6  185.49   13.65
  -3  13  -6  197.65   20.80
  -3 -13  -6  204.79   15.61
   3  13   6  177.75   15.52
  -3 -13  -7  137.93   11.40
  -3  13  -7  124.02   16.72
  -3 -13  -7  169.52   14.84
  -3  13  -7  151.61   13.14
   3  13   7  150.05   14.04
   3  13   7  169.10   15.68
  -3 -13  -8  165.08   12.42
  -3  13  -8  189.88   21.09
  -3  13  -8  194.64   14.66
  -3 -13  -8  214.17   17.32
   3  13   8  210.24   16.51
   3  13   8  196.20   15.83
  -3  13  -9   17.33    6.13
   3  13   9   17.02    4.20
  -3 -13  -9   12.38    3.87
   3  13   9    9.88    3.45
   3  13  10  186.78   14.85
  -3  13 -10  144.71   18.75
   3  13  10  170.20   12.78
  -3 -13 -10  176.77   17.10
  -3  13 -11  217.42   23.29
   3 -13  11  235.92   17.72
  -3 -13 -11  267.87   21.88
  -3 -13 -12   10.30    4.16
  -3  13 -12   18.44    6.03
  -3  13 -13  256.08   25.56
  -3 -13 -13  327.40   25.84
  -3  13 -14   52.67   11.72
  -3 -13 -14   67.00   12.05
   3  14 -17    0.35    3.08
   3  14 -16  135.77   20.46
  -3 -14  16  135.89   19.29
  -3 -14  15  125.68   17.66
   3  14 -15  125.50   19.49
  -3 -14  14    9.00    4.64
   3 -14 -14   20.24    7.16
   3 -14 -14   17.30    6.52
   3  14 -14   14.39    6.74
  -3 -14  13  166.24   19.19
   3 -14 -13  235.93   23.45
   3 -14 -13  258.19   22.99
  -3  14  13  236.88   19.30
   3  14 -13  158.63   21.58
   3  14 -12   90.47   16.27
  -3 -14  12   70.20   12.02
  -3  14  12  109.09   13.23
   3 -14 -12  111.14   14.47
   3 -14 -12   93.14   14.43
   3 -14 -11   31.56    7.95
  -3 -14  11   20.92    6.48
  -3  14  11   34.24    7.43
   3  14 -11   43.37   11.74
   3  14 -11   32.80    8.83
   3  14 -10  384.69   33.25
   3 -14 -10  456.43   30.11
  -3  14  10  429.08   27.25
   3  14 -10  390.57   30.49
   3 -14  -9   79.98   12.07
  -3  14   9   63.68   10.22
   3  14  -9   72.70   12.36
   3 -14  -9   58.45    5.58
   3  14  -9   66.31   13.73
   3  14  -8  222.81   25.16
   3 -14  -8  256.08   21.12
  -3  14   8  254.88   21.02
   3  14  -8  253.85   23.18
   3 -14  -8  233.12   12.70
   3  14  -7  305.13   29.02
   3 -14  -7  310.42   22.52
  -3  14   7  315.12   23.31
   3  14  -7  282.10   23.99
   3 -14  -7  294.23   15.77
   3  14  -6   36.34    9.95
   3 -14  -6   66.05   10.02
   3  14  -6   57.68   10.56
   3 -14  -6   51.36    6.63
  -3  14   6   60.95   10.31
   3  14  -5  319.57   29.39
   3 -14  -5  336.61   22.43
   3  14  -5  349.71   25.52
  -3  14   5  354.24   25.44
   3 -14  -5  319.78   18.62
   3  14  -4  439.63   34.74
   3 -14  -4  502.32   27.09
  -3  14   4  441.41   29.20
   3  14  -4  442.06   28.48
   3 -14  -4  470.91   23.78
   3  14  -3  224.83   24.11
   3 -14  -3  190.40   15.89
   3 -14  -3  198.71   15.37
   3  14  -3  207.97   18.95
  -3  14   3  195.12   19.29
   3 -14  -2  604.06   28.89
   3  14  -2  592.61   40.22
   3 -14  -2  622.08   28.89
   3  14  -2  561.40   31.83
  -3  14   2  599.21   35.32
  -3  14   1  136.95   16.28
   3 -14  -1  124.87   12.44
   3 -14  -1  143.69   13.58
   3  14  -1  148.04   15.37
   3  14  -1  115.55   17.41
  -3  14   0   23.78    7.00
   3  14   0   14.00    5.88
   3  14   0   24.52    6.32
  -3  14  -1  492.25   33.05
   3  14   1  537.63   36.94
   3  14   1  493.38   28.66
  -3  14  -2  107.73   15.11
  -3 -14  -2  111.95   11.43
  -3  14  -2  116.66   12.99
   3  14   2  108.40   15.80
   3  14   2  111.70   12.96
  -3  14  -3  427.23   31.64
  -3 -14  -3  469.78   24.24
   3  14   3  484.90   33.72
  -3  14  -3  430.84   25.81
   3  14   3  431.28   26.32
  -3  14  -4  403.05   30.76
  -3 -14  -4  415.08   22.15
  -3  14  -4  378.45   23.74
   3  14   4  341.08   23.25
   3  14   4  424.05   30.64
  -3  14  -5    0.83    2.45
  -3  14  -5    5.59    2.92
  -3 -14  -5    2.01    1.52
   3  14   5    2.81    3.88
   3  14   5    4.05    2.85
  -3  14  -6  323.42   27.89
  -3 -14  -6  298.31   18.53
  -3  14  -6  311.42   20.98
  -3 -14  -6  377.53   22.26
   3  14   6  364.02   26.01
   3  14   6  313.01   21.81
  -3  14  -7  224.75   23.59
  -3 -14  -7  212.14   14.84
  -3  14  -7  223.14   17.20
  -3 -14  -7  247.61   18.57
   3  14   7  256.30   20.61
   3  14   7  233.86   18.42
   3  14   8   18.24    5.40
   3  14   8   24.12    5.67
  -3 -14  -8   20.68    5.60
  -3 -14  -8   19.13    4.16
  -3  14  -8   21.25    7.70
  -3  14  -8   28.70    5.78
  -3  14  -9  185.14   21.75
   3  14   9  233.66   17.38
  -3 -14  -9  218.92   18.88
   3  14   9  210.16   16.94
  -3  14 -10  138.28   18.95
  -3 -14 -10  166.39   16.91
  -3  14 -11   15.24    6.62
  -3 -14 -11   18.57    5.75
  -3  14 -12  231.75   25.20
  -3 -14 -12  247.39   22.20
  -3 -14 -13  123.54   16.16
  -3  14 -13  113.75   17.52
  -3  14 -14   68.11   13.69
  -3 -14 -14  109.08   15.72
  -3 -15  15   -0.92    2.12
   3  15 -15    9.33    5.55
  -3 -15  14  174.93   20.14
   3  15 -14  195.57   24.79
  -3 -15  13    9.96    3.99
  -3  15  13   29.57    7.02
   3 -15 -13   23.27    7.06
   3 -15 -13   30.78    7.95
   3  15 -13   18.37    8.20
  -3 -15  12  205.64   20.56
  -3  15  12  300.79   22.99
   3 -15 -12  281.54   25.52
   3 -15 -12  310.11   24.63
   3  15 -12  240.90   27.37
   3  15 -11   84.99   15.81
   3 -15 -11  122.52   16.30
  -3  15  11   94.40   12.91
   3  15 -10    6.98    4.65
   3 -15 -10    9.26    4.64
  -3  15  10    2.86    2.78
   3  15 -10    6.89    3.80
   3 -15  -9  125.65    8.76
  -3  15   9  137.40   15.61
   3 -15  -9  138.70   16.27
   3  15  -9  140.06   17.94
   3  15  -9  117.64   18.99
   3 -15  -8  239.73   20.89
  -3  15   8  213.21   19.96
   3  15  -8  223.00   22.57
   3  15  -8  205.53   24.86
   3 -15  -7   44.27    8.42
  -3  15   7   48.74    9.47
   3  15  -7   54.46   12.52
   3  15  -7   64.05   11.72
   3 -15  -7   45.98    6.22
   3 -15  -6  625.67   32.66
   3 -15  -6  540.42   24.37
  -3  15   6  571.72   33.80
   3  15  -6  560.03   35.11
   3  15  -6  566.11   41.44
  -3  15   5    8.62    4.41
   3 -15  -5    8.92    3.35
   3  15  -5   11.52    6.36
   3  15  -5    7.20    4.17
   3 -15  -5    6.98    2.64
   3 -15  -4  256.27   19.73
   3  15  -4  248.36   22.17
   3 -15  -4  270.41   18.00
  -3  15   4  259.91   23.12
   3  15  -4  287.12   28.65
   3 -15  -3  131.45   13.67
   3  15  -3  120.52   15.51
   3 -15  -3  136.08   13.14
   3  15  -3  120.46   18.49
  -3  15   3  115.83   15.56
  -3  15   2   46.31   10.84
   3  15  -2   30.39    9.26
   3 -15  -2   45.09    7.53
   3 -15  -2   38.20    7.28
   3  15  -2   36.08    8.47
  -3  15   1  264.75   24.17
   3  15  -1  249.89   26.60
   3  15  -1  242.88   21.04
  -3  15   0  786.73   43.77
   3  15   0  821.73   48.38
   3  15   0  783.47   39.01
  -3  15  -1   55.49   11.46
   3  15   1   86.04   15.27
   3  15   1   58.98   10.01
  -3  15  -2 1163.82   55.58
   3  15   2 1202.61   58.21
   3  15   2 1113.23   46.92
   3  15   3   92.55   15.38
  -3  15  -3   64.38   12.66
   3  15   3   78.49   11.35
  -3  15  -4   63.16   12.40
   3  15   4   43.94    8.62
   3  15   4   61.12   12.47
   3  15   5  409.27   30.53
  -3  15  -5  354.82   30.79
  -3  15  -5  328.15   22.97
  -3 -15  -5  356.79   20.94
   3  15   5  349.32   24.40
  -3  15  -6  211.77   23.71
  -3 -15  -6  201.67   15.35
  -3  15  -6  211.85   18.06
   3  15   6  228.57   19.44
   3  15   6  258.63   23.15
   3  15   7   97.23   13.39
  -3  15  -7   54.15   12.43
  -3 -15  -7   78.15   10.77
   3  15   7   74.54   10.71
  -3  15  -8  789.46   48.65
  -3 -15  -8  924.23   40.45
   3  15   8  941.97   41.98
   3  15   8  869.67   38.74
   3  15   9   72.07   10.24
  -3  15  -9   76.56   14.42
  -3 -15  -9   69.04   10.60
   3  15   9   68.24    9.80
  -3  15 -10  242.03   26.48
  -3 -15 -10  330.36   24.75
  -3  15 -11  183.98   23.13
  -3 -15 -11  211.97   20.15
  -3  15 -12   -4.35    3.80
  -3 -15 -12    5.11    3.26
  -3 -15 -13   58.08   11.37
  -3  15 -13   40.37   11.78
  -3  15 -14  210.09   25.13
  -3 -16  14    3.67    2.89
   3  16 -14    5.64    4.85
  -3 -16  13    5.47    3.63
   3 -16 -13   14.09    6.78
   3  16 -13   11.10    6.51
  -3 -16  12   69.15   11.81
   3 -16 -12  105.34   15.71
   3 -16 -12   96.84   13.91
  -3  16  12   82.71   12.39
   3  16 -12   79.02   15.57
   3 -16 -11    2.41    3.10
   3  16 -11   10.01    5.46
  -3  16  11    1.52    2.10
   3  16 -10  294.79   30.69
  -3  16  10  290.76   23.84
   3  16 -10  276.94   27.22
   3 -16 -10  316.40   26.00
   3 -16  -9   -1.92    3.82
   3  16  -9   -0.92    3.65
  -3  16   9    3.72    2.79
   3  16  -9   -1.68    4.29
   3 -16  -8  299.44   23.81
  -3  16   8  260.79   23.01
   3  16  -8  295.15   27.02
   3  16  -8  274.22   29.63
   3  16  -7    8.25    5.00
   3 -16  -7   23.26    6.30
   3  16  -7   17.54    6.37
  -3  16   7   20.25    6.75
  -3  16   6    5.19    3.36
   3  16  -6   -0.06    2.77
   3 -16  -6    1.44    1.45
   3  16  -6    3.78    3.64
   3 -16  -6    2.11    1.55
  -3  16   5   61.88   11.52
   3  16  -5   73.99   15.29
   3 -16  -5   50.81    9.27
   3  16  -5   59.86   11.41
   3 -16  -5   57.35    8.05
   3  16  -4  487.13   39.35
   3  16  -4  445.84   31.56
   3 -16  -4  476.69   25.20
  -3  16   4  446.17   31.91
   3 -16  -4  489.57   28.41
  -3  16   3   30.97    8.49
   3 -16  -3   19.77    5.76
   3  16  -3   29.21    8.04
   3  16  -3   26.65    8.51
   3  16  -2  775.57   50.19
   3  16  -2  756.84   40.36
  -3  16   2  770.43   43.84
  -3  16   1    6.21    3.41
   3  16  -1   -1.65    4.22
   3  16  -1    1.15    3.12
  -3  16   0  138.30   18.74
   3  16   0  141.95   16.39
   3  16   0  145.91   21.49
   3  16   1   39.73   10.48
  -3  16  -1   38.13    9.94
   3  16   1   55.88   10.19
  -3  16  -2  277.96   27.23
   3  16   2  268.21   27.93
   3  16   2  251.83   21.76
   3  16   3    7.12    3.20
  -3  16  -3    3.51    3.08
   3  16   3   14.34    6.27
   3  16   4 1288.02   61.01
  -3  16  -4 1187.51   60.02
   3  16   4 1132.99   49.02
  -3  16  -5    2.38    4.02
   3  16   5    8.28    4.97
   3  16   5    7.92    4.94
  -3  16  -6  735.52   47.65
   3  16   6  789.58   39.06
   3  16   7   11.55    5.40
  -3 -16  -7    4.63    2.80
  -3  16  -7    3.28    2.47
   3  16   7    8.76    4.08
  -3  16  -8   18.94    8.07
   3  16   8    6.26    3.00
   3  16   8   13.50    5.64
  -3 -16  -8   19.42    6.00
  -3 -16  -9   20.06    5.70
   3  16   9   28.61    7.10
  -3  16  -9   31.36   10.17
  -3  16 -10  321.05   31.57
  -3 -16 -10  346.10   26.11
  -3  16 -11   -4.19    4.53
  -3 -16 -11    4.39    1.95
  -3  16 -12  629.11   45.59
  -3 -16 -12  766.75   41.80
  -3  16 -13   -0.10    4.21
  -3  16 -14  179.87   24.12
  -3 -17  13    1.12    2.89
   3  17 -12  243.01   29.45
  -3  17  12  266.33   23.35
  -3  17  11   -0.58    2.25
   3 -17 -11   -0.88    2.18
   3  17 -11   -1.03    6.65
   3  17 -10   -3.38    6.24
   3 -17 -10   -0.36    3.10
  -3  17  10    0.70    2.97
   3  17  -9   -4.49    3.90
   3  17  -9   -0.87    4.84
   3 -17  -9   -1.57    3.87
  -3  17   9   -0.41    2.67
   3  17  -8  179.61   24.97
   3 -17  -8  227.77   21.55
  -3  17   8  208.14   21.29
   3  17  -8  198.02   22.88
   3  17  -7   -4.15    3.29
   3 -17  -7   -0.19    2.50
   3  17  -7    0.03    3.37
  -3  17   7    0.33    2.41
   3  17  -6  275.31   30.50
   3 -17  -6  295.15   23.31
   3  17  -6  279.38   26.28
  -3  17   6  280.30   25.32
  -3  17   5   -2.41    4.33
   3 -17  -5    2.81    2.34
   3  17  -5    5.95    4.09
   3  17  -5   -0.72    3.54
   3  17  -4  139.53   22.35
   3  17  -4  141.12   18.15
  -3  17   4  130.78   17.50
  -3  17   3    2.71    2.68
   3  17  -3   11.83    5.03
   3  17  -3    5.53    3.32
  -3  17   2   64.81   13.23
   3  17  -2   63.83   14.84
   3  17  -2   72.84   12.84
   3  17  -1    9.76    5.59
  -3  17   1    5.00    2.67
   3  17  -1    2.41    2.01
  -3  17   0  662.61   43.32
   3  17   0  680.69   48.17
   3  17   0  642.36   38.15
   3  17   1    0.68    3.90
  -3  17  -1   -4.82    4.75
   3  17   1    2.97    3.00
  -3  17  -2  586.91   41.59
   3  17   2  607.25   44.51
   3  17   2  549.75   34.81
  -3  17  -3   28.20    9.07
   3  17   3   27.36    9.06
   3  17   3   22.17    6.59
  -3  17  -4   46.16   12.19
   3  17   4   63.87   13.17
   3  17   4   57.44   10.31
  -3  17  -5    5.17    2.78
   3  17   5    9.49    4.34
  -3  17  -6  246.56   27.90
   3  17   6  263.68   26.01
   3  17   6  252.61   22.38
  -3 -17  -7    2.53    2.46
  -3  17  -7   -2.57    5.29
   3  17   7   -0.50    2.68
   3  17   7   -3.56    4.73
   3  17   8 1123.52   50.88
  -3 -17  -8 1023.92   45.28
  -3  17  -9    8.83    5.36
  -3 -17  -9   21.32    6.63
  -3  17 -10  448.50   39.44
  -3 -17 -10  613.17   35.68
  -3  17 -11   23.96    9.15
  -3 -17 -11   24.47    7.51
  -3  17 -12   -1.98    3.52
  -3 -17 -12    6.71    4.66
  -3  18  11    1.46    2.24
   3  18 -10  371.49   37.49
   3 -18 -10  384.42   30.26
  -3  18  10  313.85   27.15
   3  18  -9   -5.22    6.41
   3 -18  -9   -1.43    4.24
  -3  18   9    3.00    3.21
   3  18  -8  199.42   27.40
   3 -18  -8  184.58   19.95
  -3  18   8  195.50   21.56
   3  18  -8  215.00   24.47
   3  18  -7   36.93   11.34
   3 -18  -7   37.57    9.00
   3  18  -7   31.64    8.89
  -3  18   7   40.25    9.41
  -3  18   6   24.76    8.07
   3 -18  -6   30.49    7.95
   3  18  -6   24.64   10.09
   3  18  -6   21.84    7.21
  -3  18   5   81.40   14.43
   3  18  -5   91.03   18.82
   3  18  -5   82.59   14.71
   3  18  -4  519.98   44.15
   3  18  -4  520.89   36.85
  -3  18   4  508.71   36.98
  -3  18   3   47.63   11.64
   3  18  -3   42.64   12.48
   3  18  -3   38.39   10.02
   3  18  -2  541.30   44.85
   3  18  -2  487.58   35.03
  -3  18   2  485.81   37.50
   3  18  -1    8.08    6.32
  -3  18   1   11.92    6.82
   3  18  -1    8.41    4.78
   3  18   0   25.15    7.94
  -3  18   0   18.02    6.97
   3  18   0   40.33   11.59
  -3  18  -1   38.37   11.52
   3  18   1   21.25    9.14
   3  18   1   29.45    8.13
   3  18   2  252.68   29.44
  -3  18  -2  206.74   25.61
   3  18   2  219.09   22.51
   3  18   3   76.23   16.09
  -3  18  -3   70.46   14.68
   3  18   3   68.83   12.43
  -3  18  -4  625.38   46.28
   3  18   4  657.20   39.24
   3  18   4  726.62   48.85
  -3  18  -5   -4.08    6.98
   3  18   5    0.58    3.38
   3  18   5   -3.19    3.84
  -3  18  -6  363.65   35.68
   3  18   6  472.51   37.06
   3  18   6  446.87   31.40
  -3  18  -7   56.67   14.05
  -3 -18  -7   65.37   10.54
   3  18   7   67.83   11.71
   3  18   7   75.33   13.66
  -3  18  -8   10.03    6.41
  -3 -18  -8   11.19    4.23
   3  18   8   24.10    7.19
  -3  18  -9   19.46    8.45
  -3 -18  -9   16.22    5.42
  -3 -18 -10  173.55   19.20
  -3  18 -10  150.26   23.07
  -3 -18 -11    1.24    2.61
  -3  19  11  199.91   21.83
  -3  19  10    0.82    2.36
  -3  19   9  255.26   25.38
   3  19  -8  234.24   30.21
  -3  19   8  231.52   24.37
   3  19  -7   44.88   13.62
   3  19  -7   60.17   12.94
  -3  19   7   53.99   11.96
   3  19  -6  397.41   40.33
   3  19  -6  394.80   34.09
  -3  19   6  329.73   30.05
  -3  19   5   59.31   13.09
   3  19  -5   44.52   13.78
   3  19  -5   43.04   11.12
   3  19  -4   26.35   11.01
  -3  19   4   26.36    8.85
   3  19  -4   24.17    7.82
   3  19  -3  291.19   34.00
   3  19  -3  256.26   26.70
  -3  19   3  276.81   28.53
   3  19  -2  128.54   18.98
   3  19  -2  136.37   23.52
  -3  19   2  137.46   20.49
   3  19  -1  220.51   29.70
   3  19  -1  243.09   25.58
  -3  19   1  263.70   28.70
  -3  19   0  263.33   29.16
   3  19   0  271.01   32.77
   3  19   0  246.24   25.29
   3  19   1   13.91    7.60
   3  19   1   22.47    8.40
  -3  19  -1   22.40    8.69
  -3  19  -2  137.96   21.09
   3  19   2  128.77   17.83
   3  19   2  162.61   24.72
  -3  19  -3  130.58   21.69
   3  19   3  155.92   23.85
   3  19   3  146.75   18.69
  -3  19  -4   19.72    8.40
   3  19   4   34.32   10.61
   3  19   4   31.80    8.75
  -3  19  -5  155.87   23.26
   3  19   5  182.89   24.83
   3  19   5  162.01   19.79
  -3  19  -6   63.73   15.22
   3  19   6   80.97   13.89
   3  19   6   80.99   15.53
  -3  19  -7   15.45    8.59
  -3 -19  -7   20.62    6.18
   3  19   7   18.40    7.39
  -3 -19  -8  196.92   19.71
  -3 -19  -9   58.61   10.71
  -3 -19 -10  181.94   19.79
  -3  20  10  148.77   19.56
  -3  20   9   79.66   14.69
  -3  20   8   78.34   14.65
  -3  20   7  465.62   36.99
  -3  20   6   -0.80    2.37
   3  20  -6   -1.50    6.01
   3  20  -5  400.33   41.75
   3  20  -5  397.63   34.82
  -3  20   5  377.74   33.93
   3  20  -4  175.34   27.24
   3  20  -4  181.99   23.23
  -3  20   4  172.53   23.54
  -3  20   3   16.44    6.06
   3  20  -3   18.19    7.79
   3  20  -3   29.46   12.61
   3  20  -2  178.35   28.17
   3  20  -2  163.22   21.79
  -3  20   2  159.20   22.69
   3  20  -1  130.35   23.85
   3  20  -1  137.20   19.80
  -3  20   1  145.23   22.31
   3  20   0   50.37   14.98
  -3  20   0   29.00    9.81
   3  20   0   50.01   11.55
  -3  20  -1  408.86   38.78
   3  20   1  386.41   33.30
   3  20   1  455.51   44.36
   3  20   2   29.29   11.38
  -3  20  -2   24.36    9.34
   3  20   2   41.20   11.00
   3  20   3   98.56   19.80
  -3  20  -3   73.34   16.49
   3  20   3   75.91   14.40
   3  20   4  126.44   21.97
  -3  20  -4  127.95   21.73
   3  20   4  133.21   18.90
   3  20   5   -1.93    5.51
   3  20   5    5.91    4.35
   3  20   6   81.93   16.80
  -3 -20  -7  151.84   16.70
   3  20   7  179.90   23.92
  -3 -20  -8    3.63    3.91
  -3  21   9  408.23   34.81
  -3  21   8   13.16    6.61
  -3  21   7   21.76    8.04
  -3  21   6  100.41   17.45
  -3  21   5  103.74   18.24
  -3  21   4   69.59   15.31
   3  21  -3  448.31   38.43
  -3  21   3  445.02   39.67
  -3  21   2    5.05    5.21
   3  21  -2    5.93    4.30
   3  21  -2   -0.26    4.15
   3  21  -1  348.67   33.19
   3  21  -1  365.84   42.21
  -3  21   1  316.08   34.19
   3  21   0  141.67   25.95
   3  21   0  123.36   19.64
   3  21   1   -6.96    4.54
   3  21   1   -1.53    3.81
   3  21   2   76.91   19.17
   3  21   2   82.98   15.52
   3  21   3  144.43   25.42
   3  21   3  124.75   19.42
   3  21   4   -3.31    4.17
   3  21   4   -1.21    3.95
   3  21   5  277.23   33.33
   3  21   6   14.85    7.61
  -3 -21  -7   61.02   10.86
   3  22   3  378.09   43.77
   3  22   4   27.40   12.36
   3  22   5   12.58    7.21
  -4   0  20  307.97   28.27
  -4   0  19    1.00    2.14
   4   0 -19   -1.25    4.00
   4   0 -18  602.54   35.74
  -4   0  18  581.41   37.14
  -4   0  17    0.24    3.35
   4   0 -17   -1.21    3.75
   4   0 -17    1.00    1.95
   4   0 -16  312.70   21.92
   4   0 -16  359.42   25.61
  -4   0  16  386.85   28.23
   4   0 -16  380.21   25.88
   4   0 -15    0.13    1.08
   4   0 -15   -3.92    3.59
  -4   0  15    0.56    3.06
   4   0 -15   -0.22    2.15
   4   0 -14   13.01    4.27
   4   0 -14   19.97    5.41
   4   0 -14   18.82    4.97
  -4   0  14   17.15    5.59
   4   0 -14   26.97    5.09
   4   0 -13    0.03    2.26
   4   0 -13    1.63    1.79
  -4   0  13   -0.30    0.54
   4   0 -13    1.99    2.06
  -4   0  13   -1.56    1.98
   4   0 -12  846.03   26.20
   4   0 -12  799.55   31.42
   4   0 -12  766.87   31.86
   4   0 -12  769.98   29.89
  -4   0  12  798.73   35.09
   4   0 -11   -0.52    1.64
  -4   0  11   -0.65    0.81
   4   0 -11   -0.42    2.44
   4   0 -11   -0.80    2.12
  -4   0  11   -0.43    1.88
   4   0 -11    0.01    1.44
   4   0 -11    1.01    1.47
   4   0 -10  557.06   26.47
  -4   0  10  502.25   20.90
   4   0 -10  501.95   26.55
   4   0 -10  495.33   22.94
  -4   0  10  537.74   28.03
   4   0 -10  530.48   21.45
   4   0 -10  518.16   24.47
   4   0  -9    2.27    1.50
   4   0  -9    2.68    1.92
  -4   0   9    1.64    1.08
   4   0  -9   -0.27    1.02
   4   0  -9    1.05    1.13
  -4   0   9    0.66    1.69
   4   0  -8   34.22    4.75
   4   0  -8   28.00    5.59
   4   0  -8   35.70    5.08
  -4   0   8   29.63    5.58
   4   0  -8   25.33    4.47
  -4   0   8   33.84    4.73
   4   0  -7    0.81    1.39
   4   0  -7    2.00    1.10
   4   0  -7    4.41    1.96
  -4   0   7   -0.05    1.28
   4   0  -7    0.96    0.90
  -4   0   7    0.77    1.51
   4   0  -6  257.39   13.31
  -4   0   6  255.00   13.45
   4   0  -6  276.78   13.73
   4   0  -6  293.64   18.28
   4   0  -6  262.82   12.06
  -4   0   6  271.07   16.72
   4   0  -5    1.32    1.23
  -4   0   5    1.32    0.98
   4   0  -5    0.61    0.57
   4   0  -5    0.63    0.75
  -4   0   5   -0.50    2.22
   4   0  -4 1743.68   45.34
   4   0  -4 1733.34   42.91
  -4   0   4 1653.58   42.42
   4   0  -4 1738.96   38.76
   4   0  -4 1686.89   35.87
  -4   0   4 1763.77   46.93
   4   0  -3    0.74    0.79
   4   0  -3    1.25    0.90
  -4   0   3    0.29    1.56
   4   0  -2 1816.11   44.90
   4   0  -2 1856.74   45.66
  -4   0   2 1827.62   45.45
  -4   0   1    1.69    0.80
   4   0  -1    0.18    0.93
   4   0  -1    1.81    1.22
  -4   0   0    5.36    1.72
   4   0   0    2.07    1.00
  -4   0  -1    2.13    0.92
   4   0   1    0.78    1.03
   4   0   2 1366.29   38.31
   4   0   2 1433.71   37.55
  -4   0  -2 1379.86   27.56
  -4   0  -2 1415.76   30.88
  -4   0  -3    1.33    0.73
   4   0   3    0.93    0.92
  -4   0  -3    0.97    0.71
   4   0   3    1.55    1.22
   4   0   3   -1.06    1.35
   4   0   4 1193.66   35.69
   4   0   4 1090.54   34.66
  -4   0  -4 1102.37   22.94
   4   0   4 1177.44   31.71
   4   0   5    0.42    0.64
  -4   0  -5    2.30    1.52
   4   0   5    1.02    0.87
   4   0   5    2.24    1.76
   4   0   6  860.89   30.21
   4   0   6  804.48   19.07
   4   0   6  763.18   31.22
  -4   0  -6  898.82   27.22
   4   0   6  836.32   24.72
  -4   0  -7    1.76    1.62
   4   0   7    2.25    1.10
   4   0   7    2.35    0.63
   4   0   7    4.13    2.54
   4   0   7    3.68    1.53
   4   0   8  379.02   20.06
   4   0   8  380.22   14.53
   4   0   8  349.07   22.35
   4   0   9    2.77    1.35
   4   0   9    5.54    2.36
   4   0   9    2.99    1.97
  -4   0 -10 1407.68   44.38
   4   0  10 1382.17   44.79
   4   0  10 1416.49   32.46
   4   0  10 1277.65   51.15
   4   0  11   -0.46    1.41
  -4   0 -11   -0.65    1.35
  -4   0 -12  757.55   32.86
   4   0  12  724.99   32.03
  -4   0 -13    2.07    2.45
   4   0  13    4.37    3.12
   4   0  14   39.32    7.30
  -4   0 -14   33.82    7.06
  -4   0 -15   -2.29    3.45
   4   0  15    2.16    2.45
  -4   0 -16  127.22   14.85
   4   0  16  148.67   14.85
   4  -1 -20  306.52   24.24
  -4  -1  20  353.98   30.18
   4  -1 -19   15.05    5.06
   4  -1 -19   34.96    8.70
  -4  -1  19   36.03    9.51
  -4   1  19   27.33    8.34
   4  -1 -19   15.11    5.87
   4  -1 -18    6.64    4.45
  -4   1  18    6.69    4.86
  -4  -1  18    3.67    3.04
   4  -1 -18    7.73    3.39
   4  -1 -17    8.03    3.45
   4   1 -17   13.24    4.95
  -4   1  17   14.63    5.74
  -4  -1  17   11.23    5.46
   4  -1 -17   11.99    4.64
  -4   1  16  317.95   25.61
   4  -1 -16  334.04   24.41
   4   1 -16  307.03   23.57
   4  -1 -16  310.49   23.44
  -4  -1  16  347.73   27.33
   4   1 -15   12.74    4.08
  -4  -1  15   11.51    3.63
   4   1 -15   11.61    3.83
   4  -1 -15    9.85    4.03
  -4   1  15   14.11    3.31
   4  -1 -15   11.42    4.00
  -4   1  15   12.98    5.00
   4  -1 -15    9.92    4.10
   4   1 -15   15.81    4.05
  -4  -1  15   18.40    6.16
   4   1 -15   11.75    4.00
   4   1 -14  393.04   25.06
   4  -1 -14  481.77   27.47
   4   1 -14  472.17   27.13
  -4  -1  14  472.78   30.00
   4  -1 -14  394.63   24.07
  -4   1  14  491.65   20.32
  -4   1  14  405.99   27.41
   4  -1 -14  428.73   25.53
   4   1 -14  398.16   24.97
   4  -1 -14  462.66   20.10
   4   1 -14  496.77   23.53
   4  -1 -13   44.53    7.79
   4   1 -13   38.63    7.94
  -4  -1  13   48.79    7.94
  -4   1  13   41.62    5.46
   4  -1 -13   32.51    6.39
   4  -1 -13   46.16    8.10
  -4   1  13   40.11    8.35
   4   1 -13   37.42    6.97
   4  -1 -13   45.00    5.77
   4   1 -13   56.60    8.66
  -4  -1  13   49.79    9.34
   4   1 -13   39.31    6.20
  -4   1  12  683.40   24.00
   4   1 -12  668.67   30.38
   4  -1 -12  646.14   29.85
   4  -1 -12  543.69   28.11
  -4  -1  12  570.78   27.47
   4  -1 -12  608.24   28.25
   4   1 -12  625.42   29.03
  -4   1  12  601.87   31.83
  -4  -1  12  637.28   33.48
   4   1 -12  669.25   26.66
   4  -1 -12  653.61   23.86
   4  -1 -11   56.06    8.11
   4   1 -11   48.89    7.78
   4  -1 -11   59.44    8.23
   4   1 -11   52.63    7.91
   4  -1 -11   52.85    7.95
  -4  -1  11   55.90    7.48
   4  -1 -11   57.70    7.71
   4   1 -11   50.74    7.47
  -4   1  11   60.48    9.23
  -4   1  11   56.24    6.21
  -4  -1  11   55.23    9.06
   4   1 -11   49.04    6.46
   4  -1 -11   49.50    5.85
   4   1 -10    4.19    1.86
   4  -1 -10    2.25    1.36
   4   1 -10    4.43    2.22
   4  -1 -10    2.70    1.28
  -4   1  10    3.74    1.64
   4  -1 -10    3.24    1.42
   4   1 -10    9.35    3.26
  -4   1  10    6.27    2.99
  -4  -1  10    5.34    2.34
   4   1 -10    5.52    2.20
   4  -1 -10    2.80    1.61
   4   1  -9    6.16    2.42
   4  -1  -9    3.48    1.74
   4  -1  -9    5.40    2.96
   4  -1  -9    2.57    1.47
   4  -1  -9    5.78    2.48
  -4   1   9    4.21    1.45
   4   1  -9    3.79    1.98
  -4  -1   9   -0.58    0.70
  -4   1   9    1.16    2.02
   4   1  -9    7.02    2.60
  -4  -1   9    3.84    2.18
   4  -1  -8 1004.36   28.36
   4  -1  -8 1019.75   31.85
   4   1  -8 1043.97   32.39
  -4   1   8 1036.40   28.93
   4  -1  -8 1029.12   36.36
   4  -1  -8 1029.91   30.33
   4   1  -8 1005.90   30.05
  -4   1   8  984.09   36.06
  -4  -1   8 1036.00   37.97
   4   1  -8 1041.26   30.60
   4   1  -7   25.69    4.36
   4  -1  -7   30.23    4.26
  -4  -1   7   29.93    4.53
  -4   1   7   31.92    4.39
   4   1  -7   29.24    4.73
   4  -1  -7   33.88    6.08
   4  -1  -7   22.73    3.76
   4   1  -7   30.69    4.33
  -4   1   7   32.66    5.77
   4  -1  -7   31.90    4.89
  -4  -1   7   30.82    5.69
   4   1  -6 1444.31   39.15
   4  -1  -6 1466.93   38.09
  -4  -1   6 1456.22   39.58
   4  -1  -6 1464.50   38.36
   4  -1  -6 1485.12   36.66
   4   1  -6 1454.68   35.82
  -4   1   6 1482.19   44.48
  -4  -1   6 1499.82   46.35
  -4   1   6 1464.54   38.15
   4  -1  -6 1588.77   46.42
   4   1  -5  131.00    9.39
   4  -1  -5  146.11    9.49
  -4  -1   5  132.44    9.56
  -4   1   5  142.94    9.50
   4  -1  -5  138.07    7.82
   4   1  -5  131.02    7.40
  -4   1   5  133.65   10.81
  -4  -1   5  132.77   11.37
   4  -1  -5  140.36    8.76
  -4  -1   4   26.11    4.96
   4  -1  -4   22.67    3.92
   4   1  -4   28.43    4.38
   4  -1  -4   26.28    4.08
  -4  -1   4   22.23    3.52
   4  -1  -4   29.31    3.46
  -4  -1   4   20.43    3.69
  -4   1   4   19.49    3.46
   4   1  -4   32.77    5.07
   4   1  -4   33.54    3.01
  -4   1   4   17.12    3.85
   4  -1  -3  308.18   14.74
   4   1  -3  319.25   15.12
   4  -1  -3  327.90   11.13
   4  -1  -3  309.55   14.59
  -4   1   3  305.84   14.51
   4   1  -3  296.61    8.71
  -4  -1   3  297.07   12.08
  -4  -1   3  318.38   16.55
  -4   1   3  339.30   15.91
   4  -1  -2  598.80   20.81
   4  -1  -2  610.07   21.70
   4   1  -2  605.48   22.15
   4  -1  -2  595.56   14.57
  -4   1   2  633.36   21.75
  -4  -1   2  588.26   16.49
  -4  -1   2  611.92   23.00
   4  -1  -1  366.20   14.78
   4   1  -1  361.13   16.61
  -4  -1   1  359.89   10.41
   4  -1  -1  358.60   16.20
  -4   1   1  382.20   15.19
  -4  -1   1  357.30   16.13
  -4  -1   0 2023.26   46.19
   4  -1   0 1959.48   43.53
   4  -1   0 1938.67   47.83
   4   1   0 2010.37   48.65
   4   1   0 1839.91   37.92
  -4   1   0 1989.35   43.14
  -4  -1  -1  153.48    8.90
   4   1   1  147.56   10.39
   4   1   1  156.56   10.90
   4  -1   1  157.11   10.62
   4  -1   1  156.47   10.55
   4   1   1  146.23    7.39
  -4   1  -1  159.02    7.75
  -4   1  -2  875.50   30.73
  -4  -1  -2 1017.98   25.78
   4   1   2  985.10   30.79
   4   1   2 1015.70   30.13
   4  -1   2  978.62   30.76
   4  -1   2  990.44   29.79
   4   1   2  927.58   25.82
  -4   1  -2  940.62   22.20
  -4  -1  -3   76.63    5.24
  -4   1  -3   72.93    7.65
   4   1   3   69.10    7.20
   4   1   3   68.85    6.55
   4  -1   3   66.96    7.16
  -4  -1  -3   71.70    7.16
   4   1   3   62.80    6.14
   4  -1   3   68.61    7.06
   4  -1   3   83.42    7.18
  -4   1  -3   72.88    3.67
  -4  -1  -4  221.98    8.71
  -4  -1  -4  196.37    9.51
   4   1   4  208.30   12.59
   4   1   4  197.33   12.70
   4  -1   4  212.02   13.34
   4   1   4  210.13   11.18
   4  -1   4  201.74   13.52
  -4   1  -4  201.55   13.05
   4  -1   4  210.75   11.64
  -4   1  -5  444.44   20.02
  -4   1  -5  478.99   17.60
   4   1   5  468.69   20.74
   4  -1   5  486.12   21.38
   4  -1   5  430.24   21.93
   4   1   5  414.26   20.02
   4   1   5  424.66   16.37
  -4  -1  -5  464.66   17.01
   4  -1   5  482.51   18.29
   4  -1   6 1250.56   33.19
  -4  -1  -6 1357.91   34.95
   4   1   6 1263.55   28.35
  -4   1  -6 1370.26   35.49
  -4  -1  -6 1177.63   24.18
   4   1   6 1310.93   38.70
   4  -1   6 1165.49   23.44
   4  -1   6 1277.82   39.05
   4   1   6 1131.63   38.86
   4  -1   6 1214.83   41.95
   4   1   6 1245.89   31.74
  -4   1  -6 1176.84   36.16
  -4  -1  -7   49.92    5.94
  -4   1  -7   49.08    6.10
   4   1   7   36.08    3.06
   4  -1   7   45.60    5.00
   4   1   7   44.13    6.33
   4  -1   7   44.77    6.74
   4   1   7   49.80    7.50
   4  -1   7   40.86    7.18
   4   1   7   40.41    4.25
  -4  -1  -7   34.41    2.30
   4  -1   8 1603.14   46.49
   4   1   8 1606.41   35.32
   4   1   8 1421.76   29.51
   4   1   8 1592.86   45.49
   4   1   8 1451.16   49.16
   4  -1   8 1490.95   37.41
   4  -1   8 1496.29   51.83
  -4  -1  -8 1455.93   27.91
   4   1   9   55.41    7.43
  -4  -1  -9   43.74    2.60
  -4  -1  -9   55.09    7.06
   4   1   9   52.03    8.67
   4  -1   9   54.68    7.65
   4   1   9   40.84    3.95
   4  -1   9   58.12    9.69
   4  -1   9   59.80    5.62
  -4  -1 -10  502.29   12.43
   4   1  10  537.30   25.02
  -4   1 -10  547.72   25.41
   4  -1  10  537.92   18.11
   4  -1  10  528.18   25.99
   4   1  10  543.90   14.95
   4   1  10  467.34   28.36
  -4  -1 -10  567.81   25.52
  -4   1 -11  179.55   14.79
   4   1  11  168.11   13.86
   4  -1  11  171.50   14.76
  -4  -1 -11  158.49   13.78
   4  -1  11  209.49   10.17
   4   1  12  316.44   19.83
   4  -1  12  328.86   20.97
  -4   1 -12  325.82   20.73
  -4  -1 -12  323.35   20.77
  -4  -1 -13    0.01    2.28
  -4   1 -13    7.82    3.67
   4   1  13    3.27    2.25
   4  -1  13    4.18    2.85
   4   1  14  966.40   38.73
  -4   1 -14  958.56   40.92
  -4  -1 -14  988.19   41.27
   4  -1  14 1038.74   41.54
  -4  -1 -15    8.65    3.78
   4   1  15    3.94    2.65
   4  -1  15    5.87    3.66
  -4  -1 -16  426.17   27.65
   4   1  16  438.99   25.58
   4  -1  16  456.87   27.51
  -4  -1 -17   23.12    6.21
  -4  -1 -18    0.08    2.36
  -4  -2  20   90.95   15.16
   4  -2 -20   79.06   12.58
   4  -2 -20   82.58   13.90
   4  -2 -19   -0.26    3.44
   4  -2 -19    1.59    2.06
  -4  -2  19    1.02    3.51
   4  -2 -19   -2.87    3.77
   4  -2 -18  343.57   26.64
   4  -2 -18  271.99   22.48
  -4   2  18  298.50   26.14
  -4  -2  18  335.36   28.64
   4  -2 -18  326.96   25.95
   4  -2 -17  112.60   14.50
  -4   2  17   95.53   14.19
   4  -2 -17  103.48   13.87
  -4  -2  17  108.00   15.53
   4  -2 -16  382.97   26.42
  -4   2  16  355.71   27.04
   4  -2 -16  380.08   26.15
  -4  -2  16  421.68   30.52
  -4  -2  15  340.01   19.86
   4  -2 -15  303.53   22.54
   4  -2 -15  304.29   22.31
   4  -2 -15  282.17   19.97
  -4   2  15  289.50   23.64
  -4  -2  15  335.30   26.34
   4   2 -15  327.51   20.29
  -4  -2  14    6.35    2.30
   4  -2 -14    4.80    3.12
   4  -2 -14    3.68    2.35
  -4   2  14    6.50    1.89
  -4   2  14    4.29    2.23
   4  -2 -14    1.55    1.80
   4  -2 -14    2.52    0.83
   4   2 -14    7.33    3.05
  -4  -2  14   -2.42    2.76
  -4  -2  13    6.63    2.52
   4  -2 -13    8.50    3.96
  -4   2  13   13.60    2.85
   4  -2 -13   19.04    5.12
  -4  -2  13   16.23    4.83
  -4   2  13    8.34    3.79
   4  -2 -13   11.53    3.97
   4  -2 -13   10.55    2.54
   4   2 -13   19.88    4.88
  -4  -2  13   13.77    4.98
  -4   2  12  509.74   19.17
  -4  -2  12  520.70   23.43
   4  -2 -12  484.96   25.40
  -4  -2  12  447.67   24.48
   4  -2 -12  488.16   25.04
   4   2 -12  452.60   24.32
  -4   2  12  480.80   27.79
  -4  -2  12  482.57   29.33
   4  -2 -12  483.29   25.56
   4   2 -12  478.86   23.21
   4  -2 -12  478.88   18.73
   4  -2 -11   85.33    9.75
   4   2 -11   91.61   10.86
   4  -2 -11   64.12    8.78
  -4   2  11   84.37    7.26
  -4  -2  11   76.01    8.97
   4  -2 -11   71.26    8.85
   4   2 -11   87.66    9.71
  -4   2  11   64.83    9.60
  -4  -2  11   75.06   11.00
   4   2 -11   82.34    8.90
   4  -2 -11   73.46    6.67
   4  -2 -11   70.45    8.97
   4  -2 -10  907.56   33.67
   4   2 -10 1023.08   38.32
  -4  -2  10  818.19   30.96
   4  -2 -10  881.41   34.96
   4  -2 -10  934.02   32.99
  -4   2  10  901.87   37.15
  -4  -2  10  885.54   38.92
   4   2 -10  885.53   31.58
   4  -2 -10  932.08   27.58
   4  -2 -10  917.73   34.82
   4   2 -10  889.62   32.45
  -4   2  10  907.70   27.67
   4  -2  -9   81.77    6.87
  -4   2   9   79.47    6.89
   4  -2  -9   74.95    8.32
   4  -2  -9   81.73    9.45
  -4  -2   9   72.76    7.55
   4  -2  -9   82.83    8.31
  -4   2   9   77.11    9.55
   4   2  -9   76.19    8.08
   4   2  -9   95.37   10.67
   4   2  -9   87.06    8.52
  -4  -2   9   68.59    9.77
   4  -2  -8  255.97   14.76
   4  -2  -8  262.13   12.69
  -4  -2   8  229.89   16.67
   4   2  -8  240.15   13.76
  -4   2   8  258.86   12.91
   4  -2  -8  230.77   16.11
  -4  -2   8  224.39   12.54
   4  -2  -8  258.05   14.34
  -4   2   8  249.80   16.90
  -4  -2   8  270.53   19.10
   4   2  -8  264.39   14.89
   4  -2  -7  316.91   13.99
  -4  -2   7  266.47   12.49
   4  -2  -7  312.75   18.43
  -4   2   7  295.65   13.88
   4  -2  -7  302.38   15.37
   4  -2  -7  312.55   14.82
   4   2  -7  298.62   14.18
  -4   2   7  307.94   18.19
  -4  -2   7  285.17   17.67
  -4  -2   7  310.37   19.88
   4   2  -7  289.78   15.44
   4   2  -6  164.58   10.81
   4  -2  -6  172.75    9.69
   4  -2  -6  170.92   10.09
  -4  -2   6  162.28   11.94
   4  -2  -6  181.41   13.36
  -4   2   6  170.71    9.89
   4  -2  -6  180.91    9.83
   4   2  -6  164.84    9.02
  -4   2   6  185.48   12.98
  -4  -2   6  163.95   13.58
   4   2  -5  204.01   12.26
   4  -2  -5  198.00   11.02
   4  -2  -5  226.94   14.82
  -4  -2   5  194.51   12.40
  -4   2   5  206.80   11.43
   4   2  -5  206.80    9.19
  -4   2   5  214.24   13.80
   4  -2  -5  234.16   13.52
   4  -2  -5  202.47   10.68
  -4  -2   5  198.95   14.81
   4   2  -4  807.66   27.00
   4  -2  -4  826.96   25.56
   4  -2  -4  814.75   22.58
  -4   2   4  809.05   25.77
  -4   2   4  820.45   28.20
   4  -2  -4  810.85   27.08
  -4  -2   4  804.91   26.29
  -4  -2   4  836.31   31.31
  -4  -2   3   58.16    7.23
   4   2  -3   71.30    6.95
  -4  -2   3   61.89    5.79
   4  -2  -3   63.21    6.21
   4  -2  -3   70.18    4.81
  -4   2   3   63.87    6.34
  -4   2   3   70.09    6.96
   4  -2  -3   62.64    6.34
  -4  -2   2  511.65   21.92
   4   2  -2  497.00   19.98
  -4  -2   2  477.23   16.26
   4  -2  -2  509.08   19.39
  -4   2   2  487.34   18.53
   4  -2  -2  492.28   18.38
  -4   2   2  479.06   21.59
  -4  -2   1  210.64   12.83
   4   2  -1  213.48   12.56
   4  -2  -1  201.19   11.85
  -4   2   1  210.97   13.58
  -4   2   1  219.82   10.94
   4  -2  -1  199.52   10.44
  -4  -2   0  314.72   15.11
   4   2   0  302.05   15.29
   4   2   0  270.09    7.49
  -4   2   0  305.19   16.40
   4  -2   0  301.37   14.84
  -4   2   0  318.09   12.34
   4  -2   0  295.12   12.08
   4  -2   1  829.48   21.90
   4   2   1  866.25   28.10
  -4   2  -1  820.31   29.24
   4  -2   1  819.74   27.44
   4   2   1  785.40   19.69
  -4   2  -1  841.16   21.38
   4  -2   1  890.56   28.15
   4  -2   2 1172.40   27.06
   4   2   2 1203.54   35.42
  -4  -2  -2 1149.27   34.20
   4  -2   2 1213.96   35.40
   4   2   2 1125.59   28.54
   4  -2   2 1209.23   34.45
  -4   2  -2 1183.18   36.47
  -4   2  -3  247.76   14.69
   4   2   3  266.02   14.61
   4   2   3  261.49   13.52
[truncated: 420,294 more chars]
