# Supplementary material for: [(Z)-N-(3-Fluoro­phen­yl)-O-methyl­thio­carbamato-κS](tri­phenyl­phosphane-κP)gold(I): crystal structure, Hirshfeld surface analysis and computational study
Source: Acta Crystallogr E Crystallogr Commun. 2020 Jul 17;76(Pt 8):1284–90. doi: 10.1107/S2056989020009469 (PMC7405594; doi:10.1107/S2056989020009469)
Supplement: Supplementary file 2 [file e-76-01284-Isup2.hkl]

data_I                                                                          
_shelx_title ' 1'                                                               
_shelx_refln_list_code          4                                               
_shelx_F_calc_maximum      466.80                                               
_exptl_crystal_F_000      1248.00                                               
_reflns_d_resolution_high  0.7697                                               
                                                                                
loop_                                                                           
 _space_group_symop_operation_xyz                                               
 'x, y, z'                                                                      
 '-x+1/2, y+1/2, -z+1/2'                                                        
 '-x, -y, -z'                                                                   
 'x-1/2, -y-1/2, z-1/2'                                                         
                                                                                
_cell_length_a     8.9311                                                       
_cell_length_b    17.2458                                                       
_cell_length_c    15.6857                                                       
_cell_angle_alpha  90.000                                                       
_cell_angle_beta   99.361                                                       
_cell_angle_gamma  90.000                                                       
                                                                                
_shelx_F_squared_multiplier     1.000                                           
                                                                                
loop_                                                                           
 _refln_index_h                                                                 
 _refln_index_k                                                                 
 _refln_index_l                                                                 
 _refln_F_squared_calc                                                          
 _refln_F_squared_meas                                                          
 _refln_F_squared_sigma                                                         
 _refln_observed_status                                                         
   2   0   0     217904.69     222059.52      2227.52 o                         
   4   0   0         18.07         82.57        41.05 o                         
   6   0   0       8549.57       8493.56       227.37 o                         
   8   0   0      14387.82      14241.96       331.87 o                         
  10   0   0       8513.23       9183.83       416.75 o                         
   2   1   0      64582.53      66992.05       581.07 o                         
   3   1   0        669.93        658.13        28.93 o                         
   4   1   0      48481.16      48754.26       551.56 o                         
   5   1   0       3342.01       3291.27        96.43 o                         
   6   1   0      10790.56      10941.70       181.45 o                         
   7   1   0        285.87        274.56        27.58 o                         
   8   1   0        925.59        949.42        49.27 o                         
   9   1   0        217.08        200.54        40.30 o                         
  10   1   0       1731.48       1857.60       125.68 o                         
  11   1   0        659.33        840.60       153.47 o                         
   1   2   0       5128.76       5840.01       219.85 o                         
   2   2   0       5040.40       5192.12       216.41 o                         
   3   2   0       5523.46       5413.93       113.92 o                         
   4   2   0       7129.23       7335.43       140.78 o                         
   5   2   0       3100.80       3305.99        84.28 o                         
   6   2   0      11416.97      10717.74       246.66 o                         
   7   2   0       4957.24       5169.91       176.69 o                         
   8   2   0      11085.90      11524.65       299.14 o                         
   9   2   0       3348.70       3717.62       172.97 o                         
  10   2   0       8660.48       9332.61       292.88 o                         
  11   2   0         33.47         41.92        79.86 o                         
   1   3   0        783.66        827.22        46.15 o                         
   2   3   0      18515.65      17976.55       419.25 o                         
   3   3   0      11092.61      10724.98       160.63 o                         
   4   3   0      20074.71      19549.06       278.11 o                         
   5   3   0      26876.96      26549.47       337.17 o                         
   6   3   0       4847.87       4869.37       126.87 o                         
   7   3   0       4303.71       4736.06       136.61 o                         
   8   3   0        274.75        283.50        50.06 o                         
   9   3   0        370.76        467.69        80.89 o                         
  10   3   0        473.45        470.65        81.56 o                         
   0   4   0        208.78        319.51        32.04 o                         
   1   4   0      10886.51      11557.58       221.73 o                         
   2   4   0      11419.06      11658.84       302.78 o                         
   3   4   0      10952.41      11038.47       183.98 o                         
   4   4   0         33.81         62.39        13.53 o                         
   5   4   0        132.68        157.37        30.30 o                         
   6   4   0       2784.90       2743.62       101.16 o                         
   7   4   0      18813.64      18370.70       387.53 o                         
   8   4   0       1535.22       1626.22       140.52 o                         
   9   4   0      17238.48      17719.16       511.08 o                         
  10   4   0        708.45        901.64       114.39 o                         
   1   5   0      21145.34      22582.25       326.68 o                         
   2   5   0        382.81        471.62        45.55 o                         
   3   5   0      72086.98      70994.61       919.74 o                         
   4   5   0        401.32        394.25        54.94 o                         
   5   5   0      53672.09      53621.73       624.98 o                         
   6   5   0        755.89        725.72        52.95 o                         
   7   5   0       4878.72       5010.58       177.54 o                         
   8   5   0         66.79         86.67        22.30 o                         
   9   5   0       2655.35       2852.55       199.27 o                         
  10   5   0        398.07        435.83        84.99 o                         
   0   6   0        264.49        353.53        44.42 o                         
   1   6   0      68212.97      68231.67       611.71 o                         
   2   6   0       1414.56       1651.10        69.88 o                         
   3   6   0       7575.14       7517.15       187.54 o                         
   4   6   0       2004.88       2044.74        70.03 o                         
   5   6   0       4944.29       4827.47       112.02 o                         
   6   6   0        628.18        702.30        52.80 o                         
   7   6   0      32494.46      30803.44       384.66 o                         
   8   6   0         19.17         42.09        23.55 o                         
   9   6   0      14232.36      14276.90       467.73 o                         
  10   6   0        590.48        708.61        83.90 o                         
   1   7   0       6995.97       7343.65       150.27 o                         
   2   7   0       5409.86       5754.52       143.61 o                         
   3   7   0      34837.87      34604.87       493.01 o                         
   4   7   0       6764.18       6928.09       197.31 o                         
   5   7   0      22489.33      22414.52       426.61 o                         
   6   7   0         83.55        109.98        20.20 o                         
   7   7   0       5524.89       5397.66       184.57 o                         
   8   7   0        133.09        114.73        25.83 o                         
   9   7   0        400.77        333.50        61.16 o                         
  10   7   0        772.58        679.51        86.60 o                         
   0   8   0      41393.34      41365.12       559.33 o                         
   1   8   0      55222.77      55490.44       562.50 o                         
   2   8   0      25006.66      24794.87       333.03 o                         
   3   8   0      18216.37      18948.21       417.66 o                         
   4   8   0        560.18        557.84        55.56 o                         
   5   8   0       2128.04       2146.07        84.85 o                         
   6   8   0       1359.75       1419.93        65.63 o                         
   7   8   0       8604.34       8386.92       236.83 o                         
   8   8   0       2232.84       2391.83       119.37 o                         
   9   8   0       3046.51       2774.93       156.47 o                         
  10   8   0       2772.39       2909.52       179.08 o                         
   1   9   0       2121.12       2139.64        83.26 o                         
   2   9   0       4656.77       4594.29       136.57 o                         
   3   9   0      13785.77      13775.93       360.01 o                         
   4   9   0      18784.75      18848.53       392.52 o                         
   5   9   0       2198.04       2143.60        87.05 o                         
   6   9   0      12799.74      13254.55       339.23 o                         
   7   9   0        340.08        340.48        48.61 o                         
   8   9   0       1326.48       1196.72        85.64 o                         
   9   9   0          2.15         17.94        24.68 o                         
  10   9   0        935.24       1254.36       120.04 o                         
   0  10   0      49337.22      49326.39       616.58 o                         
   1  10   0       1997.02       2338.69        92.21 o                         
   2  10   0      28652.04      29194.13       404.77 o                         
   3  10   0        158.07        216.38        34.96 o                         
   4  10   0        857.11        879.71        69.69 o                         
   5  10   0       3911.65       3908.46       155.37 o                         
   6  10   0       7640.01       7840.97       204.83 o                         
   7  10   0       2145.52       1959.56       116.64 o                         
   8  10   0      18004.86      17339.39       451.49 o                         
   9  10   0       1758.87       1530.39       118.59 o                         
  10  10   0       5354.51       5034.90       271.05 o                         
   1  11   0        440.28        445.54        39.56 o                         
   2  11   0      16395.29      16969.89       259.98 o                         
   3  11   0        205.90        151.99        34.48 o                         
   4  11   0      34121.61      35583.24       670.26 o                         
   5  11   0        404.20        522.30        62.32 o                         
   6  11   0      22980.11      22172.22       474.96 o                         
   7  11   0        127.16        135.95        32.87 o                         
   8  11   0         52.72         31.42        26.54 o                         
   9  11   0        425.14        507.73        74.14 o                         
   0  12   0      17743.86      18550.58       483.40 o                         
   1  12   0         72.35         80.10        18.23 o                         
   2  12   0      16787.62      17489.80       285.11 o                         
   3  12   0        261.91        272.00        33.18 o                         
   4  12   0       1426.72       1326.02       111.71 o                         
   5  12   0       2501.07       2620.00       144.91 o                         
   6  12   0       8401.45       8838.33       225.81 o                         
   7  12   0       3783.05       3718.34       198.00 o                         
   8  12   0      13875.30      13626.02       426.25 o                         
   9  12   0        147.86        173.24        58.92 o                         
   1  13   0        782.45        837.00        61.03 o                         
   2  13   0       5699.25       5920.99       187.17 o                         
   3  13   0      10072.23      10556.36       236.74 o                         
   4  13   0      19458.95      19489.77       471.27 o                         
   5  13   0       4486.22       4368.98       196.06 o                         
   6  13   0      15853.54      15424.27       458.97 o                         
   7  13   0        205.27        222.16        65.63 o                         
   8  13   0        247.64        220.98        56.73 o                         
   9  13   0        705.83        644.54       106.19 o                         
   0  14   0       5385.50       5476.81       452.56 o                         
   1  14   0       7057.47       7569.33       240.55 o                         
   2  14   0       7020.24       7367.08       240.35 o                         
   3  14   0        708.64        523.11        91.51 o                         
   4  14   0        889.66        857.89        96.30 o                         
   5  14   0       1657.55       1630.87       138.53 o                         
   6  14   0       4222.53       4341.76       255.65 o                         
   7  14   0       5347.02       5382.36       251.59 o                         
   8  14   0       4425.35       4127.00       228.29 o                         
   1  15   0       5636.73       6131.09       261.56 o                         
   2  15   0        849.27        849.20       122.31 o                         
   3  15   0      19805.35      19840.37       622.65 o                         
   4  15   0       7494.34       7494.09       302.12 o                         
   5  15   0       8297.58       7938.03       323.22 o                         
   6  15   0       2867.49       2937.71       265.03 o                         
   7  15   0       2069.00       2048.29       185.61 o                         
   8  15   0         50.69        -33.76        43.14 o                         
   0  16   0       7903.28       7597.10       680.78 o                         
   1  16   0      36362.86      35743.93       874.77 o                         
   2  16   0       3266.48       3245.19       247.09 o                         
   3  16   0       3893.20       3538.63       267.00 o                         
   4  16   0        430.71        436.41       101.14 o                         
   5  16   0        607.11        575.76       110.24 o                         
   6  16   0        295.45        275.23        61.70 o                         
   7  16   0       4994.46       4876.24       274.85 o                         
   8  16   0        908.49        919.88       137.75 o                         
   1  17   0       7488.27       7720.81       514.52 o                         
   2  17   0        760.02        643.83       113.99 o                         
   3  17   0      16382.34      16452.18       614.18 o                         
   4  17   0        410.86        432.22       108.96 o                         
   5  17   0       7387.94       7464.30       454.92 o                         
   6  17   0        149.25         50.77        84.00 o                         
   7  17   0       1767.26       1788.37       232.71 o                         
   0  18   0       7166.32       7217.03       733.43 o                         
   1  18   0      12991.84      12550.12       689.86 o                         
   2  18   0       7372.53       7131.77       408.10 o                         
   3  18   0        792.61        660.51       138.98 o                         
   4  18   0       1200.86       1252.54       174.51 o                         
   5  18   0       2210.09       2305.00       245.78 o                         
   6  18   0        356.11        243.33        65.72 o                         
   1  19   0       1683.07       1868.23       428.60 o                         
   2  19   0       1847.17       1962.24       220.02 o                         
   3  19   0       6188.47       6449.14       411.89 o                         
   4  19   0       7186.82       7397.38       450.33 o                         
   5  19   0       5249.32       5147.95       381.19 o                         
   6  19   0       2920.31       3528.98       400.55 o                         
   0  20   0       7537.26       7660.73       829.51 o                         
   1  20   0       5459.74       5536.41       497.57 o                         
   2  20   0       3000.05       3421.83       442.33 o                         
   3  20   0       1365.33       1073.10       166.95 o                         
   4  20   0          1.00         24.35       131.19 o                         
   5  20   0         76.66        157.65        84.16 o                         
   1  21   0        164.00         97.77        73.38 o                         
   2  21   0       4850.59       4839.34       493.57 o                         
   3  21   0       2806.18       3259.78       390.81 o                         
   0  22   0       9232.75       8779.22       966.51 o                         
   1  22   0        317.48        604.41       275.01 o                         
 -11   0   1       1874.31       2046.07       340.14 o                         
  -9   0   1        179.10        230.94        63.67 o                         
  -7   0   1       8306.49       8124.22       224.04 o                         
  -5   0   1      15093.95      14158.04       396.91 o                         
  -3   0   1       2683.47       2670.53       120.44 o                         
   1   0   1      81792.49      86372.30      1099.76 o                         
   3   0   1      51433.12      52966.57       797.17 o                         
   5   0   1      12699.88      12265.19       283.16 o                         
   7   0   1       1221.95       1167.60        77.08 o                         
   9   0   1       1856.56       1989.39       170.04 o                         
 -11   1   1       7935.79       8102.34       487.92 o                         
 -10   1   1        366.62        426.75        89.04 o                         
  -9   1   1       9889.51      10216.29       303.31 o                         
  -8   1   1       1645.59       1689.28        90.15 o                         
  -7   1   1       4716.55       4708.67       250.47 o                         
  -6   1   1        124.11        141.61        19.08 o                         
  -5   1   1       1938.65       2040.35        65.78 o                         
  -4   1   1       8973.48       9083.33       145.50 o                         
  -3   1   1      80252.84      83106.81       822.11 o                         
  -2   1   1      31785.05      33744.21       432.96 o                         
   1   1   1      39850.95      40770.62       559.58 o                         
   2   1   1        462.60        516.37        22.26 o                         
   3   1   1        772.65        757.65        31.20 o                         
   4   1   1       3450.28       3831.06        86.56 o                         
   5   1   1      16379.32      16492.07       248.70 o                         
   6   1   1        494.40        495.78        33.88 o                         
   7   1   1      17156.66      17431.45       519.51 o                         
   8   1   1        287.39        308.22        39.01 o                         
   9   1   1       7722.72       8385.71       262.45 o                         
  10   1   1         12.62         48.39        54.79 o                         
 -11   2   1        467.70        531.33       124.80 o                         
 -10   2   1       1399.69       1591.77       121.95 o                         
  -9   2   1        961.98       1012.48        92.21 o                         
  -8   2   1       1414.57       1483.30       104.65 o                         
  -7   2   1      10886.96      11363.03       309.06 o                         
  -6   2   1       7324.50       7528.38       229.80 o                         
  -5   2   1      41010.21      40642.73       425.12 o                         
  -4   2   1       5070.60       5220.53       121.07 o                         
  -3   2   1      61906.19      63973.20       560.53 o                         
  -2   2   1       2865.52       3073.11        78.20 o                         
  -1   2   1       4685.02       4697.06       186.17 o                         
   1   2   1      31692.80      32187.89       384.66 o                         
   2   2   1       2117.78       2069.79        58.89 o                         
   3   2   1      42546.63      43032.23       347.71 o                         
   4   2   1      21144.56      20754.89       254.30 o                         
   5   2   1      15409.28      15713.42       204.92 o                         
   6   2   1       4081.34       4130.54       109.53 o                         
   7   2   1        751.56        769.79        54.34 o                         
   8   2   1        710.94        739.66        60.10 o                         
   9   2   1       1626.59       1772.45       112.76 o                         
  10   2   1       2138.22       2399.92       174.13 o                         
 -11   3   1       1999.23       2204.14       249.90 o                         
 -10   3   1       3873.79       4165.49       248.69 o                         
  -9   3   1       4681.51       4913.09       207.75 o                         
  -8   3   1      13172.76      13374.34       336.58 o                         
  -7   3   1       1414.09       1462.10        75.33 o                         
  -6   3   1       3348.50       3329.28        92.30 o                         
  -5   3   1         51.57         92.69        19.20 o                         
  -4   3   1       5836.66       5823.22       140.26 o                         
  -3   3   1       2783.04       2750.92       103.35 o                         
  -2   3   1      20895.63      21111.47       331.54 o                         
  -1   3   1      16347.36      17290.65       269.08 o                         
   0   3   1      11540.48      12087.54       172.49 o                         
   1   3   1        531.29        688.45        42.89 o                         
   2   3   1      13517.95      13803.56       197.72 o                         
   3   3   1         90.06        131.21        17.35 o                         
   4   3   1        501.33        755.86        52.19 o                         
   5   3   1       8196.83       7518.96       163.95 o                         
   6   3   1      20270.37      19969.30       291.64 o                         
   7   3   1      16456.65      16727.70       376.28 o                         
   8   3   1      11550.76      11890.08       376.77 o                         
   9   3   1       7047.12       7269.08       529.65 o                         
  10   3   1        705.61        784.63       102.47 o                         
 -11   4   1       1426.50       1267.72       268.52 o                         
 -10   4   1       1058.67       1194.56       134.12 o                         
  -9   4   1          9.34         97.41        44.43 o                         
  -8   4   1       9156.38       9498.19       198.68 o                         
  -7   4   1       2014.65       2029.50        95.23 o                         
  -6   4   1      54593.90      53704.59       605.66 o                         
  -5   4   1      10903.44      10864.95       231.42 o                         
  -4   4   1      44997.66      44383.99       570.56 o                         
  -3   4   1       6075.17       6269.59       180.19 o                         
  -2   4   1       1701.94       1622.75       102.50 o                         
  -1   4   1      21582.87      22680.69       350.24 o                         
   0   4   1      10715.48      11071.96       147.77 o                         
   1   4   1       5426.84       5792.27       121.32 o                         
   2   4   1      74822.88      74319.41       930.88 o                         
   3   4   1       2419.87       2405.38        68.00 o                         
   4   4   1      57034.49      58595.12       948.72 o                         
   5   4   1       2906.85       2799.42        79.36 o                         
   6   4   1      11783.60      12000.04       218.58 o                         
   7   4   1         67.64        167.70        33.46 o                         
   8   4   1       2084.68       2118.91       156.07 o                         
   9   4   1       1536.81       1588.31       143.49 o                         
  10   4   1      10243.64      10802.59       400.17 o                         
 -10   5   1      10270.21      11057.31       424.87 o                         
  -9   5   1        658.51        716.81        98.40 o                         
  -8   5   1      14771.24      15418.93       299.82 o                         
  -7   5   1        796.16        720.94        69.22 o                         
  -6   5   1       1979.94       2118.27        91.84 o                         
  -5   5   1       1688.95       1695.71       102.08 o                         
  -4   5   1      20268.02      20881.36       341.67 o                         
  -3   5   1       6675.85       6371.46       161.89 o                         
  -2   5   1      30982.16      31193.63       601.73 o                         
  -1   5   1       4878.21       5121.93       152.99 o                         
   0   5   1      24145.69      24612.69       271.95 o                         
   1   5   1        806.64        975.76        55.95 o                         
   2   5   1       6154.35       5935.74       124.90 o                         
   3   5   1       1599.67       1586.46        62.99 o                         
   4   5   1       5990.14       5964.88       122.82 o                         
   5   5   1       1384.60       1474.22        73.36 o                         
   6   5   1      25681.75      24993.68       307.42 o                         
   7   5   1         35.08         72.02        22.57 o                         
   8   5   1      18405.67      18687.56       502.30 o                         
   9   5   1        242.02        410.77        75.63 o                         
  10   5   1       2926.96       3269.49       218.27 o                         
 -11   6   1        224.15        213.12        93.08 o                         
 -10   6   1         10.21         24.30        35.44 o                         
  -9   6   1         96.73         59.54        41.44 o                         
  -8   6   1      10908.59      10821.13       316.51 o                         
  -7   6   1         83.99        197.77        37.03 o                         
  -6   6   1      49654.69      48789.26       579.86 o                         
  -5   6   1         29.82         54.95        19.59 o                         
  -4   6   1      34726.08      33590.66       570.09 o                         
  -3   6   1       2867.47       2616.63       104.97 o                         
  -2   6   1       5133.88       5206.50       174.30 o                         
  -1   6   1       3598.85       3866.91       110.37 o                         
   0   6   1       5422.47       5621.00       104.45 o                         
   1   6   1        408.55        382.84        29.66 o                         
   2   6   1      43027.11      42816.85       466.25 o                         
   3   6   1        355.14        374.79        38.79 o                         
   4   6   1      36795.59      34848.30       457.88 o                         
   5   6   1       2894.03       3060.74       146.78 o                         
   6   6   1       9916.74       9777.06       219.47 o                         
   7   6   1       3008.71       2767.36       134.01 o                         
   8   6   1        573.26        621.11        59.58 o                         
   9   6   1         30.45         57.10        29.93 o                         
  10   6   1       6468.00       6797.74       266.16 o                         
 -10   7   1       7014.63       6907.67       282.38 o                         
  -9   7   1       2139.38       2102.53       146.01 o                         
  -8   7   1       6063.85       6061.65       193.29 o                         
  -7   7   1         84.85         85.85        24.24 o                         
  -6   7   1        464.19        488.39        44.19 o                         
  -5   7   1        208.14        234.56        23.92 o                         
  -4   7   1       8306.69       8163.76       218.88 o                         
  -3   7   1       1161.52       1071.22        84.25 o                         
  -2   7   1      56443.06      55439.32      1041.45 o                         
  -1   7   1      21948.55      22014.87       321.76 o                         
   0   7   1      72027.11      72442.90       659.10 o                         
   1   7   1       5855.23       5504.14       119.31 o                         
   2   7   1       9582.14       9386.18       186.00 o                         
   3   7   1        854.75        812.87        60.66 o                         
   4   7   1       2438.07       2416.17        81.64 o                         
   5   7   1       5398.03       5506.79       137.88 o                         
   6   7   1       6381.87       6125.72       174.06 o                         
   7   7   1       2213.22       2240.41        89.28 o                         
   8   7   1       8303.43       7917.06       213.97 o                         
   9   7   1        387.67        496.51        70.50 o                         
  10   7   1       1329.26       1293.65       114.38 o                         
 -10   8   1         10.70         26.83        36.52 o                         
  -9   8   1        284.04        269.17        78.91 o                         
  -8   8   1        245.77        198.93        33.56 o                         
  -7   8   1       1442.60       1489.45        97.77 o                         
  -6   8   1       1459.42       1532.55        92.94 o                         
  -5   8   1       1922.95       1986.87        92.58 o                         
  -4   8   1       7194.36       7048.73       210.81 o                         
  -3   8   1       7648.07       8045.51       257.04 o                         
  -2   8   1       7984.41       8356.61       215.50 o                         
  -1   8   1         95.25        160.75        24.22 o                         
   0   8   1       2808.19       2824.92        78.75 o                         
   1   8   1      19465.98      19489.31       261.19 o                         
   2   8   1      14432.14      13684.18       228.85 o                         
   3   8   1      27878.77      27362.08       441.60 o                         
   4   8   1      23025.20      22656.98       488.42 o                         
   5   8   1       6090.00       6270.21       153.25 o                         
   6   8   1       3009.18       3145.71       174.47 o                         
   7   8   1         16.92         46.46        22.46 o                         
   8   8   1        349.48        286.61        38.52 o                         
   9   8   1        713.80        664.47        72.33 o                         
  10   8   1       2166.02       2162.45       150.51 o                         
 -10   9   1       4623.61       4449.72       231.36 o                         
  -9   9   1       5027.70       4839.40       212.46 o                         
  -8   9   1       1048.72       1091.11        83.80 o                         
  -7   9   1       1916.54       2031.07       116.83 o                         
  -6   9   1        125.81        161.70        22.71 o                         
  -5   9   1        816.86        732.51        56.78 o                         
  -4   9   1        109.50         92.25        23.47 o                         
  -3   9   1      17801.87      17836.89       452.04 o                         
  -2   9   1      13462.22      13179.70       242.82 o                         
  -1   9   1      57320.36      56126.65       546.78 o                         
   0   9   1      16806.72      16764.90       221.93 o                         
   1   9   1      34481.68      33214.24       383.74 o                         
   2   9   1        311.37        269.84        48.31 o                         
   3   9   1         35.91        101.98        25.88 o                         
   4   9   1       4287.54       4462.88       179.24 o                         
   5   9   1      14921.72      15242.38       273.30 o                         
   6   9   1       2545.16       2553.59        98.79 o                         
   7   9   1      13773.36      13343.02       307.22 o                         
   8   9   1       2553.70       2647.84       164.04 o                         
   9   9   1       6682.82       6493.51       240.87 o                         
  10   9   1       1391.12       1539.01       162.00 o                         
 -10  10   1        526.01        498.84        84.61 o                         
  -9  10   1       1370.21       1281.55       109.77 o                         
  -8  10   1       3007.15       2836.35       159.77 o                         
  -7  10   1      12215.53      11827.38       300.81 o                         
  -6  10   1       2267.12       2283.20       137.19 o                         
  -5  10   1      22639.81      22073.12       436.13 o                         
  -4  10   1       5623.41       5527.06       180.58 o                         
  -3  10   1      15339.50      16534.36       321.19 o                         
  -2  10   1       5137.49       5252.79       131.37 o                         
  -1  10   1          8.00         59.60        15.10 o                         
   0  10   1        755.32        824.89        50.15 o                         
   1  10   1      29694.20      29732.79       373.72 o                         
   2  10   1       4381.61       4615.38       133.71 o                         
   3  10   1      44863.25      45643.63       609.38 o                         
   4  10   1       1998.20       1941.43       103.41 o                         
   5  10   1      13272.30      12504.99       275.16 o                         
   6  10   1         42.49         38.99        17.57 o                         
   7  10   1       1057.90       1095.39        65.11 o                         
   8  10   1         30.93         62.32        33.76 o                         
   9  10   1       3196.57       3272.06       172.69 o                         
  10  10   1         58.26         72.62        82.85 o                         
 -10  11   1         42.21         -0.43        36.45 o                         
  -9  11   1      13536.06      12495.54       458.23 o                         
  -8  11   1        767.36        715.25        91.06 o                         
  -7  11   1       7029.75       6904.15       238.69 o                         
  -6  11   1        575.65        711.81        57.53 o                         
  -5  11   1       3562.00       3486.35       165.13 o                         
  -4  11   1          9.65         83.70        20.74 o                         
  -3  11   1      15090.44      15349.57       272.96 o                         
  -2  11   1         13.00         31.47        15.70 o                         
  -1  11   1      24611.54      24208.86       324.16 o                         
   0  11   1        241.40        356.53        38.37 o                         
   1  11   1      15667.85      15578.20       266.08 o                         
   2  11   1        288.41        300.67        31.68 o                         
   3  11   1         24.21         98.31        20.51 o                         
   4  11   1       3271.34       3443.65       158.94 o                         
   5  11   1      11641.73      11431.91       299.93 o                         
   6  11   1        758.45        728.79        59.20 o                         
   7  11   1      18115.40      17735.46       379.96 o                         
   8  11   1         68.09          5.88        31.46 o                         
   9  11   1       8995.88       8951.38       331.53 o                         
  -9  12   1        145.01        128.11        34.46 o                         
  -8  12   1         81.20        189.45        50.44 o                         
  -7  12   1      10835.42      10102.93       335.87 o                         
  -6  12   1       1534.13       1781.25       126.65 o                         
  -5  12   1      28218.08      27210.13       522.63 o                         
  -4  12   1       2510.22       2656.15       172.78 o                         
  -3  12   1       7583.49       7802.40       182.13 o                         
  -2  12   1         33.61        112.24        21.66 o                         
  -1  12   1        812.71        978.12        61.77 o                         
   0  12   1        934.86        936.37        64.46 o                         
   1  12   1      10457.79      10763.05       212.99 o                         
   2  12   1        106.84        130.80        22.52 o                         
   3  12   1      22496.52      22485.37       324.49 o                         
   4  12   1        567.20        522.90        58.92 o                         
   5  12   1      10300.60       9409.35       279.03 o                         
   6  12   1          5.79         14.15        14.40 o                         
   7  12   1          9.12        115.24        42.45 o                         
   8  12   1        524.31        547.15        81.02 o                         
   9  12   1       6725.70       6439.94       252.44 o                         
  -9  13   1       6187.12       5423.89       400.54 o                         
  -8  13   1       2855.58       3085.52       193.05 o                         
  -7  13   1       3273.78       3370.00       193.77 o                         
  -6  13   1        966.13        940.14       116.56 o                         
  -5  13   1        744.42        542.40        85.02 o                         
  -4  13   1        153.85        125.47        35.42 o                         
  -3  13   1       6686.77       7029.39       191.27 o                         
  -2  13   1       7929.72       8053.39       204.77 o                         
  -1  13   1      12100.93      12554.09       243.28 o                         
   0  13   1       4288.24       4527.10       162.47 o                         
   1  13   1       9987.93      10554.49       220.30 o                         
   2  13   1        221.00        210.14        34.55 o                         
   3  13   1       1405.82       1395.04        90.69 o                         
   4  13   1       2316.32       2209.05       148.07 o                         
   5  13   1       3986.49       3805.10       204.37 o                         
   6  13   1       5381.03       5357.70       221.67 o                         
   7  13   1      13677.91      13004.55       390.25 o                         
   8  13   1       4216.93       4280.53       226.11 o                         
   9  13   1       3231.32       3060.06       447.07 o                         
  -9  14   1        387.81        230.38        59.50 o                         
  -8  14   1       3028.01       3174.27       212.48 o                         
  -7  14   1       6588.78       5745.55       261.54 o                         
  -6  14   1      11231.20      10853.86       416.34 o                         
  -5  14   1      12203.76      11906.34       387.29 o                         
  -4  14   1      15378.10      14850.83       423.97 o                         
  -3  14   1       3345.13       3371.85       163.88 o                         
  -2  14   1       5278.55       5417.24       235.81 o                         
  -1  14   1        538.94        607.79        65.19 o                         
   0  14   1       3972.34       4391.77       200.22 o                         
   1  14   1       3434.41       3421.02       146.21 o                         
   2  14   1      15323.60      15310.60       325.48 o                         
   3  14   1      12921.07      12604.61       466.16 o                         
   4  14   1      16116.61      15969.29       436.64 o                         
   5  14   1      14842.15      14025.89       456.78 o                         
   6  14   1       2724.64       2755.16       201.48 o                         
   7  14   1        549.07        486.05        88.04 o                         
   8  14   1       1028.62       1063.28       116.07 o                         
  -8  15   1       4024.93       3988.68       231.15 o                         
  -7  15   1        172.02        129.04        52.15 o                         
  -6  15   1       1394.34       1432.53       140.15 o                         
  -5  15   1       1207.55       1094.83       116.75 o                         
  -4  15   1       2415.46       2414.84       193.17 o                         
  -3  15   1       6293.34       6289.24       340.10 o                         
  -2  15   1      23814.32      23958.70       551.72 o                         
  -1  15   1       2601.92       2581.84       166.45 o                         
   0  15   1      31737.28      33423.11      1381.95 o                         
   1  15   1       2219.52       2442.30       159.95 o                         
   2  15   1       4714.06       4746.99       287.12 o                         
   3  15   1       1836.03       1625.74       215.97 o                         
   4  15   1       5732.83       5830.53       335.18 o                         
   5  15   1        655.60        710.60       107.01 o                         
   6  15   1      10375.21      11168.46       491.47 o                         
   7  15   1       2161.07       2023.80       182.74 o                         
   8  15   1       6809.39       7032.72       400.27 o                         
  -8  16   1       1843.49       1678.80       193.30 o                         
  -7  16   1        502.19        406.53        74.53 o                         
  -6  16   1       8802.95       8345.69       386.50 o                         
  -5  16   1         19.64         22.84        33.47 o                         
  -4  16   1      10097.57       9529.27       359.84 o                         
  -3  16   1         59.33         52.76        51.90 o                         
  -2  16   1       1526.85       1809.32       198.31 o                         
  -1  16   1          6.37         38.93        67.64 o                         
   0  16   1       6135.43       6591.67       449.58 o                         
   1  16   1        661.29        504.78        94.89 o                         
   2  16   1      27528.49      27519.07       759.39 o                         
   3  16   1       1424.20       1148.16       146.91 o                         
   4  16   1      15584.85      15231.99       676.84 o                         
   5  16   1       1194.45       1199.84       165.35 o                         
   6  16   1       2606.37       2717.64       196.33 o                         
   7  16   1          5.87         61.15        41.55 o                         
  -7  17   1         97.60        103.05        73.59 o                         
  -6  17   1        181.79        218.18        53.70 o                         
  -5  17   1         48.00        146.26        55.08 o                         
  -4  17   1       5664.70       5453.64       353.74 o                         
  -3  17   1        113.45        114.40        45.68 o                         
  -2  17   1      24527.17      24651.39       753.74 o                         
  -1  17   1        704.65        744.82       162.06 o                         
   0  17   1      30511.22      28910.75      1075.19 o                         
   1  17   1          4.55         15.02       151.35 o                         
   2  17   1       3018.85       2932.60       248.10 o                         
   3  17   1          1.04          4.67        53.06 o                         
   4  17   1       1553.67       1425.70       178.15 o                         
   5  17   1        104.25        140.74        56.52 o                         
   6  17   1       4750.75       5106.44       456.65 o                         
   7  17   1          5.72        -15.26        84.87 o                         
  -6  18   1       5791.16       5483.21       327.40 o                         
  -5  18   1       1331.51       1584.75       197.72 o                         
  -4  18   1      10168.81      10412.58       514.56 o                         
  -3  18   1         83.32        232.32        83.04 o                         
  -2  18   1       3478.16       3734.21       293.94 o                         
  -1  18   1       2903.52       2898.56       320.03 o                         
   0  18   1        388.69        532.77       139.04 o                         
   1  18   1       1596.06       1585.84       239.65 o                         
   2  18   1       9063.15       9478.95       469.93 o                         
   3  18   1        826.14        732.29       134.09 o                         
   4  18   1       6296.75       6020.22       503.35 o                         
   5  18   1        628.05        711.35       134.75 o                         
   6  18   1        915.64        755.79       149.64 o                         
  -6  19   1        815.00        857.55       198.65 o                         
  -5  19   1        135.32        119.61        68.80 o                         
  -4  19   1        389.19        113.43        77.98 o                         
  -3  19   1       5987.65       6091.62       400.84 o                         
  -2  19   1       6943.67       7304.60       431.83 o                         
  -1  19   1       4786.56       4528.29       426.73 o                         
   0  19   1       6152.92       6544.94       514.02 o                         
   1  19   1       2658.50       2635.62       326.11 o                         
   2  19   1        152.81        219.57        70.38 o                         
   3  19   1        631.81        483.33       118.00 o                         
   4  19   1        899.65        741.58       140.73 o                         
   5  19   1       2433.56       2441.42       266.45 o                         
  -5  20   1       9612.86      11588.48       998.71 o                         
  -4  20   1       3120.69       3040.49       297.23 o                         
  -3  20   1       3175.98       3446.00       313.96 o                         
  -2  20   1        175.27        258.57       117.23 o                         
  -1  20   1         96.17        355.72       116.20 o                         
   0  20   1       1489.51       1617.65       267.79 o                         
   1  20   1       4557.00       4248.25       439.28 o                         
   2  20   1       3604.15       3871.74       413.18 o                         
   3  20   1       9611.72      10290.34       547.85 o                         
   4  20   1       3288.83       3141.00       306.51 o                         
   5  20   1       6754.93       7443.68       823.15 o                         
  -4  21   1       1845.47       2101.72       404.02 o                         
  -3  21   1       7747.30       8534.59       517.60 o                         
  -2  21   1       2633.54       2742.13       585.20 o                         
  -1  21   1       7019.29       6889.42       580.42 o                         
   0  21   1        341.97        196.86       115.76 o                         
   1  21   1       4279.22       4253.42       450.75 o                         
   2  21   1        240.17         22.20       130.39 o                         
   3  21   1          0.07       -100.01        72.83 o                         
   0  22   1        405.21        951.04       318.43 o                         
   1  22   1       6713.26       6673.51       849.47 o                         
   2  22   1         65.85        -71.12       133.76 o                         
 -10   0   2       8131.46       8760.24       425.42 o                         
  -8   0   2       1367.54       1262.84        80.08 o                         
  -6   0   2       4725.35       5178.87       185.53 o                         
  -4   0   2      43826.32      45753.69       653.16 o                         
  -2   0   2     129593.33     129918.88      1358.06 o                         
   2   0   2        636.12        833.71        67.03 o                         
   4   0   2      33137.16      34888.28       407.20 o                         
   6   0   2      32956.23      34468.82       911.30 o                         
   8   0   2      12881.88      12717.04       479.53 o                         
  10   0   2        893.57       1014.43       240.07 o                         
 -11   1   2        111.73        186.52        54.27 o                         
 -10   1   2       2498.09       2420.44       154.56 o                         
  -9   1   2         13.04         57.93        30.22 o                         
  -8   1   2      10912.32      10977.82       307.73 o                         
  -7   1   2        931.24       1012.26        60.01 o                         
  -6   1   2      15248.56      15724.23       236.98 o                         
  -5   1   2         76.97        136.75        22.63 o                         
  -4   1   2      14425.94      15058.09       181.70 o                         
  -3   1   2        161.33        165.00        15.04 o                         
  -2   1   2       1920.28       2173.55        71.45 o                         
  -1   1   2       7881.51       8269.13       217.45 o                         
   0   1   2      30439.13      35136.11       707.73 o                         
   1   1   2       8510.72       8781.39       131.41 o                         
   2   1   2     100308.27     101937.88      1782.37 o                         
   3   1   2        310.38        261.18        19.51 o                         
   4   1   2      23835.72      24130.48       365.77 o                         
   5   1   2       3543.86       3518.29        96.82 o                         
   6   1   2         62.52        112.02        15.38 o                         
   7   1   2         21.32         18.98        11.87 o                         
   8   1   2       7358.94       7144.15       161.70 o                         
   9   1   2        836.04        799.37        71.17 o                         
  10   1   2       9047.13       9131.63       498.83 o                         
 -11   2   2       1597.85       1710.38       163.23 o                         
 -10   2   2       7132.37       7265.96       273.15 o                         
  -9   2   2       6381.06       6278.85       241.75 o                         
  -8   2   2       4757.96       4743.43       197.70 o                         
  -7   2   2       1569.77       1733.21       103.08 o                         
  -6   2   2        107.71        144.16        19.08 o                         
  -5   2   2       6149.60       6206.43       112.50 o                         
  -4   2   2      12414.74      12288.88       180.82 o                         
  -3   2   2      27724.27      28022.75       309.50 o                         
  -2   2   2      38087.31      38845.02       377.08 o                         
  -1   2   2      22356.40      22439.61       291.93 o                         
   0   2   2      18956.27      20101.72       274.46 o                         
   1   2   2       7156.32       7578.09       137.67 o                         
   2   2   2       2932.48       3120.55        56.96 o                         
   3   2   2        415.40        459.67        23.59 o                         
   4   2   2      29110.71      29352.85       306.30 o                         
   5   2   2       7004.31       6828.67       129.80 o                         
   6   2   2      22866.60      23128.90       247.93 o                         
   7   2   2       7856.75       8021.92       216.46 o                         
   8   2   2       6102.33       6086.00       217.89 o                         
   9   2   2        470.70        445.62        86.31 o                         
  10   2   2        296.15        278.91        94.33 o                         
 -11   3   2         55.69         20.61        57.03 o                         
 -10   3   2        251.33        344.24        63.36 o                         
  -9   3   2       2003.60       2274.84       165.76 o                         
  -8   3   2      16273.55      16692.81       344.58 o                         
  -7   3   2      24745.02      25553.04       373.96 o                         
  -6   3   2      30247.13      29966.45       363.33 o                         
  -5   3   2      27639.22      27653.90       360.61 o                         
  -4   3   2      16418.04      16633.71       244.62 o                         
  -3   3   2        793.26        813.80        44.97 o                         
  -2   3   2      12321.97      13155.55       242.68 o                         
  -1   3   2      89938.02      90515.05      4107.87 o                         
   0   3   2       9323.91       9585.98       108.31 o                         
   1   3   2      75443.87      74790.84      1448.89 o                         
   2   3   2      14957.51      14979.66       306.63 o                         
   3   3   2      16953.54      16953.83       218.21 o                         
   4   3   2       5870.56       5715.71        98.06 o                         
   5   3   2       7758.28       7581.34       214.18 o                         
   6   3   2        189.67        185.04        26.58 o                         
   7   3   2       1295.34       1337.66        58.81 o                         
   8   3   2       5470.99       5351.36       241.14 o                         
   9   3   2       6303.17       6468.19       281.11 o                         
  10   3   2       3483.67       3165.02       288.58 o                         
 -11   4   2       4417.75       4679.22       336.82 o                         
 -10   4   2       2432.83       2563.07       197.27 o                         
  -9   4   2      11544.68      11573.54       535.42 o                         
  -8   4   2       2930.91       2942.32       105.77 o                         
  -7   4   2       2242.46       2268.09        95.02 o                         
  -6   4   2         38.21         95.40        16.43 o                         
  -5   4   2      13074.57      13436.07       236.37 o                         
  -4   4   2       5513.04       5613.68       215.40 o                         
  -3   4   2      56141.04      57564.95       653.84 o                         
  -2   4   2       8879.82       9281.70       268.78 o                         
  -1   4   2      37058.48      37601.79       663.17 o                         
   0   4   2       6172.03       6486.55        96.39 o                         
   1   4   2      10405.51      10800.29       146.17 o                         
   2   4   2       3822.64       3845.20        89.23 o                         
   3   4   2       5024.54       5032.96        98.91 o                         
   4   4   2         85.71        149.99        22.86 o                         
   5   4   2      26293.06      25750.29       296.44 o                         
   6   4   2       4220.32       3973.62       118.80 o                         
   7   4   2      23384.34      23238.51       529.98 o                         
   8   4   2       1597.41       1790.78       141.39 o                         
   9   4   2       2245.98       2360.00       240.40 o                         
  10   4   2         73.75        195.53        82.78 o                         
 -11   5   2         33.94         20.49        76.24 o                         
 -10   5   2        181.37        144.91        50.17 o                         
  -9   5   2       4601.60       4959.03       224.18 o                         
  -8   5   2        798.85        865.97        67.44 o                         
  -7   5   2      23812.53      23258.92       510.86 o                         
  -6   5   2       1586.21       1419.17        76.15 o                         
  -5   5   2      44236.11      43717.82       612.77 o                         
  -4   5   2       6406.51       6928.56       187.85 o                         
  -3   5   2        824.50        705.90        62.95 o                         
  -2   5   2       9621.78      10179.26       301.30 o                         
  -1   5   2      29892.16      30405.01       420.81 o                         
   0   5   2       2368.43       2646.78        65.74 o                         
   1   5   2      36920.08      36254.43       358.02 o                         
   2   5   2       1382.19       1445.40        57.12 o                         
   3   5   2      41987.54      42606.91       458.27 o                         
   4   5   2       6626.02       6399.82       148.64 o                         
   5   5   2       4440.48       4597.08        94.28 o                         
   6   5   2        154.15        228.36        24.88 o                         
   7   5   2       6164.52       5910.03       185.81 o                         
   8   5   2        308.95        445.48        77.53 o                         
   9   5   2      18256.45      18529.12       519.62 o                         
  10   5   2         64.17        -30.74        63.12 o                         
 -11   6   2       4817.94       5020.23       475.89 o                         
 -10   6   2         10.98         68.70        43.89 o                         
  -9   6   2       6209.92       6135.92       305.29 o                         
  -8   6   2        147.18        175.38        30.10 o                         
  -7   6   2        771.18        741.47        68.22 o                         
  -6   6   2        416.54        478.99        45.36 o                         
  -5   6   2      11491.89      11594.08       277.21 o                         
  -4   6   2       5231.20       5743.38       174.33 o                         
  -3   6   2      45196.99      44606.30      1045.77 o                         
  -2   6   2        104.62        265.38        55.77 o                         
  -1   6   2      36502.55      36567.36       389.18 o                         
   0   6   2       1080.35       1102.43        46.30 o                         
   1   6   2      11644.01      11978.21       183.38 o                         
   2   6   2       1077.48       1029.32        52.22 o                         
   3   6   2       5982.16       5787.89       134.18 o                         
   4   6   2        879.54        843.59        43.38 o                         
   5   6   2      34203.68      33852.05       522.18 o                         
   6   6   2        480.24        446.90        36.56 o                         
   7   6   2      23595.48      23271.84       407.00 o                         
   8   6   2         78.57         66.07        35.16 o                         
   9   6   2       3686.39       3556.87       176.55 o                         
  10   6   2        769.23        845.77       154.29 o                         
 -11   7   2        199.79         97.12        47.07 o                         
 -10   7   2        394.41        400.37        69.91 o                         
  -9   7   2       2574.10       2514.19       162.10 o                         
  -8   7   2       1854.92       1731.93        95.90 o                         
  -7   7   2      11052.42      10479.37       248.28 o                         
  -6   7   2        479.37        470.65        49.76 o                         
  -5   7   2      12833.28      12773.70       226.50 o                         
  -4   7   2       8251.96       8079.17       257.12 o                         
  -3   7   2         47.29         75.10        31.14 o                         
  -2   7   2      17743.21      19139.91       427.20 o                         
  -1   7   2      19325.14      19111.65       267.62 o                         
   0   7   2       3272.66       2961.40        79.04 o                         
   1   7   2      79342.15      78064.80       699.12 o                         
   2   7   2      10222.85       9888.47       182.64 o                         
   3   7   2      52934.30      52754.68       650.31 o                         
   4   7   2       1269.67       1306.92        56.92 o                         
   5   7   2       6004.25       6073.45       145.29 o                         
   6   7   2        413.18        487.02        41.85 o                         
   7   7   2        647.58        692.61        48.83 o                         
   8   7   2        333.95        387.51        52.98 o                         
   9   7   2       6234.70       6237.85       240.36 o                         
  10   7   2       1086.61       1227.26       184.11 o                         
 -10   8   2       3936.16       4287.67       225.73 o                         
  -9   8   2       4326.91       4037.58       210.62 o                         
  -8   8   2       1421.97       1473.43        96.40 o                         
  -7   8   2        276.68        319.30        44.11 o                         
  -6   8   2        523.38        526.13        53.71 o                         
  -5   8   2       3644.05       3591.23       117.31 o                         
  -4   8   2       9855.73       9998.98       227.31 o                         
  -3   8   2      19824.69      18662.19       737.67 o                         
  -2   8   2      43788.67      43276.67       599.20 o                         
  -1   8   2      44978.23      45006.80       490.99 o                         
   0   8   2      20881.12      20695.64       252.41 o                         
   1   8   2       7304.70       7614.25       162.46 o                         
   2   8   2       2901.54       3157.28        94.64 o                         
   3   8   2       4103.20       3981.02       142.42 o                         
   4   8   2      12019.99      12286.35       321.54 o                         
   5   8   2      20396.42      20256.64       479.63 o                         
   6   8   2       4810.83       4961.60       154.92 o                         
   7   8   2       8160.85       8044.84       186.96 o                         
   8   8   2       1156.98       1133.43        89.89 o                         
   9   8   2        838.37        814.70        79.30 o                         
  10   8   2        361.19        331.24       114.50 o                         
 -10   9   2        322.27        374.63        67.30 o                         
  -9   9   2       2181.46       1905.54       134.05 o                         
  -8   9   2       6841.16       6368.32       235.85 o                         
  -7   9   2       6007.59       6049.29       208.72 o                         
  -6   9   2      15252.40      15462.31       324.48 o                         
  -5   9   2       4916.27       4912.29       156.04 o                         
  -4   9   2       8266.46       8516.59       197.86 o                         
  -3   9   2       6059.44       6314.03       180.82 o                         
  -2   9   2       1264.66       1334.36        66.40 o                         
  -1   9   2        724.08        677.34        46.26 o                         
   0   9   2      37572.71      36833.05       379.97 o                         
   1   9   2      26516.70      27025.23       333.57 o                         
   2   9   2      43723.23      43667.98       468.60 o                         
   3   9   2       9507.31       9514.01       245.31 o                         
   4   9   2       9626.69       9433.25       272.96 o                         
   5   9   2        163.99        185.13        39.75 o                         
   6   9   2        867.04        906.24        63.32 o                         
   7   9   2         45.28         86.05        31.99 o                         
   8   9   2       2361.23       2272.43       151.32 o                         
   9   9   2        554.70        500.50        63.59 o                         
  10   9   2       2896.09       2845.64       426.98 o                         
 -10  10   2       7476.78       7195.84       438.26 o                         
  -9  10   2         29.29         27.70        35.69 o                         
  -8  10   2       2346.99       2405.58       145.63 o                         
  -7  10   2        580.16        495.73        58.87 o                         
  -6  10   2        851.78        811.66        51.92 o                         
  -5  10   2         40.48         47.98        22.14 o                         
  -4  10   2      27787.56      27656.88       466.87 o                         
  -3  10   2        436.04        389.21        42.76 o                         
  -2  10   2      55831.59      55129.35       671.55 o                         
  -1  10   2       9397.10       9522.31       192.27 o                         
   0  10   2      19056.95      19200.70       264.76 o                         
   1  10   2        159.46        161.02        22.66 o                         
   2  10   2       1266.06       1320.89        69.71 o                         
   3  10   2       1300.00       1312.81        77.57 o                         
   4  10   2      20159.83      20286.91       424.85 o                         
   5  10   2       1933.70       1920.59        86.35 o                         
   6  10   2      22166.81      21727.42       434.06 o                         
   7  10   2       1263.25       1294.11        74.30 o                         
   8  10   2       8374.35       8379.62       298.18 o                         
   9  10   2       1131.78        976.53        92.19 o                         
 -10  11   2        797.98        658.30       106.29 o                         
  -9  11   2        764.75        726.59        85.63 o                         
  -8  11   2      10332.63      10196.89       350.39 o                         
  -7  11   2         29.70         14.25        36.06 o                         
  -6  11   2      30086.43      29493.14       497.85 o                         
  -5  11   2        317.59        359.96        51.96 o                         
  -4  11   2      11887.05      12122.10       300.60 o                         
  -3  11   2       3058.45       3075.95       115.04 o                         
  -2  11   2       1053.43       1128.72        62.19 o                         
  -1  11   2        798.30        861.63        54.90 o                         
   0  11   2      17045.21      17379.26       261.79 o                         
   1  11   2          9.89         50.16        15.63 o                         
   2  11   2      29999.26      30463.63       437.65 o                         
   3  11   2        176.14        202.54        30.25 o                         
   4  11   2      10939.85      11176.14       294.73 o                         
   5  11   2       2079.67       2109.41       121.87 o                         
   6  11   2        804.97        879.91        65.83 o                         
   7  11   2        621.77        693.45        62.56 o                         
   8  11   2       5808.22       5745.33       250.12 o                         
   9  11   2          3.10          4.21        43.37 o                         
  -9  12   2        715.53        709.06        86.74 o                         
  -8  12   2       6068.28       6012.30       300.40 o                         
  -7  12   2        327.19        311.82        60.55 o                         
  -6  12   2        472.16        488.99        83.41 o                         
  -5  12   2        288.89        334.88        52.16 o                         
  -4  12   2      18877.38      18640.24       492.09 o                         
  -3  12   2         55.54         86.86        19.26 o                         
  -2  12   2      30418.67      30962.67       391.19 o                         
  -1  12   2         93.08        125.45        23.04 o                         
   0  12   2       8905.05       9241.32       226.23 o                         
   1  12   2        495.16        486.80        41.63 o                         
   2  12   2          4.83         33.95        18.12 o                         
   3  12   2        523.80        563.99        53.65 o                         
   4  12   2       7616.79       7835.94       241.34 o                         
   5  12   2       2504.86       2494.12       137.40 o                         
   6  12   2      13636.50      13063.21       383.95 o                         
   7  12   2       2569.47       2736.35       188.42 o                         
   8  12   2       7988.95       8004.13       303.56 o                         
   9  12   2         37.32         91.91        53.16 o                         
  -9  13   2        321.00        279.37        61.76 o                         
  -8  13   2       7630.53       7198.83       368.01 o                         
  -7  13   2       5050.46       5019.68       239.38 o                         
  -6  13   2      18044.51      18165.95       537.53 o                         
  -5  13   2       5701.08       5705.65       280.00 o                         
  -4  13   2       6463.04       6497.83       229.99 o                         
  -3  13   2       2193.97       2134.19       124.71 o                         
  -2  13   2        219.77        211.25        31.42 o                         
  -1  13   2        105.48        182.89        31.21 o                         
   0  13   2      12823.64      13126.34       299.27 o                         
   1  13   2       2342.79       2518.58       103.32 o                         
   2  13   2      19421.21      19901.12       363.90 o                         
   3  13   2       4025.52       3878.85       169.78 o                         
   4  13   2       9829.83       9797.31       514.75 o                         
   5  13   2        474.02        337.22        51.10 o                         
   6  13   2        229.92        177.25        38.29 o                         
   7  13   2       1691.59       1826.74       161.76 o                         
   8  13   2       5561.11       5646.39       260.07 o                         
   9  13   2       4204.13       4410.82       546.02 o                         
  -9  14   2       2877.42       2643.54       203.59 o                         
  -8  14   2       3402.26       3429.86       210.42 o                         
  -7  14   2         23.91         64.33        47.56 o                         
  -6  14   2         21.03         18.41        44.64 o                         
  -5  14   2       4707.57       4824.18       242.76 o                         
  -4  14   2       7574.93       7350.73       253.92 o                         
  -3  14   2      14582.15      14928.92       360.08 o                         
  -2  14   2      14288.75      14189.74       393.59 o                         
  -1  14   2      17894.44      18311.07       446.63 o                         
   0  14   2       3734.06       3794.68       168.92 o                         
   1  14   2        685.30        769.68        75.92 o                         
   2  14   2         33.25         40.02        26.26 o                         
   3  14   2       2720.34       2790.19       149.35 o                         
   4  14   2       2458.94       2343.38       202.74 o                         
   5  14   2      10531.71      10795.71       420.17 o                         
   6  14   2       7547.77       7648.33       371.67 o                         
   7  14   2       5520.36       5658.75       295.96 o                         
   8  14   2       3701.08       3253.80       198.40 o                         
  -8  15   2        770.70        671.68        95.80 o                         
  -7  15   2       8030.06       8416.56       388.10 o                         
  -6  15   2       1138.42       1044.71       119.67 o                         
  -5  15   2      10411.93      10209.99       372.83 o                         
  -4  15   2        157.29        101.68        37.85 o                         
  -3  15   2        907.99        996.94        93.91 o                         
  -2  15   2       2503.03       2348.17       159.18 o                         
  -1  15   2       6595.96       6557.01       269.50 o                         
   0  15   2       7167.60       7093.38       317.34 o                         
   1  15   2      30252.62      30481.48       882.88 o                         
   2  15   2       6297.50       6741.78       271.65 o                         
   3  15   2      29502.35      28805.03       761.81 o                         
   4  15   2       4750.83       4921.55       305.76 o                         
   5  15   2       3312.95       2699.44       363.97 o                         
   6  15   2       1053.79       1136.23        97.25 o                         
   7  15   2        636.02        665.30        94.07 o                         
   8  15   2        889.46        580.08       240.69 o                         
  -8  16   2          6.17        -14.19        86.10 o                         
  -7  16   2         62.93        105.01        40.53 o                         
  -6  16   2        817.71        736.89       102.42 o                         
  -5  16   2       4200.62       4043.63       311.89 o                         
  -4  16   2        964.69        955.62       110.91 o                         
  -3  16   2      19673.71      19125.57       637.74 o                         
  -2  16   2       2947.01       2707.86       227.07 o                         
  -1  16   2      21624.05      21362.09       677.07 o                         
   0  16   2       2346.82       2560.06       195.62 o                         
   1  16   2       2927.72       2984.17       232.25 o                         
   2  16   2        634.41        653.18       108.03 o                         
   3  16   2       6088.93       6592.31       362.37 o                         
   4  16   2          6.96          1.36        44.52 o                         
   5  16   2      14598.64      14796.10       854.87 o                         
   6  16   2       1478.22       1404.36       184.14 o                         
   7  16   2       7267.87       7511.93       524.79 o                         
  -7  17   2       5606.80       5523.33       397.15 o                         
  -6  17   2         15.06         16.06        48.70 o                         
  -5  17   2       7441.75       7331.36       337.98 o                         
  -4  17   2        206.38        158.29        54.57 o                         
  -3  17   2       1593.05       1691.26       195.35 o                         
  -2  17   2        165.41        160.39       101.07 o                         
  -1  17   2       6031.42       5965.40       450.25 o                         
   0  17   2          9.14         42.56        53.45 o                         
   1  17   2      26818.16      26486.17       985.01 o                         
   2  17   2        105.59         53.28        51.53 o                         
   3  17   2      14734.98      14405.29       571.29 o                         
   4  17   2        260.21        228.25        61.65 o                         
   5  17   2        975.93        956.50       173.29 o                         
   6  17   2        170.19        181.89        80.30 o                         
   7  17   2        172.64        228.62       116.79 o                         
  -6  18   2        216.72        217.38        68.93 o                         
  -5  18   2       2296.59       2503.22       201.43 o                         
  -4  18   2       1926.45       1965.19       220.14 o                         
  -3  18   2      12408.87      12509.06       554.81 o                         
  -2  18   2       3424.18       3636.98       290.63 o                         
  -1  18   2      13278.88      13393.67       842.36 o                         
   0  18   2       1757.28       1817.37       258.34 o                         
   1  18   2       2730.75       2807.20       324.15 o                         
   2  18   2        483.72        435.35       102.55 o                         
   3  18   2       5781.23       5609.11       365.88 o                         
   4  18   2         58.45        106.29        81.67 o                         
   5  18   2      10314.58      10323.79       531.99 o                         
   6  18   2       2050.48       2051.37       889.53 o                         
  -6  19   2       4905.96       5691.50       596.68 o                         
  -5  19   2       6946.26       7189.63       453.16 o                         
  -4  19   2       1133.16       1445.83       196.05 o                         
  -3  19   2       3328.23       3337.79       299.01 o                         
  -2  19   2        844.93        898.14       194.91 o                         
  -1  19   2       1214.80       1075.44       242.44 o                         
   0  19   2       3220.78       2712.92       327.70 o                         
   1  19   2       8771.07       8098.81       579.64 o                         
   2  19   2       4074.72       3697.23       376.30 o                         
   3  19   2       3189.33       3514.96       297.63 o                         
   4  19   2       3279.81       3262.29       338.59 o                         
   5  19   2        177.99        199.05        87.11 o                         
  -5  20   2       1550.95       1948.41       295.34 o                         
  -4  20   2       7047.51       7353.44       468.18 o                         
  -3  20   2       3536.70       4134.52       342.51 o                         
  -2  20   2       9397.57       9989.53       736.05 o                         
  -1  20   2       4093.43       4038.10       418.63 o                         
   0  20   2       1781.68       1997.87       290.44 o                         
   1  20   2        774.39       1017.93       213.44 o                         
   2  20   2         88.01        138.61       102.57 o                         
   3  20   2        670.29        797.60       150.62 o                         
   4  20   2       3373.50       3602.54       856.09 o                         
  -4  21   2       5863.78       6357.08       715.71 o                         
  -3  21   2         26.95         85.72        64.65 o                         
  -2  21   2         59.36        299.27       157.31 o                         
  -1  21   2        702.36        663.93       176.22 o                         
   0  21   2       2198.36       2234.20       319.42 o                         
   1  21   2        776.71        849.16       195.11 o                         
   2  21   2       7212.24       8106.08       936.32 o                         
   3  21   2       1822.88       2013.53       301.02 o                         
  -1  22   2          0.82       -232.58       190.91 o                         
   0  22   2       2929.85       3117.65       556.25 o                         
   1  22   2         81.09        425.73       200.39 o                         
 -11   0   3        948.53       1119.21       210.37 o                         
  -9   0   3      12945.34      13432.61       909.99 o                         
  -7   0   3      10849.40      10763.39       263.92 o                         
  -5   0   3       1048.99       1165.91        88.99 o                         
  -3   0   3        131.60        157.44        18.68 o                         
  -1   0   3      59417.25      60395.14       889.61 o                         
   1   0   3     133692.84     127887.85      1529.77 o                         
   3   0   3      69573.66      72252.44       720.65 o                         
   5   0   3        122.15        202.59        31.07 o                         
   7   0   3       8093.78       8885.27       257.22 o                         
   9   0   3       9466.93       9667.82       342.84 o                         
 -11   1   3      10738.91      11868.98       379.24 o                         
 -10   1   3       1221.28       1241.61       114.26 o                         
  -9   1   3        594.43        557.50        44.25 o                         
  -8   1   3       2609.76       2754.82       152.18 o                         
  -7   1   3       6470.73       6992.85       244.34 o                         
  -6   1   3        695.85        760.02        47.77 o                         
  -5   1   3      17765.58      17636.96       344.27 o                         
  -4   1   3       7844.58       7767.80       107.26 o                         
  -3   1   3      54610.83      55621.58       420.63 o                         
  -2   1   3      22662.19      23578.57       221.48 o                         
  -1   1   3      46478.84      47710.67       368.17 o                         
   0   1   3      11263.30      11677.55       139.76 o                         
   1   1   3        282.52        386.66        24.59 o                         
   2   1   3        287.26        324.96        21.80 o                         
   3   1   3      77197.01      77902.29       681.83 o                         
   4   1   3       1906.91       1798.55        47.56 o                         
   5   1   3      47244.16      48059.59       993.39 o                         
   6   1   3       3395.95       3334.50       102.37 o                         
   7   1   3       7910.24       7946.07       147.31 o                         
   8   1   3        484.77        483.93        39.79 o                         
   9   1   3        127.68        185.49        43.98 o                         
  10   1   3        163.15         53.68        48.79 o                         
 -11   2   3       2293.62       2358.37       164.03 o                         
 -10   2   3         79.81         44.91        33.10 o                         
  -9   2   3      13059.83      13507.21       372.34 o                         
  -8   2   3       1535.36       1487.44       140.76 o                         
  -7   2   3      19661.54      19691.36       363.68 o                         
  -6   2   3       6453.21       6584.75       131.78 o                         
  -5   2   3       9318.28       8887.05       151.37 o                         
  -4   2   3       1555.73       1641.42        54.56 o                         
  -3   2   3        139.72        144.75        26.46 o                         
  -2   2   3       3433.55       3390.43        65.07 o                         
  -1   2   3      16179.95      16877.22       215.78 o                         
   0   2   3        335.74        443.48        21.90 o                         
   1   2   3      51341.87      51486.59       782.41 o                         
   2   2   3      21806.11      21933.86       211.08 o                         
   3   2   3      25399.68      26305.26       536.78 o                         
   4   2   3       6576.89       6357.66       129.33 o                         
   5   2   3         78.19         64.19        13.98 o                         
   6   2   3         35.20         62.61        13.35 o                         
   7   2   3       4149.86       4246.14       120.90 o                         
   8   2   3       2807.45       2734.20       112.18 o                         
   9   2   3       5025.63       5452.80       264.30 o                         
  10   2   3       1019.52       1157.42       176.26 o                         
 -11   3   3       2032.67       2191.03       272.29 o                         
 -10   3   3       4411.30       4681.81       225.18 o                         
  -9   3   3         95.98        155.37        43.02 o                         
  -8   3   3       3025.80       2817.35       137.77 o                         
  -7   3   3       5008.37       5250.63       145.94 o                         
  -6   3   3       6351.63       6659.00       129.23 o                         
  -5   3   3      13329.60      13052.36       224.57 o                         
  -4   3   3      23626.02      23316.96       308.32 o                         
  -3   3   3       9461.98       9137.01       136.78 o                         
  -2   3   3      16809.45      17135.97       381.84 o                         
  -1   3   3      27328.37      28192.86       393.88 o                         
   0   3   3         84.96        125.17        15.23 o                         
   1   3   3       1200.63       1283.88        38.29 o                         
   2   3   3       3703.56       3745.17        71.86 o                         
   3   3   3      10273.30      10070.14       175.21 o                         
   4   3   3      14351.54      13334.37       215.97 o                         
   5   3   3      11210.85      10676.63       207.25 o                         
   6   3   3      19495.71      18938.38       398.99 o                         
   7   3   3       4197.77       4469.89       123.84 o                         
   8   3   3       2538.46       2545.15       138.37 o                         
   9   3   3         78.50        105.43        40.89 o                         
  10   3   3       1499.72       1659.59       219.36 o                         
 -11   4   3         87.26        144.56        50.55 o                         
 -10   4   3       2798.68       2888.58       215.57 o                         
  -9   4   3        449.50        641.96        78.25 o                         
  -8   4   3      18823.01      20031.68       378.58 o                         
  -7   4   3       2858.43       2964.75        87.59 o                         
  -6   4   3      26427.45      25514.62       282.63 o                         
  -5   4   3       5388.66       5393.96       145.99 o                         
  -4   4   3        614.43        618.82        44.64 o                         
  -3   4   3        518.53        600.21        51.56 o                         
  -2   4   3      20086.36      21014.00       445.03 o                         
  -1   4   3        130.44        176.46        22.22 o                         
   0   4   3      27886.05      27442.96       340.39 o                         
   1   4   3       9351.39       9367.24       142.44 o                         
   2   4   3      16810.19      16785.90       249.09 o                         
   3   4   3       1410.35       1256.24        52.45 o                         
   4   4   3       1577.53       1499.27        54.75 o                         
   5   4   3        594.46        603.94        37.06 o                         
   6   4   3       7149.48       7305.88       196.44 o                         
   7   4   3       3756.96       3555.55       146.84 o                         
   8   4   3      21658.18      21975.42       527.26 o                         
   9   4   3       3973.14       4228.97       248.06 o                         
  10   4   3       8500.25       8815.51       737.30 o                         
 -11   5   3         32.16         93.94        54.68 o                         
 -10   5   3       4688.37       4794.36       282.12 o                         
  -9   5   3       1044.67       1206.99       132.92 o                         
  -8   5   3        120.15        219.98        53.04 o                         
  -7   5   3        789.28        816.22        51.71 o                         
  -6   5   3      12164.25      12386.62       237.07 o                         
  -5   5   3        575.29        653.99        56.48 o                         
  -4   5   3      60596.02      61088.86       625.02 o                         
  -3   5   3       1237.52       1337.04        79.53 o                         
  -2   5   3      40450.48      40634.42       599.11 o                         
  -1   5   3       1606.59       1754.70        62.84 o                         
   0   5   3        248.40        392.80        23.91 o                         
   1   5   3         85.19         88.40        12.56 o                         
   2   5   3       5572.16       5927.53       109.35 o                         
   3   5   3        597.24        657.10        38.35 o                         
   4   5   3      30155.42      30107.93       333.76 o                         
   5   5   3       2282.50       2143.28        72.37 o                         
   6   5   3      29306.87      29449.27       389.68 o                         
   7   5   3        480.66        653.05        66.41 o                         
   8   5   3       3526.63       3518.14       160.69 o                         
   9   5   3          4.79         61.91        30.24 o                         
  10   5   3       2421.84       2509.66       267.74 o                         
 -11   6   3         59.11         81.80        57.48 o                         
 -10   6   3       3578.77       3598.73       247.31 o                         
  -9   6   3        324.66        355.18        77.26 o                         
  -8   6   3      14209.19      14383.53       317.71 o                         
  -7   6   3       3174.41       3291.75       149.82 o                         
  -6   6   3      13362.39      12942.93       246.52 o                         
  -5   6   3       4014.20       4071.91       143.77 o                         
  -4   6   3       1867.58       2004.10       101.47 o                         
  -3   6   3       1696.21       1811.36       106.52 o                         
  -2   6   3      25420.92      25780.89       456.72 o                         
  -1   6   3          8.74         45.16        13.02 o                         
   0   6   3      78836.36      78691.12      1178.72 o                         
   1   6   3       1414.89       1401.69        59.05 o                         
   2   6   3      55119.03      54519.54       566.01 o                         
   3   6   3         76.06        152.91        21.88 o                         
   4   6   3      10956.83      11207.78       232.55 o                         
   5   6   3       5719.89       5483.96       113.45 o                         
   6   6   3       3943.40       3894.30       100.74 o                         
   7   6   3       2023.58       2197.11       112.63 o                         
   8   6   3      17212.71      17028.09       356.31 o                         
   9   6   3        198.33        319.34        52.66 o                         
  10   6   3       9269.08       9805.59       535.18 o                         
 -11   7   3       1443.26       1765.95       207.30 o                         
 -10   7   3       5909.44       6012.13       324.52 o                         
  -9   7   3        198.33        229.70        64.34 o                         
  -8   7   3        166.63        168.55        23.96 o                         
  -7   7   3        705.93        740.07        72.32 o                         
  -6   7   3       7320.72       7230.52       193.76 o                         
  -5   7   3       1944.26       1999.45        85.54 o                         
  -4   7   3      43467.23      43329.32       535.85 o                         
  -3   7   3       3033.83       2793.99       122.68 o                         
  -2   7   3      32204.33      32478.66       924.11 o                         
  -1   7   3       8773.62       8885.97       168.95 o                         
   0   7   3       1568.96       1772.53        66.57 o                         
   1   7   3         20.13         31.44        10.40 o                         
   2   7   3      11493.37      11474.04       287.31 o                         
   3   7   3       4432.76       4552.53       124.47 o                         
   4   7   3      26162.71      25360.68       470.72 o                         
   5   7   3       1270.10       1385.19        62.13 o                         
   6   7   3      20345.27      19891.85       313.28 o                         
   7   7   3       1313.47       1501.23        78.79 o                         
   8   7   3       4007.01       4035.21       166.35 o                         
   9   7   3        156.69        155.89        37.61 o                         
  10   7   3        496.47        425.12       111.87 o                         
 -10   8   3       3360.44       3266.42       201.52 o                         
  -9   8   3       3015.11       3070.74       184.80 o                         
  -8   8   3       6107.28       5848.12       222.83 o                         
  -7   8   3       5763.69       5505.23       181.25 o                         
  -6   8   3       3494.22       3639.04       148.46 o                         
  -5   8   3       2984.26       2866.31       105.88 o                         
  -4   8   3        196.27        234.90        34.41 o                         
  -3   8   3        218.81        304.19        52.30 o                         
  -2   8   3       3095.96       2598.86       102.38 o                         
  -1   8   3      12953.30      12129.89       214.21 o                         
   0   8   3      20300.03      19485.22       271.63 o                         
   1   8   3      30552.97      29016.58       357.10 o                         
   2   8   3      17920.89      16914.01       263.08 o                         
   3   8   3       9294.65       9016.89       179.83 o                         
   4   8   3       5044.02       4908.99       132.46 o                         
   5   8   3        168.65        170.77        28.40 o                         
   6   8   3        126.51        135.96        28.50 o                         
   7   8   3       1375.77       1509.01        76.95 o                         
   8   8   3       2421.40       2381.99       130.11 o                         
   9   8   3       2551.61       2412.28       137.63 o                         
  10   8   3       5615.99       5280.26       572.47 o                         
 -10   9   3        778.81        784.35        94.99 o                         
  -9   9   3        957.50        999.43       116.05 o                         
  -8   9   3         26.64          6.59        24.86 o                         
  -7   9   3        497.44        558.95        56.18 o                         
  -6   9   3       2004.75       2046.09        59.54 o                         
  -5   9   3      11670.50      11631.37       228.87 o                         
  -4   9   3       6206.90       5983.66       167.25 o                         
  -3   9   3      25444.00      25152.65       530.03 o                         
  -2   9   3       7660.07       7285.49       176.98 o                         
  -1   9   3      10695.20      10589.50       209.12 o                         
   0   9   3       4958.97       5144.07       127.03 o                         
   1   9   3       1898.39       1959.40        83.01 o                         
   2   9   3       4608.02       4707.80       126.31 o                         
   3   9   3      18593.07      18819.99       287.23 o                         
   4   9   3      10729.74       7895.66      1604.14 o                         
   5   9   3      20510.67      20955.29       367.05 o                         
   6   9   3       5563.72       5682.24       307.16 o                         
   7   9   3       5518.12       5651.75       160.00 o                         
   8   9   3        978.20        940.69        93.18 o                         
   9   9   3        218.96        210.72        93.94 o                         
 -10  10   3       1522.68       1587.58       182.36 o                         
  -9  10   3       9315.63       9069.18       404.20 o                         
  -8  10   3       1817.70       1633.60       120.98 o                         
  -7  10   3      13122.15      12793.99       367.48 o                         
  -6  10   3       1233.22       1248.27        90.45 o                         
  -5  10   3       7403.72       7524.32       247.92 o                         
  -4  10   3       2793.40       2893.16       118.97 o                         
  -3  10   3       2033.40       1940.24       113.97 o                         
  -2  10   3       2004.50       2207.91        91.13 o                         
  -1  10   3      39004.64      38322.13       479.86 o                         
   0  10   3       4957.52       5127.12       125.73 o                         
   1  10   3      36174.56      36050.54       416.91 o                         
   2  10   3       3449.30       3595.08       115.91 o                         
   3  10   3       9880.81       9923.01       222.61 o                         
   4  10   3         28.49         87.40        23.82 o                         
   5  10   3       2870.98       2626.14       134.51 o                         
   6  10   3        455.75        369.81        65.57 o                         
   7  10   3       1960.37       2127.30       110.27 o                         
   8  10   3        627.07        546.51        73.73 o                         
   9  10   3       8510.65       8056.15       329.86 o                         
 -10  11   3        465.11        433.10        84.68 o                         
  -9  11   3       2325.51       1938.33       139.37 o                         
  -8  11   3       1839.21       1807.57       129.71 o                         
  -7  11   3        674.29        687.10        85.17 o                         
  -6  11   3        588.59        600.82        75.55 o                         
  -5  11   3      21776.51      21477.89       455.19 o                         
  -4  11   3        105.61        149.04        26.61 o                         
  -3  11   3      49478.59      50328.33       597.29 o                         
  -2  11   3         84.63        154.15        22.70 o                         
  -1  11   3      14880.08      15185.60       261.24 o                         
   0  11   3          3.07         10.46        12.13 o                         
   1  11   3        133.25        147.20        25.16 o                         
   2  11   3         29.34         34.11        12.95 o                         
   3  11   3      14575.59      14951.60       284.87 o                         
   4  11   3          2.62          2.70        18.24 o                         
   5  11   3      32639.01      31549.26       704.77 o                         
   6  11   3        358.18        513.35        60.58 o                         
   7  11   3       8738.31       8971.01       266.36 o                         
   8  11   3          5.93         46.40        36.69 o                         
   9  11   3         17.26        -17.62        38.37 o                         
  -9  12   3       6312.45       5935.91       251.78 o                         
  -8  12   3       1111.85       1222.34       107.16 o                         
  -7  12   3      17118.17      16510.60       505.10 o                         
  -6  12   3       3859.09       3977.34       198.46 o                         
  -5  12   3      13635.78      13864.01       558.22 o                         
  -4  12   3         72.81         73.66        33.40 o                         
  -3  12   3       1899.19       1790.72        91.69 o                         
  -2  12   3        699.30        637.67        50.58 o                         
  -1  12   3      21601.46      21908.94       298.71 o                         
   0  12   3       1072.30        994.71        65.23 o                         
   1  12   3      16045.34      16330.21       264.71 o                         
   2  12   3        546.32        608.58        47.47 o                         
   3  12   3       5212.33       5385.42       191.17 o                         
   4  12   3        202.41        224.44        49.06 o                         
   5  12   3        272.41        218.32        40.91 o                         
   6  12   3        568.19        662.13        71.38 o                         
   7  12   3      11603.22      11775.07       405.93 o                         
   8  12   3       1368.09       1645.51       133.82 o                         
   9  12   3      16073.69      16682.33       790.62 o                         
  -9  13   3       2306.05       2143.22       163.27 o                         
  -8  13   3        233.22        214.77        51.13 o                         
  -7  13   3       1882.51       1576.38       143.56 o                         
  -6  13   3       1627.07       1672.09       131.12 o                         
  -5  13   3      24380.97      23316.37       604.32 o                         
  -4  13   3       8295.35       8523.02       265.46 o                         
  -3  13   3      22887.18      23769.10       451.40 o                         
  -2  13   3       4995.70       4834.78       154.10 o                         
  -1  13   3       3599.60       3819.80       138.37 o                         
   0  13   3       2173.47       2143.09       109.28 o                         
   1  13   3         58.13         84.51        23.17 o                         
   2  13   3        640.20        671.47        68.75 o                         
   3  13   3       4178.24       4390.43       179.93 o                         
   4  13   3       2751.79       2840.34       171.84 o                         
   5  13   3      13470.91      14513.24       777.34 o                         
   6  13   3       3156.21       3308.67       141.61 o                         
   7  13   3       8822.33       8692.88       354.97 o                         
   8  13   3        195.81        139.11        61.06 o                         
  -9  14   3       1633.67       1260.47       140.69 o                         
  -8  14   3       7298.44       7183.06       353.33 o                         
  -7  14   3       8513.46       8221.83       385.27 o                         
  -6  14   3       3923.20       4219.30       259.02 o                         
  -5  14   3       1729.73       1799.56       250.68 o                         
  -4  14   3        814.71        854.88        82.08 o                         
  -3  14   3       5257.02       5018.01       201.19 o                         
  -2  14   3       1430.50       1228.95        95.36 o                         
  -1  14   3      11641.27      11815.46       309.03 o                         
   0  14   3      19756.89      19288.47       455.19 o                         
   1  14   3      10848.52      10991.29       293.38 o                         
   2  14   3      10376.72      10516.66       289.85 o                         
   3  14   3      11231.75      11203.64       308.94 o                         
   4  14   3        227.52        327.16        80.89 o                         
   5  14   3       2857.50       3211.12       278.00 o                         
   6  14   3       3934.94       4255.26       282.97 o                         
   7  14   3        726.25        791.71       108.37 o                         
   8  14   3       8307.05       8389.74       456.78 o                         
  -8  15   3         10.85         -0.15        37.08 o                         
  -7  15   3         23.25         96.48        44.71 o                         
  -6  15   3       2535.70       2373.26       199.56 o                         
  -5  15   3       3923.65       3709.25       220.95 o                         
  -4  15   3       8251.75       8197.26       325.86 o                         
  -3  15   3       3351.18       3163.93       166.91 o                         
  -2  15   3       5842.45       5771.24       252.76 o                         
  -1  15   3        615.29        673.36        95.46 o                         
   0  15   3        300.50        411.92        81.88 o                         
   1  15   3          4.14          2.02        27.28 o                         
   2  15   3       5845.70       5942.32       252.32 o                         
   3  15   3       1641.52       1955.76       184.83 o                         
   4  15   3      13641.31      13962.58       528.30 o                         
   5  15   3       4868.20       5266.15       335.81 o                         
   6  15   3       6928.36       7275.50       321.10 o                         
   7  15   3       3523.30       3437.38       339.81 o                         
   8  15   3       1020.36       1273.60       408.39 o                         
  -8  16   3       6962.81       5968.89       656.20 o                         
  -7  16   3        312.50        266.58        53.41 o                         
  -6  16   3       3044.73       3191.32       221.17 o                         
  -5  16   3        388.28        218.14       108.30 o                         
  -4  16   3       1065.40       1052.61       119.30 o                         
  -3  16   3        735.21        650.36        92.18 o                         
  -2  16   3       3918.43       3763.52       210.61 o                         
  -1  16   3        357.34        228.15        52.84 o                         
   0  16   3      30779.77      29832.32       718.04 o                         
   1  16   3         37.64         66.88        42.54 o                         
   2  16   3      27279.16      27047.56       742.59 o                         
   3  16   3        173.57        177.04        63.85 o                         
   4  16   3       1982.63       1934.87       229.07 o                         
   5  16   3        707.93        604.37        87.10 o                         
   6  16   3       1943.11       1967.02       217.83 o                         
   7  16   3         86.21         26.78       106.31 o                         
  -7  17   3         91.72        102.86        47.22 o                         
  -6  17   3       3029.04       3110.93       224.23 o                         
  -5  17   3        150.36        117.92        50.34 o                         
  -4  17   3      11487.34      11229.17       414.83 o                         
  -3  17   3        269.84        143.73        54.99 o                         
  -2  17   3      22269.02      22002.41       708.44 o                         
  -1  17   3        383.07        208.14       172.07 o                         
   0  17   3       4724.10       4870.73       400.66 o                         
   1  17   3          1.79         57.28       130.64 o                         
   2  17   3       4833.46       5272.54       328.90 o                         
   3  17   3        587.76        633.11       114.67 o                         
   4  17   3      19519.54      20564.95      1000.78 o                         
   5  17   3        542.49        405.36        73.22 o                         
   6  17   3       7763.01       7635.66       716.96 o                         
  -6  18   3       5218.65       5418.49       306.84 o                         
  -5  18   3        514.89        584.12        94.64 o                         
  -4  18   3        917.62       1028.65       160.70 o                         
  -3  18   3       1088.28       1067.29       161.89 o                         
  -2  18   3       1573.76       1648.92       196.41 o                         
  -1  18   3       4965.92       4507.83       404.56 o                         
   0  18   3      10698.99      10481.37       620.91 o                         
   1  18   3       6339.91       6250.82       480.58 o                         
   2  18   3      15680.90      15870.06       610.10 o                         
   3  18   3       1842.38       1781.10       203.93 o                         
   4  18   3        610.67        487.37       102.99 o                         
   5  18   3         97.87        205.77        76.41 o                         
   6  18   3       1753.76       2081.95       296.64 o                         
  -6  19   3       3555.86       3307.06       401.03 o                         
  -5  19   3       4577.31       4470.79       356.80 o                         
  -4  19   3       6859.78       7068.24       438.18 o                         
  -3  19   3       6189.04       6809.09       422.04 o                         
  -2  19   3       8785.61       9002.03       609.37 o                         
  -1  19   3       2387.01       2754.09       329.54 o                         
   0  19   3       1092.31       1258.81       221.90 o                         
   1  19   3          7.66          3.45        69.39 o                         
   2  19   3       2983.71       2963.79       270.19 o                         
   3  19   3       3468.61       3611.46       303.83 o                         
   4  19   3       7337.47       7564.28       541.23 o                         
   5  19   3       6895.76       7605.94      1608.11 o                         
  -4  20   3        129.51        167.83        60.22 o                         
  -3  20   3        469.89        494.44       111.61 o                         
  -2  20   3        683.26        712.10       202.76 o                         
  -1  20   3       5257.96       5557.86       487.89 o                         
   0  20   3       5109.83       5138.62       466.47 o                         
   1  20   3       4131.67       4221.63       428.93 o                         
   2  20   3       5525.11       5678.29       512.78 o                         
   3  20   3       1853.58       2035.02       237.39 o                         
   4  20   3        265.66        376.28       132.50 o                         
  -3  21   3      10837.68      11148.05       688.81 o                         
  -2  21   3        643.18        747.14       207.38 o                         
  -1  21   3       3302.01       3478.06       407.97 o                         
   0  21   3         22.21        197.98       100.56 o                         
   1  21   3         14.05        -69.79        99.96 o                         
   2  21   3        653.96        365.34       182.42 o                         
   3  21   3       2978.11       3311.19       385.11 o                         
  -1  22   3       8360.30       8767.74       906.62 o                         
   0  22   3        347.89        396.04       223.85 o                         
   1  22   3       9475.56      10690.04      1050.86 o                         
 -10   0   4       2064.11       2214.66       221.28 o                         
  -8   0   4       4103.78       4272.98       275.71 o                         
  -6   0   4      27357.62      28083.16       421.45 o                         
  -4   0   4      42805.88      42861.07       422.90 o                         
  -2   0   4      23691.41      23201.04       401.27 o                         
   0   0   4      34072.84      35778.06       580.45 o                         
   2   0   4      42599.39      41939.55       657.58 o                         
   4   0   4      30969.24      28304.34       641.83 o                         
   6   0   4       8193.77       8073.75       189.45 o                         
   8   0   4        478.66        501.03        53.75 o                         
  10   0   4       1485.38       1453.39       287.23 o                         
 -11   1   4         32.86        119.80        34.47 o                         
 -10   1   4      11583.81      12045.46       375.97 o                         
  -9   1   4        161.16        161.12        36.15 o                         
  -8   1   4      10185.72      10079.97       225.21 o                         
  -7   1   4        619.00        640.68        50.47 o                         
  -6   1   4       2711.00       2588.13        71.95 o                         
  -5   1   4         57.46         64.98        14.01 o                         
  -4   1   4        537.29        659.18        35.13 o                         
  -3   1   4       3169.92       3167.77        64.52 o                         
  -2   1   4      48353.63      49450.95       322.74 o                         
  -1   1   4      13645.73      13905.89       125.72 o                         
   0   1   4     131883.73     128843.12      1243.05 o                         
   1   1   4       5668.17       5853.10        64.37 o                         
   2   1   4      21035.51      21247.63       313.46 o                         
   3   1   4        980.64       1024.25        41.46 o                         
   4   1   4       5044.05       5192.58        94.94 o                         
   5   1   4         64.83         98.05        16.46 o                         
   6   1   4      12514.71      12351.21       278.81 o                         
   7   1   4       1785.05       1591.76        71.73 o                         
   8   1   4      10447.98      10207.96       226.63 o                         
   9   1   4       1023.86        942.78       146.20 o                         
  10   1   4       5146.32       5044.81       373.98 o                         
 -11   2   4       1941.58       2116.80       161.13 o                         
 -10   2   4        335.03        386.67        62.20 o                         
  -9   2   4       1106.77       1136.62       122.36 o                         
  -8   2   4        864.44        928.79        80.13 o                         
  -7   2   4         79.90        127.50        25.69 o                         
  -6   2   4       7571.42       7470.14       154.75 o                         
  -5   2   4      25860.62      26609.61       291.68 o                         
  -4   2   4      21077.24      20356.67       233.14 o                         
  -3   2   4      14188.37      15024.88       185.91 o                         
  -2   2   4      10512.66      10340.94       122.82 o                         
  -1   2   4       9504.09      10224.68       137.90 o                         
   0   2   4       6355.69       6674.29        97.63 o                         
   1   2   4      18202.63      18682.97       292.85 o                         
   2   2   4      38544.58      38717.23       427.50 o                         
   3   2   4      22951.93      22857.84       317.51 o                         
   4   2   4      35900.92      36162.25       376.63 o                         
   5   2   4      16185.20      15089.95       430.94 o                         
   6   2   4       7029.39       7521.01       253.25 o                         
   7   2   4       2121.23       2107.29        84.68 o                         
   8   2   4         41.36         81.51        20.99 o                         
   9   2   4       1803.73       1621.83       197.82 o                         
  10   2   4       2048.80       2168.62       245.48 o                         
 -11   3   4        858.90        978.18       106.95 o                         
 -10   3   4       5805.82       5586.59       253.25 o                         
  -9   3   4       5545.10       5872.78       246.44 o                         
  -8   3   4      13084.30      13156.62       316.50 o                         
  -7   3   4      15027.73      15306.82       276.34 o                         
  -6   3   4      11783.69      12033.33       200.33 o                         
  -5   3   4       1790.27       1844.22        70.61 o                         
  -4   3   4        272.22        295.17        28.43 o                         
  -3   3   4      15137.15      15250.34       187.56 o                         
  -2   3   4      31542.54      32740.80       342.57 o                         
  -1   3   4      59558.50      61150.23       845.67 o                         
   0   3   4      68521.67      68415.25       709.09 o                         
   1   3   4      21233.30      22021.01       202.54 o                         
   2   3   4       8365.33       8430.66       120.41 o                         
   3   3   4       5730.51       5430.08        92.15 o                         
   4   3   4       1128.41       1071.40        39.10 o                         
   5   3   4       1090.04       1128.01        70.18 o                         
   6   3   4       7079.94       6873.71       147.29 o                         
   7   3   4      13869.11      13737.65       262.30 o                         
   8   3   4       8368.66       8284.46       400.43 o                         
   9   3   4      10858.88      11516.81       543.39 o                         
  10   3   4       2926.30       3404.07       401.65 o                         
 -11   4   4        910.85        915.95       129.82 o                         
 -10   4   4        138.20        157.52        58.40 o                         
  -9   4   4          3.22          3.52        29.78 o                         
  -8   4   4         87.75        179.40        36.26 o                         
  -7   4   4       8548.61       8878.99       176.67 o                         
  -6   4   4       4776.19       4780.79       112.31 o                         
  -5   4   4      53896.75      53393.71       616.82 o                         
  -4   4   4      23070.80      23549.98       273.32 o                         
  -3   4   4      66397.39      68661.10       627.21 o                         
  -2   4   4       7092.53       7299.09       154.20 o                         
  -1   4   4      22787.41      23853.65       414.73 o                         
   0   4   4       1014.18       1212.02        35.20 o                         
   1   4   4       2074.89       1960.82        50.46 o                         
   2   4   4       6428.78       6371.58       100.35 o                         
   3   4   4      18285.99      18317.61       314.41 o                         
   4   4   4       3662.86       3427.79        84.90 o                         
   5   4   4      21261.50      20940.08       355.61 o                         
   6   4   4       1093.84        997.95        66.74 o                         
   7   4   4       2090.94       2313.68       114.94 o                         
   8   4   4         33.56         45.74        24.49 o                         
   9   4   4       4962.13       4989.34       352.25 o                         
  10   4   4        793.37        848.14       160.71 o                         
 -11   5   4       1694.76       1799.43       219.33 o                         
 -10   5   4        292.92        352.56        76.09 o                         
  -9   5   4      15993.29      16330.06       514.33 o                         
  -8   5   4         30.48         78.85        30.31 o                         
  -7   5   4      27947.27      28168.45       385.82 o                         
  -6   5   4        326.24        313.30        37.59 o                         
  -5   5   4       1877.86       1810.00        87.57 o                         
  -4   5   4        866.15        996.69        53.53 o                         
  -3   5   4      26154.09      26799.29       397.73 o                         
  -2   5   4       9471.12      10202.51       250.16 o                         
  -1   5   4      57600.85      56794.63       975.00 o                         
   0   5   4       6292.37       6829.13       111.57 o                         
   1   5   4      21693.18      20829.40       349.00 o                         
   2   5   4       1510.76       1673.71        55.53 o                         
   3   5   4       1382.21       1201.94        52.40 o                         
   4   5   4         41.34         59.65        10.75 o                         
   5   5   4       8529.09       8531.96       131.56 o                         
   6   5   4       1219.38       1178.78        66.35 o                         
   7   5   4      23799.23      23317.00       466.55 o                         
   8   5   4        939.24        965.25       104.02 o                         
   9   5   4      15152.38      15483.91       434.67 o                         
  10   5   4        119.46        195.14       215.99 o                         
 -11   6   4       4017.97       3882.01       328.37 o                         
 -10   6   4        163.22        247.37        70.38 o                         
  -9   6   4        349.95        385.96        76.36 o                         
  -8   6   4        503.41        612.85        53.84 o                         
  -7   6   4      11830.62      11381.17       257.09 o                         
  -6   6   4        110.97         99.92        25.26 o                         
  -5   6   4      28068.72      27449.55       337.23 o                         
  -4   6   4        174.50        184.24        29.12 o                         
  -3   6   4      26264.87      26173.33       360.58 o                         
  -2   6   4       1476.79       1422.38        91.77 o                         
  -1   6   4       1054.82       1180.51        51.83 o                         
   0   6   4       4631.78       4835.85        99.07 o                         
   1   6   4      14751.29      14780.44       218.28 o                         
   2   6   4       3248.38       3866.55        86.82 o                         
   3   6   4      33018.49      31731.81       549.85 o                         
   4   6   4        726.92        772.07        37.76 o                         
   5   6   4      23402.52      23027.69       262.15 o                         
   6   6   4        461.58        444.61        32.63 o                         
   7   6   4       2703.19       2727.43       160.02 o                         
   8   6   4        201.62        184.95        40.45 o                         
   9   6   4        666.50        674.47       102.10 o                         
  10   6   4          5.74         29.95        71.62 o                         
 -11   7   4       2749.17       2908.81       226.95 o                         
 -10   7   4       3938.75       4126.23       270.72 o                         
  -9   7   4      10983.45      10544.94       415.65 o                         
  -8   7   4       3184.40       3182.96       128.71 o                         
  -7   7   4       8407.59       8128.29       268.93 o                         
  -6   7   4        222.29        215.04        33.46 o                         
  -5   7   4         14.94         37.50        11.99 o                         
  -4   7   4        717.93        883.03        72.78 o                         
  -3   7   4      18232.60      18661.35       353.78 o                         
  -2   7   4       4207.53       4149.58       170.53 o                         
  -1   7   4      41527.22      40268.92       432.63 o                         
   0   7   4      22276.47      22028.96       270.48 o                         
   1   7   4      45267.48      45130.81       453.60 o                         
   2   7   4       7332.38       7071.88       169.51 o                         
   3   7   4       8533.25       9029.71       201.26 o                         
   4   7   4       1158.60       1152.34        60.63 o                         
   5   7   4       2196.41       2197.33        72.60 o                         
   6   7   4       2979.52       3089.05        90.21 o                         
   7   7   4      11444.46      11635.54       397.35 o                         
   8   7   4       2148.53       2099.31       148.93 o                         
   9   7   4       4778.08       4714.96       256.07 o                         
  10   7   4        763.46       1014.68       253.05 o                         
 -10   8   4        829.39        922.16       108.43 o                         
  -9   8   4          3.53         55.71        35.83 o                         
  -8   8   4        731.62        706.84        66.51 o                         
  -7   8   4       5228.17       4883.24       172.70 o                         
  -6   8   4       5840.35       5924.16       193.19 o                         
  -5   8   4      12019.18      12009.56       229.64 o                         
  -4   8   4       8245.14       8408.37       191.80 o                         
  -3   8   4      11593.59      11358.51       276.09 o                         
  -2   8   4       1783.88       1782.30        92.14 o                         
  -1   8   4       1797.51       1936.10        78.89 o                         
   0   8   4        463.44        424.19        34.21 o                         
   1   8   4       5622.26       5230.67       127.86 o                         
   2   8   4      23378.27      22914.72       350.34 o                         
   3   8   4      29316.54      29128.91       564.70 o                         
   4   8   4      24746.03      25025.19       379.38 o                         
   5   8   4      10806.19      10539.98       191.90 o                         
   6   8   4       4735.97       4772.36       224.06 o                         
   7   8   4        308.43        341.14        62.09 o                         
   8   8   4          0.20         -4.96        29.33 o                         
   9   8   4         45.54         24.78        45.97 o                         
  10   8   4        916.83        935.82       244.06 o                         
 -10   9   4       3928.66       4115.04       231.77 o                         
  -9   9   4       6163.05       5803.55       263.18 o                         
  -8   9   4       5379.66       5180.47       214.51 o                         
  -7   9   4       3763.59       3802.72       172.34 o                         
  -6   9   4        945.78       1034.61        57.25 o                         
  -5   9   4        154.08        116.91        22.80 o                         
  -4   9   4       1227.67       1217.55        74.69 o                         
  -3   9   4       5722.63       5936.77       237.95 o                         
  -2   9   4      12084.81      11565.79       227.58 o                         
  -1   9   4      12705.43      12236.46       225.71 o                         
   0   9   4      36189.90      34808.90       415.33 o                         
   1   9   4      17959.59      17592.88       270.59 o                         
   2   9   4      23004.45      22659.89       303.85 o                         
   3   9   4        841.94        933.83        90.63 o                         
   4   9   4        828.02        897.72        61.38 o                         
   5   9   4       2166.05       2120.36       103.72 o                         
   6   9   4      12639.13      12614.28       299.55 o                         
   7   9   4       4425.12       4114.01       253.65 o                         
   8   9   4       6565.43       6570.14       248.77 o                         
   9   9   4       1608.13       1485.25       136.98 o                         
 -10  10   4       3157.43       3373.29       238.54 o                         
  -9  10   4        833.09        891.88        94.61 o                         
  -8  10   4       1223.20       1110.04        98.73 o                         
  -7  10   4       2387.04       2271.36       135.54 o                         
  -6  10   4      16433.07      15826.55       299.39 o                         
  -5  10   4       1224.67       1178.70        84.29 o                         
  -4  10   4      18428.30      18851.63       329.09 o                         
  -3  10   4       1759.25       1611.19        95.41 o                         
  -2  10   4       6528.00       6520.10       171.09 o                         
  -1  10   4       2886.69       2708.26       105.28 o                         
   0  10   4       3947.68       4144.67       118.27 o                         
   1  10   4        915.40       1052.17        63.91 o                         
   2  10   4      51152.32      52113.28       506.79 o                         
   3  10   4       5592.95       5636.67       171.76 o                         
   4  10   4      39739.09      41328.09      1813.47 o                         
   5  10   4        342.52        340.43        47.35 o                         
   6  10   4      12034.19      11554.92       353.37 o                         
   7  10   4         29.77         55.89        33.57 o                         
   8  10   4         64.42         42.19        42.86 o                         
   9  10   4          7.28        -45.99        31.87 o                         
 -10  11   4       5031.23       4548.72       278.32 o                         
  -9  11   4        146.23         75.85        34.76 o                         
  -8  11   4      15250.13      14959.00       432.76 o                         
  -7  11   4         50.76         64.10        44.16 o                         
  -6  11   4       4956.58       5008.76       219.09 o                         
  -5  11   4         21.70         35.28        23.27 o                         
  -4  11   4       1899.71       1986.18       113.21 o                         
  -3  11   4         36.82         53.84        15.66 o                         
  -2  11   4      25535.08      25406.36       360.23 o                         
  -1  11   4        402.01        453.92        38.42 o                         
   0  11   4      30867.76      30924.42       394.56 o                         
   1  11   4       1064.00       1159.55        62.08 o                         
   2  11   4      13911.53      14435.07       239.18 o                         
   3  11   4        538.09        604.76        47.50 o                         
   4  11   4        143.04        208.89        35.19 o                         
   5  11   4       3023.44       3025.56       142.69 o                         
   6  11   4      15721.99      15502.82       472.34 o                         
   7  11   4        345.31        281.13        49.69 o                         
   8  11   4      12000.94      12429.76       497.48 o                         
   9  11   4        143.26        105.78        48.25 o                         
  -9  12   4        232.33        222.66        49.06 o                         
  -8  12   4       1270.35       1186.58       108.73 o                         
  -7  12   4        347.86        402.90        66.56 o                         
  -6  12   4      21309.51      20467.20       477.10 o                         
  -5  12   4       4747.62       5086.23       260.93 o                         
  -4  12   4      35953.66      35599.78       733.64 o                         
  -3  12   4       2825.82       2872.11       127.47 o                         
  -2  12   4      13428.48      13607.62       242.47 o                         
  -1  12   4          3.53         -4.87        14.67 o                         
   0  12   4        258.66        325.35        34.68 o                         
   1  12   4         28.02         54.88        16.49 o                         
   2  12   4       4482.01       4547.00       134.90 o                         
   3  12   4        465.47        488.83        54.54 o                         
   4  12   4      13497.79      14170.90       390.36 o                         
   5  12   4        832.48        805.69        88.32 o                         
   6  12   4       7134.23       7267.93       287.25 o                         
   7  12   4         19.05        149.53        47.42 o                         
   8  12   4         54.15        147.72        68.05 o                         
   9  12   4        153.15        418.22       133.76 o                         
  -9  13   4       2237.69       2167.09       226.16 o                         
  -8  13   4       9712.65       9742.32       357.44 o                         
  -7  13   4       3655.87       3517.13       201.89 o                         
  -6  13   4       6149.32       5763.51       300.26 o                         
  -5  13   4        654.33        688.17        97.16 o                         
  -4  13   4        934.21        915.87        86.06 o                         
  -3  13   4       3254.57       3073.90       150.31 o                         
  -2  13   4      18415.46      17871.67       339.15 o                         
  -1  13   4       2688.15       2633.25       124.59 o                         
   0  13   4      17311.23      17446.07       361.69 o                         
   1  13   4       2139.47       2028.28       114.03 o                         
   2  13   4       9132.62       9484.93       259.38 o                         
   3  13   4         54.75         71.84        23.59 o                         
   4  13   4        772.83        840.30        77.49 o                         
   5  13   4       1418.34       1512.38       123.74 o                         
   6  13   4       6491.84       7143.05       607.83 o                         
   7  13   4       4878.78       4777.07       385.42 o                         
   8  13   4      10824.34      10297.34       470.17 o                         
  -9  14   4         66.51         52.52        33.67 o                         
  -8  14   4         48.93        102.54        42.54 o                         
  -7  14   4       5183.44       5182.40       251.20 o                         
  -6  14   4       4853.80       4504.12       223.73 o                         
  -5  14   4       9073.61       9380.77       385.18 o                         
  -4  14   4       9024.41       8424.47       274.12 o                         
  -3  14   4      12026.59      11574.56       312.79 o                         
  -2  14   4        106.32        117.44        35.55 o                         
  -1  14   4       5331.01       5543.44       206.78 o                         
   0  14   4       3344.06       3261.46       173.88 o                         
   1  14   4       1833.67       1829.89       113.13 o                         
   2  14   4       4951.18       4812.87       190.44 o                         
   3  14   4       9650.29       9761.66       328.12 o                         
   4  14   4      12839.69      13083.99       595.02 o                         
   5  14   4       4756.29       5109.72       318.05 o                         
   6  14   4       9357.18      10127.66       847.56 o                         
   7  14   4        987.82       1066.54       182.15 o                         
   8  14   4        463.87        387.14       125.90 o                         
  -8  15   4       1011.94        839.10       106.87 o                         
  -7  15   4       5587.72       5344.88       327.63 o                         
  -6  15   4        588.12        464.02        69.88 o                         
  -5  15   4        350.56        368.76        73.39 o                         
  -4  15   4       3542.43       3303.52       175.46 o                         
  -3  15   4       6796.82       6574.57       240.37 o                         
  -2  15   4       6707.46       6782.19       237.39 o                         
  -1  15   4      24248.99      22771.93       585.13 o                         
   0  15   4       3298.24       3017.00       222.36 o                         
   1  15   4      22470.21      21736.19       490.08 o                         
   2  15   4       1642.84       1717.82       168.99 o                         
   3  15   4       1373.02       1358.53       153.61 o                         
   4  15   4        312.82        293.71        84.93 o                         
   5  15   4       3715.68       4199.29       290.35 o                         
   6  15   4        438.08        459.79        74.24 o                         
   7  15   4       7395.55       7160.94       505.50 o                         
  -8  16   4        299.60        115.08        49.46 o                         
  -7  16   4       3826.66       3305.97       215.83 o                         
  -6  16   4       2530.68       2008.04       189.11 o                         
  -5  16   4       6919.88       6905.96       319.33 o                         
  -4  16   4       1625.29       1527.62       149.01 o                         
  -3  16   4      11826.73      11738.93       338.17 o                         
  -2  16   4        120.98        206.81        47.64 o                         
  -1  16   4       2217.73       2288.78       199.79 o                         
   0  16   4        166.06        139.95        38.75 o                         
   1  16   4      12444.33      11718.72       481.92 o                         
   2  16   4         12.16         11.26        24.60 o                         
   3  16   4      29108.95      29831.89       958.41 o                         
   4  16   4         68.61         26.79        57.92 o                         
   5  16   4      10986.34      11519.29       801.12 o                         
   6  16   4        307.19        354.20        95.43 o                         
   7  16   4        687.24        646.69       129.55 o                         
  -7  17   4       3750.38       3797.01       397.06 o                         
  -6  17   4        179.94        212.89        60.22 o                         
  -5  17   4        107.89         95.62        40.39 o                         
  -4  17   4         42.89         11.05        34.90 o                         
  -3  17   4       3421.66       3414.80       273.87 o                         
  -2  17   4        546.09        485.31        76.76 o                         
  -1  17   4      25217.51      24374.22       655.41 o                         
   0  17   4        252.53        286.11        60.28 o                         
   1  17   4      17215.61      16041.05      1127.85 o                         
   2  17   4        143.82        111.65        48.25 o                         
   3  17   4       1364.43       1410.17       168.62 o                         
   4  17   4        267.94        221.77        53.67 o                         
   5  17   4       2738.43       2838.84       198.12 o                         
   6  17   4         15.42         54.24        59.31 o                         
  -6  18   4       1090.17       1210.94       156.68 o                         
  -5  18   4       8740.11       8936.75       388.82 o                         
  -4  18   4       3131.25       2944.15       215.90 o                         
  -3  18   4      12701.89      12882.37       560.73 o                         
  -2  18   4        227.19        182.61       116.01 o                         
  -1  18   4       2077.00       2093.94       275.13 o                         
   0  18   4        927.71        778.15       171.86 o                         
   1  18   4       4246.54       3985.11       373.36 o                         
   2  18   4       3130.81       3293.30       266.31 o                         
   3  18   4      15817.18      16689.45       663.59 o                         
   4  18   4       2499.50       2703.81       258.15 o                         
   5  18   4       7584.81       8023.48       540.12 o                         
   6  18   4       1383.75       1490.88       603.79 o                         
  -6  19   4       1021.04       1218.56       246.81 o                         
  -5  19   4        702.42        786.26       122.03 o                         
  -4  19   4       1157.45       1084.22       170.78 o                         
  -3  19   4        669.94        636.29       129.09 o                         
  -2  19   4       4545.75       4517.00       425.83 o                         
  -1  19   4       9726.28      10124.71       635.20 o                         
   0  19   4       2306.34       2257.30       290.47 o                         
   1  19   4       8273.72       8431.09       581.93 o                         
   2  19   4        714.66        723.22       122.87 o                         
   3  19   4        837.05        711.44       131.31 o                         
   4  19   4         15.34         85.98        72.67 o                         
   5  19   4       1469.95       1698.52       269.17 o                         
  -4  20   4      11597.23      12131.95       600.81 o                         
  -3  20   4       4327.15       4414.21       352.73 o                         
  -2  20   4       2601.95       2653.25       343.13 o                         
  -1  20   4        862.35        799.87       362.10 o                         
   0  20   4       1086.84       1074.35       207.26 o                         
   1  20   4        513.14        425.96       136.20 o                         
   2  20   4       3994.73       3922.14       419.68 o                         
   3  20   4       3005.78       3236.15       298.51 o                         
   4  20   4       4901.57       5371.52       903.88 o                         
  -3  21   4       1737.80       1736.63       382.06 o                         
  -2  21   4       7208.43       7026.62       760.63 o                         
  -1  21   4       1711.24       1697.43       278.91 o                         
   0  21   4       8877.23       9323.07       812.41 o                         
   1  21   4       1010.28       1008.19       284.24 o                         
   2  21   4       2225.33       2785.49       527.30 o                         
 -11   0   5       5636.74       5979.75       394.56 o                         
  -9   0   5      11671.42      11889.50       520.07 o                         
  -7   0   5        904.30        866.90        63.09 o                         
  -5   0   5       8763.42       9455.11       215.07 o                         
  -3   0   5      31478.62      32049.39       367.86 o                         
  -1   0   5      77143.64      75446.26       895.69 o                         
   1   0   5      21021.37      20098.09       309.79 o                         
   3   0   5        983.16        962.30        87.20 o                         
   5   0   5      23467.63      24464.34       846.48 o                         
   7   0   5      17279.45      16305.41       419.85 o                         
   9   0   5       4965.07       5085.11       504.59 o                         
 -11   1   5       2471.22       2622.09       182.66 o                         
 -10   1   5         18.62         63.33        32.76 o                         
  -9   1   5       1074.71       1054.20        65.93 o                         
  -8   1   5       2395.25       2537.38       118.01 o                         
  -7   1   5      14445.29      14303.45       190.60 o                         
  -6   1   5       4852.27       4984.98       117.85 o                         
  -5   1   5      21192.22      21134.01       229.55 o                         
  -4   1   5       3274.83       3409.99        75.79 o                         
  -3   1   5       5946.78       5805.70        79.53 o                         
  -2   1   5          6.04         37.86         6.62 o                         
  -1   1   5        223.64        313.36        15.68 o                         
   0   1   5       3886.95       3876.07        61.28 o                         
   1   1   5      52061.31      52623.84       468.46 o                         
   2   1   5       9121.47       9036.00       161.14 o                         
   3   1   5      68709.84      68319.68       983.37 o                         
   4   1   5      11105.24      11390.27       206.79 o                         
   5   1   5      13501.36      13200.14       241.25 o                         
   6   1   5       5099.26       4955.71       153.14 o                         
   7   1   5        109.21        102.76        22.47 o                         
   8   1   5        430.67        377.26        38.57 o                         
   9   1   5       3426.87       3627.76       353.24 o                         
  10   1   5        431.60        402.75       110.63 o                         
 -11   2   5       7583.24       7920.34       322.34 o                         
 -10   2   5       2336.45       2408.73       167.12 o                         
  -9   2   5      13318.67      13558.51       293.93 o                         
  -8   2   5       1696.12       1741.43        96.07 o                         
  -7   2   5       4076.28       4088.56       135.59 o                         
  -6   2   5       2051.40       2134.12        75.48 o                         
  -5   2   5       2298.54       2473.77        76.17 o                         
  -4   2   5       5264.61       5187.99        94.67 o                         
  -3   2   5      22666.88      22914.77       201.77 o                         
  -2   2   5      19186.15      19279.33       170.67 o                         
  -1   2   5      17308.55      17574.81       245.29 o                         
   0   2   5      12196.75      12367.67       174.02 o                         
   1   2   5       8254.05       8128.72        96.67 o                         
   2   2   5        411.86        474.12        23.37 o                         
   3   2   5         18.26         91.07        14.53 o                         
   4   2   5       1287.28       1327.07        59.59 o                         
   5   2   5      12674.69      12699.52       231.33 o                         
   6   2   5       6332.17       6062.76       133.09 o                         
   7   2   5      11919.12      12107.14       257.99 o                         
   8   2   5       4842.79       4572.70       148.12 o                         
   9   2   5       3191.74       3634.98       300.86 o                         
  10   2   5        357.36        407.93       110.43 o                         
 -11   3   5         55.87         -9.04        38.67 o                         
 -10   3   5        176.89        176.88        43.54 o                         
  -9   3   5       2389.58       2435.72       158.59 o                         
  -8   3   5       5188.19       5043.52       218.65 o                         
  -7   3   5      11644.21      11558.96       232.43 o                         
  -6   3   5      22695.83      22697.80       289.12 o                         
  -5   3   5      21789.12      21651.22       256.54 o                         
  -4   3   5      16789.49      16663.73       219.77 o                         
  -3   3   5      19795.06      20210.64       224.56 o                         
  -2   3   5         56.32         84.72        13.37 o                         
  -1   3   5         20.81         31.09        10.08 o                         
   0   3   5      11618.27      11844.49       154.87 o                         
   1   3   5      11554.36      11978.33       171.63 o                         
   2   3   5      28161.45      28195.32       333.88 o                         
   3   3   5       8825.40       8927.62       210.53 o                         
   4   3   5      22578.39      22768.60       462.01 o                         
   5   3   5       3696.33       3632.03       111.25 o                         
   6   3   5       2810.81       2840.72       100.01 o                         
   7   3   5          7.98         44.78        21.71 o                         
   8   3   5       1385.04       1361.60        87.01 o                         
   9   3   5       2922.00       2903.22       269.34 o                         
  10   3   5       8305.13       8572.39       501.37 o                         
 -11   4   5       1096.38       1023.15       136.70 o                         
 -10   4   5       5113.49       5246.97       250.04 o                         
  -9   4   5        882.20        805.19        91.20 o                         
  -8   4   5       5537.02       5572.07       232.36 o                         
  -7   4   5        392.86        386.72        36.43 o                         
  -6   4   5         11.47         22.28        15.86 o                         
  -5   4   5       2780.63       2989.27        96.72 o                         
  -4   4   5      26515.66      26245.24       274.72 o                         
  -3   4   5      17595.41      17527.56       242.10 o                         
  -2   4   5      53660.24      53383.37       542.12 o                         
  -1   4   5       2179.59       2051.94        74.27 o                         
   0   4   5      33906.45      33474.46       388.27 o                         
   1   4   5       1358.37       1387.99        41.70 o                         
   2   4   5       2292.63       2338.94        57.27 o                         
   3   4   5         70.88        123.74        18.85 o                         
   4   4   5       2626.36       2649.64        68.82 o                         
   5   4   5       2470.72       2324.54        72.73 o                         
   6   4   5      21514.23      20953.46       318.95 o                         
   7   4   5       7283.24       6999.64       207.88 o                         
   8   4   5      17143.83      17337.03       504.66 o                         
   9   4   5       2569.63       2797.70       267.36 o                         
  10   4   5       1091.81       1308.15       197.29 o                         
 -11   5   5          1.90         30.29       148.73 o                         
 -10   5   5         59.71         37.56        50.91 o                         
  -9   5   5        138.17        159.55        55.32 o                         
  -8   5   5       6469.97       6980.68       191.64 o                         
  -7   5   5        111.85        153.30        23.94 o                         
  -6   5   5      38284.21      37859.66       673.89 o                         
  -5   5   5       2468.22       2474.53        71.78 o                         
  -4   5   5      30182.93      28329.22       434.89 o                         
  -3   5   5         58.66        115.05        20.52 o                         
  -2   5   5        642.34        575.94        40.67 o                         
  -1   5   5      12023.29      12219.64       213.53 o                         
   0   5   5       7390.31       7092.06       114.17 o                         
   1   5   5        396.87        553.20        29.53 o                         
   2   5   5      23697.76      23300.20       340.75 o                         
   3   5   5        143.96        146.35        18.30 o                         
   4   5   5      23039.07      22351.81       309.32 o                         
   5   5   5       3097.09       2302.27       287.30 o                         
   6   5   5       2023.32       2139.87        84.81 o                         
   7   5   5        750.49        777.58        58.06 o                         
   8   5   5       3248.49       3317.01       162.38 o                         
   9   5   5        941.48        942.75       159.07 o                         
  10   5   5       8600.83       8111.67       703.24 o                         
 -11   6   5        878.63        942.65       162.39 o                         
 -10   6   5       5803.90       6178.71       333.52 o                         
  -9   6   5        535.39        597.56       112.79 o                         
  -8   6   5       7618.63       7880.94       213.21 o                         
  -7   6   5        388.10        450.76        53.98 o                         
  -6   6   5         22.07         48.50        17.13 o                         
  -5   6   5         34.37         51.58        12.69 o                         
  -4   6   5      11262.38      10894.21       191.73 o                         
  -3   6   5         58.24        108.01        24.13 o                         
  -2   6   5      47994.55      47004.88       695.80 o                         
  -1   6   5       1808.70       1626.11        58.68 o                         
   0   6   5      36618.60      36366.74       422.74 o                         
   1   6   5       1235.15       1146.94        45.59 o                         
   2   6   5       1170.58       1101.76        44.77 o                         
   3   6   5       1195.27       1197.03        68.58 o                         
   4   6   5       8400.11       8063.35       138.55 o                         
   5   6   5       4277.16       4480.68       100.59 o                         
   6   6   5      22984.63      23284.12       392.84 o                         
   7   6   5         30.75         84.14        23.38 o                         
   8   6   5      14098.47      14099.98       366.87 o                         
   9   6   5         12.27         65.89       219.61 o                         
  10   6   5       1183.32       1377.77       301.71 o                         
 -10   7   5         59.82        126.81        48.21 o                         
  -9   7   5       1299.46       1078.18       130.84 o                         
  -8   7   5       4555.92       4521.76       163.12 o                         
  -7   7   5       2268.04       2062.85       136.50 o                         
  -6   7   5      18949.01      19124.62       406.60 o                         
  -5   7   5        656.61        640.72        40.40 o                         
  -4   7   5      15675.02      16149.18       295.69 o                         
  -3   7   5       4773.72       4714.67       153.09 o                         
  -2   7   5        276.38        306.54        38.36 o                         
  -1   7   5       3822.19       4114.14       105.87 o                         
   0   7   5      20355.96      20413.42       235.56 o                         
   1   7   5       6260.50       5886.32       186.41 o                         
   2   7   5      45668.53      43995.82       744.50 o                         
   3   7   5       4189.85       3889.23       144.39 o                         
   4   7   5      38222.17      36711.30       619.86 o                         
   5   7   5        684.79        657.03        40.55 o                         
   6   7   5      11886.35      12197.62       196.52 o                         
   7   7   5       1046.40       1058.62        76.52 o                         
   8   7   5        922.33        959.35       100.90 o                         
   9   7   5        404.58        315.56       199.77 o                         
  10   7   5       5000.67       5130.53       568.48 o                         
 -10   8   5       4926.29       5027.65       257.23 o                         
  -9   8   5       4542.46       4803.67       238.22 o                         
  -8   8   5       3193.93       3034.82       152.92 o                         
  -7   8   5        375.45        374.05        45.63 o                         
  -6   8   5         18.84         69.23        25.93 o                         
  -5   8   5        198.67        201.23        25.42 o                         
  -4   8   5       5209.31       5391.53       142.24 o                         
  -3   8   5       9674.37       9800.86       257.91 o                         
  -2   8   5      27978.68      28067.32       428.68 o                         
  -1   8   5      28108.49      26988.17       342.39 o                         
   0   8   5      19557.39      19652.36       301.40 o                         
   1   8   5      15629.61      15089.93       228.68 o                         
   2   8   5       1452.23       1484.30        64.05 o                         
   3   8   5        842.01        808.64        49.58 o                         
   4   8   5       7705.58       7629.54       210.71 o                         
   5   8   5       9831.60       9932.43       180.38 o                         
   6   8   5       7889.11       8013.96       248.22 o                         
   7   8   5       4356.25       4296.66       210.00 o                         
   8   8   5       4252.52       4058.35       267.51 o                         
   9   8   5       1125.05       1078.19       159.55 o                         
 -10   9   5        228.22        181.38        45.25 o                         
  -9   9   5       1330.73       1336.08       127.22 o                         
  -8   9   5       4108.56       3623.72       159.70 o                         
  -7   9   5       6744.99       6703.92       234.12 o                         
  -6   9   5       4238.66       4197.29       129.01 o                         
  -5   9   5       9839.91      10106.78       233.54 o                         
  -4   9   5       6919.32       6751.21       164.96 o                         
  -3   9   5       4941.53       5162.97       190.45 o                         
  -2   9   5       3210.95       3069.64       118.53 o                         
  -1   9   5       3919.08       3833.46       117.87 o                         
   0   9   5       1848.87       1730.04        68.84 o                         
   1   9   5      35758.33      34152.06       407.72 o                         
   2   9   5      15466.00      15131.33       236.07 o                         
   3   9   5      52489.59      52802.34       762.83 o                         
   4   9   5       8778.69       8547.38       254.40 o                         
   5   9   5       9836.35       9465.83       224.26 o                         
   6   9   5       1214.51       1088.64       115.44 o                         
   7   9   5         11.06          8.29        41.19 o                         
   8   9   5        789.78        807.46       118.67 o                         
   9   9   5       1948.30       2014.67       200.56 o                         
 -10  10   5       2647.90       2471.34       207.78 o                         
  -9  10   5      10007.26      10128.86       358.09 o                         
  -8  10   5         38.66         63.77        30.66 o                         
  -7  10   5       4481.12       4331.77       203.35 o                         
  -6  10   5       1268.99       1294.07        79.51 o                         
  -5  10   5       1415.55       1422.56       105.49 o                         
  -4  10   5        572.49        534.64        55.58 o                         
  -3  10   5      15727.55      15937.81       263.23 o                         
  -2  10   5       1870.77       1830.31        76.75 o                         
  -1  10   5      30300.43      29832.31       370.84 o                         
   0  10   5       5417.63       5243.92       143.58 o                         
   1  10   5      13832.46      13483.80       212.94 o                         
   2  10   5        683.13        678.53        45.16 o                         
   3  10   5        239.22        222.67        27.17 o                         
   4  10   5       2547.72       2610.41       107.55 o                         
   5  10   5       8285.19       8012.20       209.16 o                         
   6  10   5        521.62        489.13        61.04 o                         
   7  10   5      12176.47      11947.09       612.74 o                         
   8  10   5        104.69         83.15        47.60 o                         
   9  10   5       2572.91       2437.95       311.81 o                         
 -10  11   5        506.93        410.91        80.77 o                         
  -9  11   5       1195.10       1174.29       112.22 o                         
  -8  11   5        496.03        460.11        77.23 o                         
  -7  11   5      10954.26      10610.92       344.91 o                         
  -6  11   5         39.25         68.92        36.29 o                         
  -5  11   5      22488.01      21744.80       574.62 o                         
  -4  11   5         61.71        141.58        37.57 o                         
  -3  11   5      14079.79      14315.87       353.97 o                         
  -2  11   5        881.56        870.76        55.83 o                         
  -1  11   5        566.97        585.73        43.62 o                         
   0  11   5       2319.87       2263.43        91.79 o                         
   1  11   5      15265.91      14872.43       236.64 o                         
   2  11   5          4.56         40.17        18.18 o                         
   3  11   5      21936.87      22365.63       534.52 o                         
   4  11   5        142.49        159.76        33.55 o                         
   5  11   5       6420.11       6482.21       273.40 o                         
   6  11   5       1258.18       1294.03       103.43 o                         
   7  11   5        952.16       1082.27       103.86 o                         
   8  11   5        165.10        262.35        83.70 o                         
   9  11   5       7628.40       7757.14       530.28 o                         
  -9  12   5       4170.87       3707.04       201.04 o                         
  -8  12   5       1400.52       1398.21       118.89 o                         
  -7  12   5       2304.73       2581.58       170.17 o                         
  -6  12   5        932.40        977.67        98.12 o                         
  -5  12   5       2959.47       2740.71       156.79 o                         
  -4  12   5       1071.20       1027.75        92.68 o                         
  -3  12   5      18879.92      18395.73       342.54 o                         
  -2  12   5       4432.08       4309.48       150.99 o                         
  -1  12   5      24523.58      24087.93       425.67 o                         
   0  12   5        102.27         58.89        16.94 o                         
   1  12   5       8082.32       7796.84       183.88 o                         
   2  12   5         44.37         25.03        16.68 o                         
   3  12   5        336.61        368.25        50.50 o                         
   4  12   5         34.10         18.16        23.41 o                         
   5  12   5      12399.97      12936.43       667.35 o                         
   6  12   5        934.41       1056.85       117.35 o                         
   7  12   5      21215.15      19743.01       785.87 o                         
   8  12   5       1551.52       1697.96       184.12 o                         
  -9  13   5        696.85        594.79       100.30 o                         
  -8  13   5       1728.75       1690.52       144.48 o                         
  -7  13   5       8093.04       7459.12       299.23 o                         
  -6  13   5       8642.70       7912.19       321.39 o                         
  -5  13   5      16015.66      16086.42       501.39 o                         
  -4  13   5      12125.40      11808.11       316.03 o                         
  -3  13   5       8381.15       8359.01       251.76 o                         
  -2  13   5        473.69        557.14        56.39 o                         
  -1  13   5       1360.65       1277.15        82.36 o                         
   0  13   5        899.26        851.80        73.50 o                         
   1  13   5      12896.34      12855.21       295.88 o                         
   2  13   5       1930.90       1937.86       112.88 o                         
   3  13   5       9921.40      10060.37       272.48 o                         
   4  13   5       1782.92       1688.38       111.59 o                         
   5  13   5       7189.63       8196.64       994.61 o                         
   6  13   5        545.38        480.51        77.14 o                         
   7  13   5         98.64        209.17        84.40 o                         
   8  13   5       1067.38        868.49       175.00 o                         
  -8  14   5       3154.01       3121.19       185.47 o                         
  -7  14   5       2067.57       2091.59       193.03 o                         
  -6  14   5         10.19         56.27        33.81 o                         
  -5  14   5        237.51        212.85        54.83 o                         
  -4  14   5       5372.40       5116.93       210.28 o                         
  -3  14   5       8375.69       8358.01       261.45 o                         
  -2  14   5      19427.23      18688.58       394.37 o                         
  -1  14   5       8690.65       8566.27       278.77 o                         
   0  14   5      13708.86      13820.35       366.14 o                         
   1  14   5       2750.27       2676.58       136.32 o                         
   2  14   5       1042.95        876.36        78.42 o                         
   3  14   5         57.58         70.78        26.21 o                         
   4  14   5       5452.86       5793.79       253.19 o                         
   5  14   5       2716.50       2945.11       184.51 o                         
   6  14   5       7515.04       7530.83       354.12 o                         
   7  14   5       5944.26       5900.43       447.52 o                         
   8  14   5       4522.33       4390.21       466.04 o                         
  -8  15   5       2377.15       2190.09       269.64 o                         
  -7  15   5        848.78        654.44        89.49 o                         
  -6  15   5       9143.32       8787.22       508.49 o                         
  -5  15   5       3085.37       2987.90       204.02 o                         
  -4  15   5       6210.98       6215.65       240.04 o                         
  -3  15   5        194.40        207.13        41.24 o                         
  -2  15   5        127.35         89.21        28.11 o                         
  -1  15   5       1429.77       1396.46       130.77 o                         
   0  15   5       7499.57       7063.15       406.11 o                         
   1  15   5       6971.36       6934.40       257.66 o                         
   2  15   5      19399.65      19750.82       468.41 o                         
   3  15   5       9099.71       8904.73       279.30 o                         
   4  15   5      11253.05      12322.30       588.81 o                         
   5  15   5       5111.84       5214.86       280.83 o                         
   6  15   5        318.79        371.51        76.07 o                         
   7  15   5        903.98        925.17       154.40 o                         
  -7  16   5        232.75        274.01        60.15 o                         
  -6  16   5        186.25         81.23        33.81 o                         
  -5  16   5        681.88        664.94        99.23 o                         
  -4  16   5       5877.88       5863.05       288.43 o                         
  -3  16   5       1670.20       1474.00       115.65 o                         
  -2  16   5      17201.57      16468.59       447.35 o                         
  -1  16   5        676.52        714.23        98.24 o                         
   0  16   5      22090.80      21387.53       570.17 o                         
   1  16   5         39.17         65.30        33.02 o                         
   2  16   5       1638.37       1654.82       131.43 o                         
   3  16   5         38.73        147.70        65.91 o                         
   4  16   5       5952.17       6095.09       279.90 o                         
   5  16   5         25.99         47.78        32.88 o                         
   6  16   5       9370.86       9662.03       581.88 o                         
   7  16   5        251.72        371.93       139.87 o                         
  -7  17   5         30.94        -49.64        43.67 o                         
  -6  17   5      10356.37       9747.54       482.14 o                         
  -5  17   5         97.55        100.97        59.64 o                         
  -4  17   5       6086.82       6114.08       305.92 o                         
  -3  17   5         10.87         39.91        42.83 o                         
  -2  17   5       1678.81       1820.64       147.72 o                         
  -1  17   5       1577.51       1538.33       149.97 o                         
   0  17   5       5974.66       5924.28       295.41 o                         
   1  17   5       1316.37       1288.47       137.55 o                         
   2  17   5      25568.96      27121.17       767.07 o                         
   3  17   5        259.38        171.11        58.42 o                         
   4  17   5      18333.49      19366.52       813.61 o                         
   5  17   5        287.24        431.71        77.24 o                         
   6  17   5       1658.51       1338.33       216.75 o                         
  -6  18   5         62.00         78.25        55.74 o                         
  -5  18   5         23.55         53.50        39.07 o                         
  -4  18   5       2250.35       2104.05       182.32 o                         
  -3  18   5       2068.06       2102.35       225.50 o                         
  -2  18   5      10442.39       9768.41       601.64 o                         
  -1  18   5       2056.14       2011.10       260.87 o                         
   0  18   5      14404.65      14521.69       722.84 o                         
   1  18   5        959.21       1015.82       185.65 o                         
   2  18   5        864.74        946.78       136.42 o                         
   3  18   5         23.87        -44.37        59.51 o                         
   4  18   5       3618.75       3801.61       237.77 o                         
   5  18   5        595.74        607.39        89.32 o                         
  -5  19   5       6983.47       7523.96       369.36 o                         
  -4  19   5       3531.44       3953.23       322.65 o                         
  -3  19   5       1252.04       1234.73       180.15 o                         
  -2  19   5       1195.11       1161.14       219.32 o                         
  -1  19   5        925.79        807.86       245.68 o                         
   0  19   5       1232.53        958.81       197.42 o                         
   1  19   5       2896.68       2564.58       309.03 o                         
   2  19   5       6407.98       6463.89       511.97 o                         
   3  19   5       4240.91       4153.59       321.54 o                         
   4  19   5       4418.66       4841.89       279.36 o                         
  -4  20   5       1566.79       1634.41       251.80 o                         
  -3  20   5       9434.61       9756.52       524.11 o                         
  -2  20   5       5365.48       5398.57       479.41 o                         
  -1  20   5       8141.91       7687.68       563.59 o                         
   0  20   5       4680.52       5209.07       467.37 o                         
   1  20   5       1833.04       1737.38       598.05 o                         
   2  20   5        707.13        802.92       185.87 o                         
   3  20   5         17.06         61.17        97.82 o                         
  -3  21   5       2442.43       2588.85       455.18 o                         
  -2  21   5        424.57        287.48       174.94 o                         
  -1  21   5        602.60        497.86       207.13 o                         
   0  21   5        387.28        415.25       198.39 o                         
   1  21   5       4745.12       5409.78       677.78 o                         
   2  21   5        971.97       1246.76       343.38 o                         
 -10   0   6       2026.72       2047.94       225.43 o                         
  -8   0   6      22900.96      22755.92       438.96 o                         
  -6   0   6      20928.85      20879.04       373.57 o                         
  -4   0   6       6363.46       6673.29       144.27 o                         
  -2   0   6       5245.60       5595.70       113.07 o                         
   0   0   6      75613.01      75860.80      1141.07 o                         
   2   0   6      86182.30      84002.31       857.44 o                         
   4   0   6      20784.66      20760.62       490.25 o                         
   6   0   6       1282.98       1220.11       131.81 o                         
   8   0   6      11278.02      10355.02       770.62 o                         
  10   0   6       4251.94       3934.68       477.89 o                         
 -11   1   6         36.27         85.05        39.48 o                         
 -10   1   6       8569.78       8993.69       336.49 o                         
  -9   1   6       1017.89        926.95        99.93 o                         
  -8   1   6       2037.97       2071.73       103.62 o                         
  -7   1   6        285.33        292.03        25.82 o                         
  -6   1   6       4621.60       4863.93       117.32 o                         
  -5   1   6         33.40         72.87        11.93 o                         
  -4   1   6      35703.24      36860.42       314.28 o                         
  -3   1   6        233.81        255.41        17.43 o                         
  -2   1   6      41251.87      41100.72       312.19 o                         
  -1   1   6       2577.52       3044.70        56.09 o                         
   0   1   6      27056.84      26661.34       213.61 o                         
   1   1   6       3961.76       4215.40        75.98 o                         
   2   1   6       1538.61       1562.24        39.24 o                         
   3   1   6       2197.36       2098.92        51.38 o                         
   4   1   6      32083.59      30916.10       459.46 o                         
   5   1   6       3132.84       2891.49        90.92 o                         
   6   1   6      21301.84      20021.07       518.24 o                         
   7   1   6       3529.69       3281.64       141.53 o                         
   8   1   6       2045.53       2144.66       118.81 o                         
   9   1   6        987.23        877.31       145.93 o                         
  10   1   6        142.46        196.40        85.30 o                         
 -11   2   6          2.60         17.78        32.99 o                         
 -10   2   6       2501.07       2626.94       178.92 o                         
  -9   2   6        235.02        289.66        40.82 o                         
  -8   2   6      18332.82      18506.75       354.82 o                         
  -7   2   6       2909.99       2936.49       128.66 o                         
  -6   2   6      17793.15      17852.56       225.91 o                         
  -5   2   6       7054.79       6898.16       115.25 o                         
  -4   2   6       4376.70       4284.19        85.16 o                         
  -3   2   6        593.11        599.97        28.26 o                         
  -2   2   6       3021.70       3254.72        59.67 o                         
  -1   2   6      14339.55      13972.07       159.66 o                         
   0   2   6      33087.04      33287.23       289.88 o                         
   1   2   6      12976.95      12454.91       151.12 o                         
   2   2   6      52750.86      51739.85       590.02 o                         
   3   2   6       8162.22       7922.21       127.50 o                         
   4   2   6       9433.61       9400.07       152.92 o                         
   5   2   6       3259.74       3105.16       100.79 o                         
   6   2   6       2225.65       2107.91        75.75 o                         
   7   2   6        603.02        536.54        35.61 o                         
   8   2   6       7480.83       6939.09       256.03 o                         
   9   2   6       4169.20       4092.62       325.83 o                         
  10   2   6       5144.20       5755.06       410.97 o                         
 -11   3   6       1857.61       1935.76       158.96 o                         
 -10   3   6       5265.09       5029.05       249.78 o                         
  -9   3   6       5611.77       5562.02       193.56 o                         
  -8   3   6        787.92        801.02        69.93 o                         
  -7   3   6        844.76        785.29        59.44 o                         
  -6   3   6       3718.12       3667.39        98.41 o                         
  -5   3   6       8837.70       8952.93       158.45 o                         
  -4   3   6      12356.32      11856.02       177.21 o                         
  -3   3   6      36754.12      36413.34       305.71 o                         
  -2   3   6      37859.53      38228.13       314.01 o                         
  -1   3   6      10232.81      10188.58       146.52 o                         
   0   3   6      32484.03      32661.59       274.34 o                         
   1   3   6       3347.08       3580.63        68.29 o                         
   2   3   6         62.11        112.51        13.55 o                         
   3   3   6        453.10        403.29        26.75 o                         
   4   3   6      12998.69      12826.96       223.26 o                         
   5   3   6      11357.68      10792.15       171.04 o                         
   6   3   6      11391.86      11222.51       198.11 o                         
   7   3   6      11752.72      11462.81       199.39 o                         
   8   3   6       2832.85       2465.52       251.55 o                         
   9   3   6       1008.03        941.89       299.46 o                         
  10   3   6         10.85          4.24        53.90 o                         
 -11   4   6        335.46        317.31        80.88 o                         
 -10   4   6        409.76        356.22        65.06 o                         
  -9   4   6       4699.00       4734.47       229.76 o                         
  -8   4   6       3833.34       3833.57       150.64 o                         
  -7   4   6      19666.10      19532.50       303.62 o                         
  -6   4   6       5105.98       4929.51       123.04 o                         
  -5   4   6      29761.87      29531.62       351.09 o                         
  -4   4   6        109.07        116.36        16.72 o                         
  -3   4   6        955.22        933.24        45.29 o                         
  -2   4   6         36.32         61.80        15.24 o                         
  -1   4   6      25880.07      26706.98       289.72 o                         
   0   4   6        149.56        221.61        18.59 o                         
   1   4   6      31113.54      31345.32       449.55 o                         
   2   4   6       3054.53       2934.62        70.74 o                         
   3   4   6       8197.96       8084.59       170.65 o                         
   4   4   6       1038.97        971.97        53.62 o                         
   5   4   6       3212.95       3047.40        81.55 o                         
   6   4   6        517.50        566.21        44.10 o                         
   7   4   6       3336.38       3333.43        93.45 o                         
   8   4   6       1269.52       1315.08       133.54 o                         
   9   4   6      12806.92      13358.88       606.73 o                         
  10   4   6       2228.38       2175.09       358.36 o                         
 -11   5   6       4481.26       4653.55       366.23 o                         
 -10   5   6         80.78         -0.76        42.42 o                         
  -9   5   6       5088.33       5149.18       285.38 o                         
  -8   5   6         33.13         11.81        36.59 o                         
  -7   5   6        889.47        997.20        67.94 o                         
  -6   5   6          3.29         71.15        19.65 o                         
  -5   5   6      19221.97      19167.36       231.33 o                         
  -4   5   6         43.53         48.57        13.00 o                         
  -3   5   6      65936.79      63640.83       580.30 o                         
  -2   5   6       1647.17       1845.26        60.93 o                         
  -1   5   6      32403.48      32150.50       399.45 o                         
   0   5   6         45.09         64.32        12.37 o                         
   1   5   6        687.83        701.66        31.63 o                         
   2   5   6        836.42        972.28        38.27 o                         
   3   5   6      13714.32      13228.69       235.99 o                         
   4   5   6         33.31         34.24        15.00 o                         
   5   5   6      37909.33      37464.47       390.13 o                         
   6   5   6        528.25        464.65        41.46 o                         
   7   5   6      22929.28      22671.87       333.36 o                         
   8   5   6       1078.62       1268.32       113.15 o                         
   9   5   6       1608.81       1408.68       194.66 o                         
  10   5   6          3.41        186.42       126.52 o                         
 -11   6   6        116.55        156.61        74.22 o                         
 -10   6   6         92.83         63.43        66.28 o                         
  -9   6   6       6550.29       6638.66       329.96 o                         
  -8   6   6        633.79        746.93        74.62 o                         
  -7   6   6      23724.04      23156.35       496.59 o                         
  -6   6   6        313.13        368.08        43.69 o                         
  -5   6   6      20964.11      20882.60       388.32 o                         
  -4   6   6       3149.09       3206.64        90.97 o                         
  -3   6   6         48.54         54.82        11.61 o                         
  -2   6   6        557.00        604.40        46.09 o                         
  -1   6   6      33627.79      33719.02       575.70 o                         
   0   6   6         35.22         87.19        11.71 o                         
   1   6   6      56290.40      55144.98       629.92 o                         
   2   6   6        121.74        114.88        15.92 o                         
   3   6   6      22385.07      21155.70       327.79 o                         
   4   6   6       1000.24        936.09        45.84 o                         
   5   6   6       1956.48       1964.99        92.89 o                         
   6   6   6       1690.61       1617.47        82.60 o                         
   7   6   6       2501.68       2445.91       108.06 o                         
   8   6   6        126.69        146.05        37.92 o                         
   9   6   6       8641.99       8722.23       493.42 o                         
 -10   7   6       1567.92       1766.05       179.29 o                         
  -9   7   6       5900.79       5748.47       306.77 o                         
  -8   7   6         39.47         80.35        28.28 o                         
  -7   7   6        116.35        109.99        32.91 o                         
  -6   7   6       2340.77       2201.10        95.79 o                         
  -5   7   6       9637.38       9900.00       175.16 o                         
  -4   7   6       7101.89       7224.26       180.17 o                         
  -3   7   6      26622.58      26368.26       413.60 o                         
  -2   7   6      23820.00      24753.48       311.45 o                         
  -1   7   6      24384.07      23893.02       330.68 o                         
   0   7   6      19771.64      20396.10       229.80 o                         
   1   7   6        136.16        180.14        19.81 o                         
   2   7   6         58.45         73.89        15.55 o                         
   3   7   6      16405.66      16251.17       244.99 o                         
   4   7   6       5116.96       4931.45       146.92 o                         
   5   7   6      20931.44      20462.28       290.30 o                         
   6   7   6        978.14       1142.65        60.38 o                         
   7   7   6      11651.48      11785.74       262.19 o                         
   8   7   6         54.99          5.27        30.89 o                         
   9   7   6        851.21       1190.62       185.25 o                         
 -10   8   6        391.32        451.74        82.13 o                         
  -9   8   6       2460.96       2404.48       170.42 o                         
  -8   8   6       4918.91       4850.13       312.43 o                         
  -7   8   6       8513.02       8061.74       383.34 o                         
  -6   8   6       4157.85       4331.54       130.55 o                         
  -5   8   6       5565.16       5470.12       151.21 o                         
  -4   8   6       2089.45       2224.44        90.06 o                         
  -3   8   6          8.19         27.89        14.53 o                         
  -2   8   6        364.24        397.71        40.89 o                         
  -1   8   6      19099.88      19192.07       253.22 o                         
   0   8   6      13970.60      13271.69       186.79 o                         
   1   8   6      53083.91      52144.93       932.96 o                         
   2   8   6      22536.67      21763.45       536.31 o                         
   3   8   6      27796.44      28617.27       841.58 o                         
   4   8   6       5764.70       5478.79       148.36 o                         
   5   8   6        371.38        365.94        37.16 o                         
   6   8   6        266.73        301.49        29.33 o                         
   7   8   6       3455.78       3416.02       137.33 o                         
   8   8   6       1579.01       1516.01       165.95 o                         
   9   8   6       3329.82       3349.75       312.07 o                         
 -10   9   6       5611.58       5611.55       278.94 o                         
  -9   9   6       1722.10       2015.51       156.66 o                         
  -8   9   6       1671.62       1653.49       124.97 o                         
  -7   9   6        982.36        906.91        75.40 o                         
  -6   9   6        131.13        146.79        25.69 o                         
  -5   9   6       3526.28       3674.38       139.29 o                         
  -4   9   6       5729.02       5862.25       154.22 o                         
  -3   9   6       6554.32       6561.94       178.68 o                         
  -2   9   6      13545.30      13062.54       236.57 o                         
  -1   9   6      13921.55      13649.57       217.34 o                         
   0   9   6       2321.14       2218.53        83.77 o                         
   1   9   6       1482.18       1415.50        68.35 o                         
   2   9   6       2635.55       2575.28        79.66 o                         
   3   9   6       2259.48       2276.45        81.60 o                         
   4   9   6      17974.69      18257.12       431.87 o                         
   5   9   6       3300.88       3126.55       111.46 o                         
   6   9   6      10450.80      10625.25       352.73 o                         
   7   9   6       1207.09       1277.50       143.41 o                         
   8   9   6       3715.87       3653.48       262.15 o                         
   9   9   6        209.66        103.58       134.26 o                         
 -10  10   6       1530.85       1365.62       154.44 o                         
  -9  10   6       2585.87       2327.74       173.21 o                         
  -8  10   6       9387.67       9161.98       403.36 o                         
  -7  10   6       2801.74       2547.56       146.35 o                         
  -6  10   6      17031.56      17090.75       450.01 o                         
  -5  10   6       1309.18       1138.93        94.72 o                         
  -4  10   6       5623.67       5940.10       172.25 o                         
  -3  10   6       1846.28       1891.51        85.08 o                         
  -2  10   6       1507.47       1559.58       115.83 o                         
  -1  10   6         29.51         35.11        12.21 o                         
   0  10   6      34335.20      33225.06       388.48 o                         
   1  10   6       2793.75       2921.79        96.10 o                         
   2  10   6      37653.36      37719.64       623.92 o                         
   3  10   6       2215.76       2343.18       100.56 o                         
   4  10   6      10955.22      11305.39       447.23 o                         
   5  10   6        931.15        938.95        60.29 o                         
   6  10   6         31.24         42.23        21.34 o                         
   7  10   6        719.11        701.27        84.05 o                         
   8  10   6       5667.52       5523.45       328.84 o                         
   9  10   6         73.84         -3.17        68.60 o                         
  -9  11   6        138.33        124.31        55.22 o                         
  -8  11   6       1057.42       1037.23       101.12 o                         
  -7  11   6        159.55        251.37        47.88 o                         
  -6  11   6       2688.97       2622.11       124.58 o                         
  -5  11   6         66.32         59.86        29.85 o                         
  -4  11   6      31182.45      30578.14       489.35 o                         
  -3  11   6        123.14        175.54        32.90 o                         
  -2  11   6      50566.37      50247.30       649.75 o                         
  -1  11   6       1009.04        937.99        54.82 o                         
   0  11   6      13608.27      13249.81       232.37 o                         
   1  11   6        930.33        920.09        56.91 o                         
   2  11   6        151.13        152.03        24.06 o                         
   3  11   6        323.50        351.31        37.11 o                         
   4  11   6       7539.50       7603.35       283.19 o                         
   5  11   6       1285.17       1478.78       146.61 o                         
   6  11   6      12506.09      12349.86       485.98 o                         
   7  11   6         10.12        -66.00        48.16 o                         
   8  11   6       6579.21       6120.52       354.11 o                         
  -9  12   6          7.75         -5.52        29.40 o                         
  -8  12   6       9307.38       8922.01       303.84 o                         
  -7  12   6       1288.98       1352.21       110.24 o                         
  -6  12   6      25598.13      24887.06       539.04 o                         
  -5  12   6       2485.61       2593.99       153.18 o                         
  -4  12   6       5439.70       5701.20       221.36 o                         
  -3  12   6        185.44        231.29        35.32 o                         
  -2  12   6       2764.56       2648.63       131.15 o                         
  -1  12   6       1249.20       1145.66        81.58 o                         
   0  12   6      13792.87      13556.91       289.72 o                         
   1  12   6       2023.95       1888.21        99.18 o                         
   2  12   6      11926.48      12183.14       275.25 o                         
   3  12   6       1355.62       1512.04        85.98 o                         
   4  12   6       3430.28       3888.86       287.69 o                         
   5  12   6        148.50        153.43        43.02 o                         
   6  12   6        157.29        174.02        47.82 o                         
   7  12   6        257.62        294.55        97.03 o                         
   8  12   6       7476.73       7497.84       503.32 o                         
  -9  13   6        961.94        849.96       121.05 o                         
  -8  13   6       2379.21       2434.94       176.20 o                         
  -7  13   6         13.59         14.12        31.63 o                         
  -6  13   6        716.26        622.09        80.57 o                         
  -5  13   6       2913.65       2902.02       165.70 o                         
  -4  13   6      22584.31      22142.29       446.95 o                         
  -3  13   6       7062.21       6867.97       225.26 o                         
  -2  13   6      38212.90      37302.04       521.21 o                         
  -1  13   6       4521.80       4335.87       162.08 o                         
   0  13   6       5836.09       5640.28       209.54 o                         
   1  13   6        133.00        163.90        30.67 o                         
   2  13   6       2564.82       2458.03       124.76 o                         
   3  13   6       4699.13       4770.66       163.18 o                         
   4  13   6       7818.77       7784.17       345.11 o                         
   5  13   6       7136.14       7032.36       312.74 o                         
   6  13   6      12847.49      13468.24       780.64 o                         
   7  13   6       3053.06       2983.10       305.84 o                         
   8  13   6       5798.01       5268.82       436.78 o                         
  -8  14   6       3376.68       3066.00       180.14 o                         
  -7  14   6       8776.82       9165.01       374.28 o                         
  -6  14   6       8383.57       7936.92       302.64 o                         
  -5  14   6       6213.72       6067.88       294.95 o                         
  -4  14   6        899.77        942.53        87.74 o                         
  -3  14   6       1388.00       1379.87       104.03 o                         
  -2  14   6       9871.47       9576.50       270.69 o                         
  -1  14   6       2135.99       1918.70       137.34 o                         
   0  14   6      16314.06      15971.32       391.36 o                         
   1  14   6       8412.17       8186.14       238.37 o                         
   2  14   6       9829.48       9947.36       270.41 o                         
   3  14   6       8425.51       8234.73       288.96 o                         
   4  14   6       5040.25       5704.20       380.01 o                         
   5  14   6        117.21         73.04        33.17 o                         
   6  14   6        416.17        423.31        98.42 o                         
   7  14   6       1222.75       1311.80       178.56 o                         
  -8  15   6       1141.31       1081.95       311.57 o                         
  -7  15   6         59.55          2.76        38.93 o                         
  -6  15   6        108.40         83.62        27.60 o                         
  -5  15   6       3824.36       3821.00       190.18 o                         
  -4  15   6       3340.63       3259.79       171.10 o                         
  -3  15   6      14875.65      14231.49       356.86 o                         
  -2  15   6       1915.96       1866.98       119.42 o                         
  -1  15   6      14346.04      13453.98       413.61 o                         
   0  15   6        522.11        402.35        72.14 o                         
   1  15   6       1579.45       1726.34       122.80 o                         
   2  15   6       1656.26       1524.53       120.51 o                         
   3  15   6       5318.73       5487.98       213.98 o                         
   4  15   6       1546.85       1697.00       140.35 o                         
   5  15   6      14330.30      14848.92       499.43 o                         
   6  15   6       2719.09       2937.94       215.89 o                         
   7  15   6       4368.10       4320.55       391.94 o                         
  -7  16   6       5850.97       5424.36       270.64 o                         
  -6  16   6        624.09        522.20       101.05 o                         
  -5  16   6       3786.25       3730.12       238.55 o                         
  -4  16   6       1751.41       1701.02       153.55 o                         
  -3  16   6         35.23         54.09        22.91 o                         
  -2  16   6        493.36        475.32        63.19 o                         
  -1  16   6       6837.78       6457.54       289.40 o                         
   0  16   6       2007.10       1867.88       151.37 o                         
   1  16   6      27678.60      27242.23       654.41 o                         
   2  16   6        232.32        367.96        63.32 o                         
   3  16   6      18484.16      19184.73       753.84 o                         
   4  16   6         92.39        114.76        36.53 o                         
   5  16   6        944.28       1068.01       116.72 o                         
   6  16   6          3.30        -63.63        68.35 o                         
  -7  17   6        247.10        162.25        77.74 o                         
  -6  17   6          3.06         43.40        37.68 o                         
  -5  17   6       4960.00       4979.25       284.07 o                         
  -4  17   6         66.13        117.82        43.47 o                         
  -3  17   6       7221.81       7087.24       324.25 o                         
  -2  17   6         81.87         36.29        62.14 o                         
  -1  17   6       7556.14       7163.72       478.17 o                         
   0  17   6          2.87         27.92        50.55 o                         
   1  17   6        627.63        656.80       148.98 o                         
   2  17   6        387.68        383.03        81.39 o                         
   3  17   6       6098.39       6353.35       361.73 o                         
   4  17   6        640.85        593.29        87.26 o                         
   5  17   6      13193.66      14573.50       524.12 o                         
   6  17   6        456.26        414.51       178.18 o                         
  -6  18   6       1758.31       1821.68       238.27 o                         
  -5  18   6       5277.14       6003.15       321.68 o                         
  -4  18   6        262.53        225.18        59.15 o                         
  -3  18   6        458.26        641.61       101.68 o                         
  -2  18   6        634.66        633.33       145.03 o                         
  -1  18   6       2189.27       2063.50       262.68 o                         
   0  18   6       2328.32       2402.45       284.56 o                         
   1  18   6      17959.86      17281.99       789.00 o                         
   2  18   6       3141.03       3209.98       256.93 o                         
   3  18   6      10114.43      10807.18       721.52 o                         
   4  18   6       1387.23       1471.73       174.77 o                         
   5  18   6        173.95        161.50        70.00 o                         
  -5  19   6       6017.75       6542.20       456.79 o                         
  -4  19   6       6542.81       6555.87       340.86 o                         
  -3  19   6       9370.32       9244.39       541.38 o                         
  -2  19   6       6007.90       6531.15       504.85 o                         
  -1  19   6       9243.63       8956.22       587.03 o                         
   0  19   6        390.58        323.16       110.41 o                         
   1  19   6       2487.34       2699.52       344.01 o                         
   2  19   6         31.63        -34.47        63.57 o                         
   3  19   6       1643.74       1905.93       213.63 o                         
   4  19   6       1153.59       1294.24       157.35 o                         
  -4  20   6       4305.15       4257.60       572.97 o                         
  -3  20   6          2.50        -24.90        55.02 o                         
  -2  20   6        703.22        643.35       264.52 o                         
  -1  20   6       1618.68       1603.95       362.35 o                         
   0  20   6       4825.27       4373.47       424.66 o                         
   1  20   6       3605.82       3635.33       381.71 o                         
   2  20   6       4271.25       4241.13       421.75 o                         
   3  20   6       1919.53       2044.58       419.25 o                         
  -2  21   6      12334.74      12388.74       981.24 o                         
  -1  21   6        699.56        888.40       264.28 o                         
   0  21   6       2218.45       2595.34       449.69 o                         
   1  21   6        128.22        106.56        97.33 o                         
 -11   0   7       8359.58       9071.62       515.07 o                         
  -9   0   7        276.92        210.93        64.40 o                         
  -7   0   7       9513.25       9596.52       250.96 o                         
  -5   0   7       9209.53       9453.19       222.28 o                         
  -3   0   7      22608.06      23102.43       317.56 o                         
  -1   0   7      36491.59      37294.28       524.04 o                         
   1   0   7       2954.22       2915.49        70.45 o                         
   3   0   7      67771.67      65971.27      1049.38 o                         
   5   0   7      39363.93      39955.41       634.13 o                         
   7   0   7      11603.01      10540.47       340.70 o                         
   9   0   7        293.53        291.73       131.01 o                         
 -11   1   7       1914.10       2097.41       170.17 o                         
 -10   1   7        681.98        671.74        91.67 o                         
  -9   1   7       9590.64      10011.76       342.97 o                         
  -8   1   7       4055.72       4313.68       159.04 o                         
  -7   1   7      10667.10      10664.73       187.34 o                         
  -6   1   7       3579.86       3604.12        85.83 o                         
  -5   1   7       3248.41       3359.73        85.96 o                         
  -4   1   7        668.92        741.21        35.05 o                         
  -3   1   7       2081.78       2224.07        54.44 o                         
  -2   1   7       1677.41       1576.45        42.65 o                         
  -1   1   7      36940.88      36756.83       461.38 o                         
   0   1   7       1902.55       1656.50        40.76 o                         
   1   1   7      86889.27      86516.79       937.25 o                         
   2   1   7       1738.63       1812.42        54.60 o                         
   3   1   7      17206.20      16964.50       281.64 o                         
   4   1   7       1069.35       1003.32        43.96 o                         
   5   1   7       2790.22       2546.11       101.99 o                         
   6   1   7         65.64         84.57        32.16 o                         
   7   1   7      11099.27      10355.86       238.73 o                         
   8   1   7       1018.58       1044.35       156.68 o                         
   9   1   7       7454.22       7899.08       461.33 o                         
 -11   2   7       4752.25       5213.74       272.30 o                         
 -10   2   7        831.54        833.24       102.72 o                         
  -9   2   7        198.49        202.66        35.05 o                         
  -8   2   7        482.54        421.97        49.77 o                         
  -7   2   7       6466.76       6574.94       161.02 o                         
  -6   2   7       1548.19       1730.30        66.43 o                         
  -5   2   7      17189.69      16959.14       209.49 o                         
  -4   2   7       7686.84       7456.91       115.90 o                         
  -3   2   7      30943.29      30419.37       283.69 o                         
  -2   2   7       2630.90       2611.01        57.36 o                         
  -1   2   7      23135.03      23199.48       278.47 o                         
   0   2   7       5744.87       6088.39        87.38 o                         
   1   2   7         58.63         84.85        11.37 o                         
   2   2   7      11972.66      11900.90       257.80 o                         
   3   2   7      29610.89      29486.90       388.01 o                         
   4   2   7      11821.08      11531.38       173.05 o                         
   5   2   7      18571.47      18452.54       462.57 o                         
   6   2   7       8856.73       8407.69       218.40 o                         
   7   2   7       1791.55       1691.13        67.92 o                         
   8   2   7       1165.57       1140.39       164.28 o                         
   9   2   7        236.52        261.05        96.76 o                         
 -11   3   7        975.64        840.45       106.76 o                         
 -10   3   7       1422.78       1577.46       139.37 o                         
  -9   3   7       4507.03       4599.52       180.66 o                         
  -8   3   7       8217.89       8327.85       239.79 o                         
  -7   3   7       5154.64       5160.32       143.82 o                         
  -6   3   7       8310.58       8083.79       142.94 o                         
  -5   3   7       2300.14       2354.32        74.19 o                         
  -4   3   7         77.06        156.90        17.35 o                         
  -3   3   7        131.11        203.50        27.53 o                         
  -2   3   7      31142.49      31284.37       264.47 o                         
  -1   3   7      11137.62      11449.44       180.74 o                         
   0   3   7      29816.65      28011.60       264.60 o                         
   1   3   7      13500.71      13008.21       169.12 o                         
   2   3   7      14814.01      14867.14       190.33 o                         
   3   3   7       2920.32       2814.33        76.04 o                         
   4   3   7       2161.27       2302.86        77.25 o                         
   5   3   7        790.05        738.39        48.87 o                         
   6   3   7       1734.24       1733.10        74.65 o                         
   7   3   7       4424.76       4188.11       126.19 o                         
   8   3   7       8442.49       8393.12       451.69 o                         
   9   3   7       3065.16       3206.85       291.24 o                         
 -11   4   7        343.93        522.58       102.97 o                         
 -10   4   7       3333.24       3383.75       209.19 o                         
  -9   4   7         72.09         84.35        29.84 o                         
  -8   4   7         11.08         30.87        17.64 o                         
  -7   4   7        469.98        467.01        48.36 o                         
  -6   4   7      13483.94      13725.16       220.56 o                         
  -5   4   7       9222.47       9221.17       161.49 o                         
  -4   4   7      54543.93      53530.07       528.66 o                         
  -3   4   7      10096.07       9706.66       159.69 o                         
  -2   4   7      46960.61      46749.69       606.10 o                         
  -1   4   7       1061.01       1014.92        46.35 o                         
   0   4   7        545.55        555.16        28.05 o                         
   1   4   7       1177.72       1167.43        46.17 o                         
   2   4   7      10015.33       9946.88       223.98 o                         
   3   4   7       5595.74       5391.90       107.56 o                         
   4   4   7       9172.30       8802.58       215.02 o                         
   5   4   7       8190.08       8103.92       189.08 o                         
   6   4   7      13135.58      13460.46       357.82 o                         
   7   4   7        744.76        673.59        55.65 o                         
   8   4   7       1252.69       1194.25       166.55 o                         
   9   4   7         28.02         56.22       118.41 o                         
 -11   5   7         16.42         66.39       127.15 o                         
 -10   5   7       4649.28       4945.24       298.22 o                         
  -9   5   7         12.11         54.05        26.36 o                         
  -8   5   7      11405.28      11770.22       262.85 o                         
  -7   5   7         24.12         38.01        23.58 o                         
  -6   5   7      16841.72      16666.79       360.64 o                         
  -5   5   7         11.88         60.46        19.38 o                         
  -4   5   7       1019.34       1073.83        50.98 o                         
  -3   5   7       1030.84       1086.94        53.83 o                         
  -2   5   7       8413.20       8380.27       156.78 o                         
  -1   5   7       3505.85       3538.92        96.88 o                         
   0   5   7      17270.28      15983.49       227.84 o                         
   1   5   7        359.67        359.06        24.19 o                         
   2   5   7      19225.91      18323.21       200.85 o                         
   3   5   7        687.41        748.32        40.09 o                         
   4   5   7       3123.86       3173.05       102.08 o                         
   5   5   7        665.01        733.96        50.48 o                         
   6   5   7       2269.44       2501.56       130.27 o                         
   7   5   7         28.73         52.25        24.07 o                         
   8   5   7      13610.89      12918.37       576.37 o                         
   9   5   7       1484.37       1703.49       216.70 o                         
 -10   6   7       2666.57       2884.54       230.00 o                         
  -9   6   7          6.39         32.84        31.19 o                         
  -8   6   7         19.47         78.58        24.88 o                         
  -7   6   7       1253.01       1352.49        95.49 o                         
  -6   6   7      10456.79      10031.70       293.85 o                         
  -5   6   7        396.29        487.14        36.85 o                         
  -4   6   7      45361.53      45259.83       619.01 o                         
  -3   6   7        791.66        686.40        41.64 o                         
  -2   6   7      30481.47      29181.29       401.76 o                         
  -1   6   7       1924.47       1805.19        77.37 o                         
   0   6   7        371.81        477.51        35.95 o                         
   1   6   7       2854.00       2824.49        73.06 o                         
   2   6   7      13730.65      13356.63       183.83 o                         
   3   6   7        524.17        516.37        33.13 o                         
   4   6   7      24720.87      24297.58       321.78 o                         
   5   6   7         11.73         44.86        16.42 o                         
   6   6   7      17956.76      17739.00       424.31 o                         
   7   6   7        680.39        735.62        83.74 o                         
   8   6   7       2871.64       2449.75       248.10 o                         
   9   6   7         25.44        114.47       129.14 o                         
 -10   7   7       5059.77       5414.11       318.80 o                         
  -9   7   7       1128.19       1055.76       130.34 o                         
  -8   7   7      12782.30      12508.38       304.88 o                         
  -7   7   7        853.15        899.70        90.36 o                         
  -6   7   7      10360.97      10137.37       271.19 o                         
  -5   7   7        447.12        462.67        34.88 o                         
  -4   7   7          3.09         29.79        12.06 o                         
  -3   7   7        468.27        485.68        35.02 o                         
  -2   7   7       9799.17       9617.52       264.64 o                         
  -1   7   7       2451.21       2354.98        91.95 o                         
   0   7   7      38655.49      36298.08       866.61 o                         
   1   7   7       5622.55       5167.36       125.80 o                         
   2   7   7      29277.13      28951.84       599.06 o                         
   3   7   7       2720.02       2687.58        91.25 o                         
   4   7   7       3983.77       3839.98       123.51 o                         
   5   7   7       1166.91       1092.25        66.91 o                         
   6   7   7       2900.39       3004.17       127.58 o                         
   7   7   7       4478.93       4126.60       257.97 o                         
   8   7   7       9517.39       9041.82       410.08 o                         
   9   7   7        572.86        808.67       153.67 o                         
 -10   8   7       1707.34       1967.43       163.80 o                         
  -9   8   7        909.16       1043.09       113.00 o                         
  -8   8   7         74.07        121.60        26.89 o                         
  -7   8   7       2326.24       2241.54       120.83 o                         
  -6   8   7       2664.79       2764.10       124.09 o                         
  -5   8   7       8281.65       8209.74       279.85 o                         
  -4   8   7      10604.36      10931.17       246.18 o                         
  -3   8   7       6825.65       6740.94       150.21 o                         
  -2   8   7       3433.44       3249.59        82.22 o                         
  -1   8   7       1848.18       1794.06        61.60 o                         
   0   8   7         14.83         29.59         7.37 o                         
   1   8   7       2037.79       1902.73        63.26 o                         
   2   8   7       6097.36       5798.84       110.87 o                         
   3   8   7      18151.99      17786.88       409.57 o                         
   4   8   7      28265.06      27286.02       520.44 o                         
   5   8   7      17666.39      18347.77       325.29 o                         
   6   8   7       8285.09       8745.09       421.85 o                         
   7   8   7       1495.21       1494.72       156.33 o                         
   8   8   7        201.78        166.11        58.76 o                         
   9   8   7          8.37         -6.74        70.87 o                         
 -10   9   7       1537.38       1608.67       169.76 o                         
  -9   9   7       8821.60       8475.05       386.62 o                         
  -8   9   7       4312.22       4294.28       221.10 o                         
  -7   9   7      13151.56      12275.78       530.52 o                         
  -6   9   7       1045.32        969.85        62.67 o                         
  -5   9   7       2344.40       2103.86       100.01 o                         
  -4   9   7         27.54         26.25        17.77 o                         
  -3   9   7       6342.41       6435.11       136.22 o                         
  -2   9   7       2541.36       2556.47        83.97 o                         
  -1   9   7      31926.56      30675.12       335.04 o                         
   0   9   7      18455.13      18210.52       250.26 o                         
   1   9   7      30400.72      28846.84       340.94 o                         
   2   9   7      11515.88      11354.68       285.64 o                         
   3   9   7       8822.56       8901.37       202.87 o                         
   4   9   7        432.22        514.13        42.43 o                         
   5   9   7       1092.00       1240.81        66.42 o                         
   6   9   7       3553.83       3278.43       168.96 o                         
   7   9   7       8787.29       8596.86       387.36 o                         
   8   9   7       2681.18       2669.53       227.61 o                         
   9   9   7       7070.78       7175.66       499.68 o                         
 -10  10   7         44.33         90.42        55.39 o                         
  -9  10   7        861.74        927.35       106.82 o                         
  -8  10   7       1553.45       1509.29       121.27 o                         
  -7  10   7       3596.80       3251.32       175.91 o                         
  -6  10   7       4433.29       4721.48       212.22 o                         
  -5  10   7      20471.23      19053.68       393.56 o                         
  -4  10   7       3781.95       3897.56       151.24 o                         
  -3  10   7      18398.04      18422.24       353.25 o                         
  -2  10   7       5511.78       5468.60       132.64 o                         
  -1  10   7       6189.20       6218.44       136.60 o                         
   0  10   7       3235.61       3026.62       100.43 o                         
   1  10   7       1246.45       1269.58        58.09 o                         
   2  10   7         36.00         50.61        15.50 o                         
   3  10   7      14096.16      14004.94       291.67 o                         
   4  10   7       3558.93       3730.54       218.36 o                         
   5  10   7      27345.80      25772.60       499.22 o                         
   6  10   7        735.30        746.84       104.80 o                         
   7  10   7       9188.28       9022.56       484.79 o                         
   8  10   7         71.65         51.96        41.73 o                         
  -9  11   7       6510.21       6576.84       313.29 o                         
  -8  11   7          4.05         17.06        31.24 o                         
  -7  11   7      11855.89      11937.43       378.56 o                         
  -6  11   7        940.12        998.37        74.53 o                         
  -5  11   7       4727.70       4693.62       254.92 o                         
  -4  11   7         19.02         27.23        17.52 o                         
  -3  11   7       5144.28       5022.76       160.64 o                         
  -2  11   7       2581.83       2513.94       105.37 o                         
  -1  11   7      25837.67      24908.02       336.81 o                         
   0  11   7       1120.23       1068.52        60.65 o                         
   1  11   7      21821.81      21028.11       362.62 o                         
   2  11   7          1.05         13.33        12.67 o                         
   3  11   7       5686.86       5874.76       213.45 o                         
   4  11   7        185.81        135.69        28.76 o                         
   5  11   7         25.17          6.77        26.52 o                         
   6  11   7        550.75        501.94        78.83 o                         
   7  11   7       5654.93       5821.30       291.86 o                         
   8  11   7          5.70        -14.04        75.05 o                         
  -9  12   7        498.02        329.14        78.32 o                         
  -8  12   7        247.40        182.66        49.39 o                         
  -7  12   7       1739.05       1706.16       124.96 o                         
  -6  12   7         15.07         30.84        31.51 o                         
  -5  12   7      29573.85      28871.89       560.42 o                         
  -4  12   7       1990.69       2064.40       109.12 o                         
  -3  12   7      28786.48      28335.20       607.16 o                         
  -2  12   7        483.37        611.33        53.82 o                         
  -1  12   7       4635.13       4731.56       156.99 o                         
   0  12   7          0.92         10.28        14.60 o                         
   1  12   7        380.81        392.96        43.69 o                         
   2  12   7        181.70        146.18        23.99 o                         
   3  12   7       8283.66       8809.23       244.90 o                         
   4  12   7        392.99        407.14        52.22 o                         
   5  12   7      14607.44      15240.49       636.23 o                         
   6  12   7        384.94        330.48        61.19 o                         
   7  12   7       5741.76       5191.34       397.26 o                         
   8  12   7          4.22        139.43       103.19 o                         
  -9  13   7       3556.92       3533.82       294.66 o                         
  -8  13   7       4081.60       3769.80       225.79 o                         
  -7  13   7       6489.36       6151.03       335.41 o                         
  -6  13   7       4995.62       5148.20       235.97 o                         
  -5  13   7       2511.63       2448.78       130.84 o                         
  -4  13   7        920.54        866.25        69.49 o                         
  -3  13   7       1938.71       1861.49       113.67 o                         
  -2  13   7        742.50        702.09        70.96 o                         
  -1  13   7      11866.38      11488.32       269.56 o                         
   0  13   7       4973.34       4810.56       188.17 o                         
   1  13   7       8618.77       8886.91       230.89 o                         
   2  13   7       1186.00       1229.58        78.80 o                         
   3  13   7       3702.01       3771.90       145.51 o                         
   4  13   7          6.29         19.37        21.65 o                         
   5  13   7        828.47       1084.50       120.90 o                         
   6  13   7       2724.23       2892.15       283.55 o                         
   7  13   7       1996.10       1808.23       239.41 o                         
  -8  14   7          4.46          6.36        23.72 o                         
  -7  14   7        101.06        111.43        38.76 o                         
  -6  14   7       4589.42       4735.11       237.91 o                         
  -5  14   7       6388.16       5888.90       211.80 o                         
  -4  14   7      15305.85      14887.38       394.73 o                         
  -3  14   7       7884.10       7497.41       240.60 o                         
  -2  14   7      14988.58      14514.87       334.92 o                         
  -1  14   7        109.14        167.71        31.10 o                         
   0  14   7        553.18        612.86        68.40 o                         
   1  14   7       1712.56       1787.46       104.47 o                         
   2  14   7       3750.68       3762.26       158.89 o                         
   3  14   7       5413.76       5780.00       186.42 o                         
   4  14   7       8452.75       9059.39       462.96 o                         
   5  14   7       7824.19       8221.35       495.35 o                         
   6  14   7       2563.90       2349.16       190.38 o                         
   7  14   7       3335.43       2972.07       315.87 o                         
  -8  15   7       6018.31       7213.79       627.12 o                         
  -7  15   7       2106.26       1945.31       140.24 o                         
  -6  15   7       1715.52       1763.32       142.11 o                         
  -5  15   7        871.18        857.73        89.97 o                         
  -4  15   7         91.08         98.03        44.93 o                         
  -3  15   7       1275.51       1240.36        98.06 o                         
  -2  15   7       5525.53       5194.77       200.41 o                         
  -1  15   7       6453.40       6419.61       267.34 o                         
   0  15   7      25257.02      24136.97       622.34 o                         
   1  15   7       3569.16       3550.25       200.60 o                         
   2  15   7      17685.40      17316.38       414.01 o                         
   3  15   7       1690.99       1945.63       168.18 o                         
   4  15   7        365.36        391.93        67.60 o                         
   5  15   7        352.42        236.41        82.03 o                         
   6  15   7       5420.92       5642.81       335.93 o                         
  -7  16   7        711.15        770.20       228.96 o                         
  -6  16   7       3409.34       3256.67       188.57 o                         
  -5  16   7         60.02         74.03        48.15 o                         
  -4  16   7       7255.36       7435.76       332.50 o                         
  -3  16   7        512.52        425.63        74.64 o                         
  -2  16   7       7666.67       7796.62       373.15 o                         
  -1  16   7         83.80         34.12        77.24 o                         
   0  16   7        387.67        444.19        72.83 o                         
   1  16   7        148.19        144.49        69.07 o                         
   2  16   7      10810.60      11487.33       441.70 o                         
   3  16   7        131.33        152.11        44.66 o                         
   4  16   7      20099.52      22062.24       746.22 o                         
   5  16   7        775.28        920.14       110.91 o                         
   6  16   7       8248.79       7680.74       613.90 o                         
  -6  17   7       5090.21       5112.64       298.43 o                         
  -5  17   7         14.79         21.81        32.00 o                         
  -4  17   7        231.72        150.72        55.85 o                         
  -3  17   7          3.24        -21.01        34.86 o                         
  -2  17   7       3654.25       3309.18       325.61 o                         
  -1  17   7         79.71        158.61        70.82 o                         
   0  17   7      20205.19      20528.91       816.45 o                         
   1  17   7        136.38        224.78        87.00 o                         
   2  17   7      18603.83      20141.26       645.97 o                         
   3  17   7         15.76         -8.39        40.22 o                         
   4  17   7        187.23        157.56        82.10 o                         
   5  17   7          7.34         26.41        46.16 o                         
  -6  18   7       5598.04       5351.38       638.35 o                         
  -5  18   7        855.81        837.72       119.70 o                         
  -4  18   7       8902.39       9121.18       394.75 o                         
  -3  18   7        981.61        916.75       118.88 o                         
  -2  18   7       6959.15       6810.73       488.85 o                         
  -1  18   7         23.60         82.50        70.24 o                         
   0  18   7       2151.83       2171.20       263.44 o                         
   1  18   7        551.73        506.58       124.02 o                         
   2  18   7       3571.08       3272.77       335.47 o                         
   3  18   7       1536.49       1669.87       152.67 o                         
   4  18   7      10789.65      11449.80       589.94 o                         
  -5  19   7       1373.77        992.22       271.01 o                         
  -4  19   7         48.43        -12.06        39.95 o                         
  -3  19   7       1558.11       1347.76       184.20 o                         
  -2  19   7       2114.69       1752.69       267.77 o                         
  -1  19   7      11113.37      10934.05       642.19 o                         
   0  19   7       5138.55       5116.17       429.57 o                         
   1  19   7       5738.76       5566.79       516.20 o                         
   2  19   7       6115.69       6611.52      1015.55 o                         
   3  19   7        515.85        462.42       103.58 o                         
  -3  20   7      12128.28      11619.62       923.09 o                         
  -2  20   7       4578.22       4194.17       416.09 o                         
  -1  20   7       3104.13       2741.08       333.82 o                         
   0  20   7        477.29        169.38       266.77 o                         
   1  20   7        788.35       1083.02       207.75 o                         
   2  20   7        655.79        688.26       217.36 o                         
  -1  21   7      10102.84      10476.17       882.41 o                         
   0  21   7        424.75        245.31       127.27 o                         
 -10   0   8      14582.89      15305.24       654.33 o                         
  -8   0   8      23267.81      22914.13       491.69 o                         
  -6   0   8       4442.87       4295.90       163.49 o                         
  -4   0   8        780.04        788.53        50.74 o                         
  -2   0   8      25486.61      25168.05       456.05 o                         
   0   0   8      59394.16      58374.53      1078.54 o                         
   2   0   8      22205.52      22205.37       463.65 o                         
   4   0   8       9321.72       9322.42       259.84 o                         
   6   0   8      27342.07      25776.54       520.99 o                         
   8   0   8      15829.54      15729.23       894.89 o                         
 -11   1   8         38.31         70.62        36.83 o                         
 -10   1   8        945.42        934.20       109.24 o                         
  -9   1   8        111.80        149.01        41.81 o                         
  -8   1   8       1108.34       1010.38        79.13 o                         
  -7   1   8        101.51        129.60        24.66 o                         
  -6   1   8      16676.55      17158.83       324.79 o                         
  -5   1   8       1877.29       1984.13        71.38 o                         
  -4   1   8      25519.56      25540.43       251.33 o                         
  -3   1   8       1544.36       1617.12        48.57 o                         
  -2   1   8       4300.46       4137.49        77.98 o                         
  -1   1   8       3312.85       3429.58        73.62 o                         
   0   1   8       5717.52       5678.79        84.28 o                         
   1   1   8       8096.14       8081.83       128.69 o                         
   2   1   8      37370.20      36325.52       451.97 o                         
   3   1   8       2310.37       2157.48        90.03 o                         
   4   1   8      39460.52      37531.88       582.75 o                         
   5   1   8       2830.26       2731.81       145.06 o                         
   6   1   8       5431.77       5707.43       222.12 o                         
   7   1   8        970.43        925.13        74.15 o                         
   8   1   8        376.70        466.88       107.45 o                         
   9   1   8         16.05         36.64        60.39 o                         
 -11   2   8       1061.32       1297.11       135.17 o                         
 -10   2   8       6182.49       6095.68       285.93 o                         
  -9   2   8       2257.22       2438.77       128.92 o                         
  -8   2   8       8579.50       9065.92       251.06 o                         
  -7   2   8       6794.43       6654.14       167.63 o                         
  -6   2   8        938.28       1001.44        51.98 o                         
  -5   2   8         43.01         20.14        12.58 o                         
  -4   2   8       6165.90       6238.90       109.96 o                         
  -3   2   8       7578.76       7613.38       107.66 o                         
  -2   2   8      34789.42      34279.45       314.57 o                         
  -1   2   8      14565.00      13805.77       194.47 o                         
   0   2   8      34385.02      33058.95       328.04 o                         
   1   2   8       2579.93       2511.73        70.76 o                         
   2   2   8       6237.04       5898.68       110.65 o                         
   3   2   8        449.70        433.51        33.95 o                         
   4   2   8       3917.69       3924.72        81.82 o                         
   5   2   8        427.28        408.99        31.85 o                         
   6   2   8      12663.16      12895.38       342.80 o                         
   7   2   8       5457.72       4959.39       171.39 o                         
   8   2   8       7695.24       7032.96       413.68 o                         
   9   2   8       3442.15       3906.06       329.80 o                         
 -11   3   8        729.85        746.22       103.26 o                         
 -10   3   8         43.50         18.42        47.14 o                         
  -9   3   8          2.68        -39.35        26.24 o                         
  -8   3   8       4363.59       4515.82       178.16 o                         
  -7   3   8       4887.44       5029.83       146.78 o                         
  -6   3   8      16449.24      16489.26       239.80 o                         
  -5   3   8      24757.22      24673.38       297.38 o                         
  -4   3   8      21430.59      20599.14       231.84 o                         
  -3   3   8      14028.12      13923.77       185.26 o                         
  -2   3   8       9303.42       9125.40       120.05 o                         
  -1   3   8       2687.02       3048.98        95.46 o                         
   0   3   8       1741.74       1778.03        41.90 o                         
   1   3   8       6428.61       6354.20       116.46 o                         
   2   3   8       5981.73       6031.98       100.37 o                         
   3   3   8       6427.54       6068.14       179.94 o                         
   4   3   8       5345.97       5484.51       110.58 o                         
   5   3   8       6230.37       6288.18       126.36 o                         
   6   3   8       2511.42       2711.42       103.56 o                         
   7   3   8        914.47        936.30        74.77 o                         
   8   3   8        488.67        484.11       106.00 o                         
   9   3   8       2287.64       2143.15       243.71 o                         
 -11   4   8       2788.17       2911.40       236.84 o                         
 -10   4   8        858.39        927.75       109.16 o                         
  -9   4   8       8643.59       8751.22       267.32 o                         
  -8   4   8       1666.61       1616.18        91.94 o                         
  -7   4   8      11162.76      11150.24       228.25 o                         
  -6   4   8       2287.26       2311.03        85.96 o                         
  -5   4   8        324.08        446.54        30.69 o                         
  -4   4   8       1147.56       1331.55        55.15 o                         
  -3   4   8      37876.80      38920.07       440.41 o                         
  -2   4   8      12783.76      13156.48       207.13 o                         
  -1   4   8      70684.62      70399.86       973.70 o                         
   0   4   8       8271.33       7025.27       726.63 o                         
   1   4   8      21883.18      22288.96       287.17 o                         
   2   4   8         48.97         84.90        12.97 o                         
   3   4   8        764.56        772.33        31.03 o                         
   4   4   8         61.38         39.69        18.30 o                         
   5   4   8        964.37       1044.94        59.17 o                         
   6   4   8       1945.64       1910.51        94.87 o                         
   7   4   8       8382.37       8134.61       221.67 o                         
   8   4   8       1677.64       1847.33       216.28 o                         
   9   4   8       8493.55       8446.39       494.85 o                         
 -10   5   8        111.91        126.22        50.57 o                         
  -9   5   8        481.21        386.55        55.21 o                         
  -8   5   8         32.78         51.73        21.63 o                         
  -7   5   8      13180.58      13287.57       256.10 o                         
  -6   5   8        251.88        240.67        32.75 o                         
  -5   5   8      48368.83      47845.34       560.00 o                         
  -4   5   8       1866.21       1855.37        69.41 o                         
  -3   5   8      29682.48      29736.77       294.89 o                         
  -2   5   8        149.79        129.80        19.36 o                         
  -1   5   8         22.06         63.83        19.36 o                         
   0   5   8       6482.28       6535.27       126.19 o                         
   1   5   8      17498.02      17016.78       257.76 o                         
   2   5   8       2203.29       2095.33        80.17 o                         
   3   5   8      40522.53      39407.42       730.46 o                         
   4   5   8        227.25        197.82        24.29 o                         
   5   5   8      16347.78      16457.53       271.26 o                         
   6   5   8        293.89        137.77        99.58 o                         
   7   5   8        734.50        803.20        65.90 o                         
   8   5   8        937.95        923.66       155.27 o                         
   9   5   8       3885.67       3654.54       323.18 o                         
 -10   6   8         63.44         26.48        68.36 o                         
  -9   6   8      10662.13      11372.81       353.30 o                         
  -8   6   8         25.35         37.90        29.89 o                         
  -7   6   8       9353.58       8982.42       251.53 o                         
  -6   6   8        561.64        503.15        48.07 o                         
  -5   6   8        253.14        242.90        27.23 o                         
  -4   6   8         27.25         46.39        12.65 o                         
  -3   6   8      22771.99      23070.25       354.86 o                         
  -2   6   8        555.27        596.83        39.60 o                         
  -1   6   8      55960.48      55494.12       764.06 o                         
   0   6   8        285.71        250.05        24.85 o                         
   1   6   8      31657.96      31760.46       395.75 o                         
   2   6   8       2194.35       2166.16        60.22 o                         
   3   6   8        451.71        512.28        33.72 o                         
   4   6   8       2432.64       2405.73        84.88 o                         
   5   6   8       9368.61       9315.64       187.24 o                         
   6   6   8       2353.19       2466.33       128.30 o                         
   7   6   8      16486.73      16539.95       691.00 o                         
   8   6   8         30.97        138.05        60.83 o                         
   9   6   8       9925.42       9431.05       745.91 o                         
 -10   7   8        275.72        395.62        86.92 o                         
  -9   7   8         20.25         75.88        51.76 o                         
  -8   7   8       1716.03       1824.84       114.36 o                         
  -7   7   8       5666.94       5313.49       229.68 o                         
  -6   7   8       4887.42       4825.59       159.45 o                         
  -5   7   8      12517.69      12431.51       246.39 o                         
  -4   7   8       3298.12       3284.93        93.50 o                         
  -3   7   8       9567.97       9506.31       210.65 o                         
  -2   7   8       8520.25       8378.63       172.17 o                         
  -1   7   8        383.46        400.85        32.59 o                         
   0   7   8        524.91        554.78        36.91 o                         
   1   7   8      19820.94      19812.92       241.92 o                         
   2   7   8       3532.02       3377.60        80.29 o                         
   3   7   8      30573.08      30559.26       623.09 o                         
   4   7   8       8076.35       8083.15       173.18 o                         
   5   7   8      12655.97      12647.17       242.13 o                         
   6   7   8        951.09        963.21        83.78 o                         
   7   7   8        608.64        625.44       102.70 o                         
   8   7   8       1649.89       1820.66       182.13 o                         
   9   7   8        522.10        441.46       179.93 o                         
 -10   8   8       5353.64       6005.84       293.79 o                         
  -9   8   8       7729.38       7859.76       320.73 o                         
  -8   8   8       5198.68       5339.72       258.85 o                         
  -7   8   8       3819.81       3690.87       173.19 o                         
  -6   8   8         73.49        108.20        24.40 o                         
  -5   8   8         74.70         72.72        15.41 o                         
  -4   8   8        631.98        621.68        42.37 o                         
  -3   8   8       8434.29       8431.95       199.45 o                         
  -2   8   8       1910.78       1868.77        84.74 o                         
  -1   8   8      19266.95      19427.60       542.49 o                         
   0   8   8      12503.39      11927.45       292.84 o                         
   1   8   8      14529.01      14410.17       324.87 o                         
   2   8   8       5206.71       5074.57       102.33 o                         
   3   8   8        695.56        711.19        44.61 o                         
   4   8   8       1763.20       1767.53        69.31 o                         
   5   8   8       6621.66       6460.67       154.58 o                         
   6   8   8       9233.24       9398.96       267.43 o                         
   7   8   8       8900.68       9066.62       396.28 o                         
   8   8   8       2910.78       2924.01       237.19 o                         
 -10   9   8        885.17       1134.71       145.70 o                         
  -9   9   8        213.98        209.70        64.45 o                         
  -8   9   8       1565.31       1682.77       166.92 o                         
  -7   9   8       4879.14       4823.49       203.98 o                         
  -6   9   8       7578.91       7416.80       199.92 o                         
  -5   9   8       2557.25       2653.65       114.91 o                         
  -4   9   8       5296.36       5159.25       203.13 o                         
  -3   9   8       3161.53       3102.22        87.50 o                         
  -2   9   8        320.76        327.79        22.02 o                         
  -1   9   8       4343.16       4398.59       165.15 o                         
   0   9   8       4327.05       4118.10       117.32 o                         
   1   9   8       2308.68       2436.55        72.53 o                         
   2   9   8      27244.47      26771.47       509.85 o                         
   3   9   8       8932.85       9120.34       216.43 o                         
   4   9   8      21100.24      20883.12       325.88 o                         
   5   9   8       4448.40       4431.76       134.42 o                         
   6   9   8       3833.90       3799.69       187.95 o                         
   7   9   8         77.61         75.07        53.65 o                         
   8   9   8         93.58         63.53        38.38 o                         
  -9  10   8       1664.54       1610.69       143.92 o                         
  -8  10   8      11416.53      10616.97       453.31 o                         
  -7  10   8        205.85        199.35        44.24 o                         
  -6  10   8       1309.93       1288.97        82.62 o                         
  -5  10   8        721.94        714.83        60.33 o                         
  -4  10   8       4030.15       3781.20       160.52 o                         
  -3  10   8       1448.25       1537.98        70.00 o                         
  -2  10   8      20855.83      20113.45       288.38 o                         
  -1  10   8       4011.59       3773.23       114.28 o                         
   0  10   8      32379.34      30914.72       443.45 o                         
   1  10   8       5671.88       5644.71       173.96 o                         
   2  10   8       6824.90       6892.59       148.47 o                         
   3  10   8        183.31        196.32        23.20 o                         
   4  10   8       1084.64       1023.03        66.25 o                         
   5  10   8       2185.29       2104.28       121.71 o                         
   6  10   8      10361.98      10471.11       389.06 o                         
   7  10   8       1811.57       1867.01       154.92 o                         
   8  10   8       8906.58       8205.58       517.41 o                         
  -9  11   8        793.36        799.32       102.65 o                         
  -8  11   8       3395.22       3302.55       200.02 o                         
  -7  11   8       2756.88       2612.97       217.74 o                         
  -6  11   8      19501.40      19938.54       461.18 o                         
  -5  11   8        428.85        311.58        42.31 o                         
  -4  11   8      30132.06      29685.09       535.43 o                         
  -3  11   8         70.90        111.82        19.06 o                         
  -2  11   8       6914.98       7055.52       174.58 o                         
  -1  11   8        527.01        497.60        43.24 o                         
   0  11   8       1088.08       1099.77        62.97 o                         
   1  11   8        158.58        135.34        20.12 o                         
   2  11   8      19035.42      18538.17       299.01 o                         
   3  11   8       1186.91       1242.80        97.57 o                         
   4  11   8      14943.14      15231.19       804.36 o                         
   5  11   8        104.96        207.65        47.76 o                         
   6  11   8       2177.20       2202.88       189.54 o                         
   7  11   8         41.28         37.67        45.39 o                         
   8  11   8         81.82        200.57        85.13 o                         
  -9  12   8         37.05         73.02        42.25 o                         
  -8  12   8       5809.31       5498.19       239.13 o                         
  -7  12   8        587.22        706.45        80.41 o                         
  -6  12   8       3067.66       2854.06       153.47 o                         
  -5  12   8       1078.23       1023.97        81.32 o                         
  -4  12   8       3370.92       3120.65       129.88 o                         
  -3  12   8       1378.60       1386.84        71.02 o                         
  -2  12   8      23201.02      22887.24       361.21 o                         
  -1  12   8       3752.63       3612.32       131.15 o                         
   0  12   8      18044.76      17493.65       323.68 o                         
   1  12   8        476.87        428.79        40.98 o                         
   2  12   8       3973.22       4188.15       162.40 o                         
   3  12   8         13.24         30.45        16.49 o                         
   4  12   8        790.35        852.64        74.78 o                         
   5  12   8         59.01         61.95        30.40 o                         
   6  12   8       8891.18       9145.19       529.41 o                         
   7  12   8        861.32        835.67       155.29 o                         
  -8  13   8       1261.54       1106.68       107.10 o                         
  -7  13   8       2748.07       2571.39       170.27 o                         
  -6  13   8      10401.26      10626.69       341.25 o                         
  -5  13   8       7008.54       7174.93       224.87 o                         
  -4  13   8      16923.16      16663.88       359.62 o                         
  -3  13   8       8177.76       8154.55       235.73 o                         
  -2  13   8       2225.82       2192.21       104.10 o                         
  -1  13   8       1876.37       1865.50        98.88 o                         
   0  13   8       5289.28       5387.92       191.90 o                         
   1  13   8       3336.05       3245.84       131.02 o                         
   2  13   8       9834.03      10351.56       295.49 o                         
   3  13   8       4895.27       4822.71       159.84 o                         
   4  13   8       7003.13       7387.34       381.60 o                         
   5  13   8       3909.79       3753.43       259.61 o                         
   6  13   8       3767.02       3962.37       250.87 o                         
   7  13   8         60.07         91.55       118.54 o                         
  -8  14   8       2747.00       3007.37       306.52 o                         
  -7  14   8       1240.83       1253.70       107.27 o                         
  -6  14   8       1877.40       1751.70       144.36 o                         
  -5  14   8        112.44         79.97        30.22 o                         
  -4  14   8       1163.85       1134.92        94.99 o                         
  -3  14   8       6506.31       6050.26       209.82 o                         
  -2  14   8      12186.26      12315.79       297.44 o                         
  -1  14   8      16793.25      16265.42       333.37 o                         
   0  14   8       8246.31       8361.63       271.01 o                         
   1  14   8       9994.48      10005.91       287.88 o                         
   2  14   8       1907.56       1993.25       103.01 o                         
   3  14   8        519.80        552.76        55.54 o                         
   4  14   8         52.54         56.54        29.11 o                         
   5  14   8       1493.29       1612.93       136.80 o                         
   6  14   8       3881.66       3874.73       253.71 o                         
  -7  15   8       6283.29       6163.29       436.78 o                         
  -6  15   8        912.31        862.83       100.40 o                         
  -5  15   8      10518.42      10564.10       321.33 o                         
  -4  15   8       1628.25       1538.62       115.78 o                         
  -3  15   8       5627.01       5540.00       272.56 o                         
  -2  15   8         54.39         46.74        48.07 o                         
  -1  15   8        969.62        936.44        85.04 o                         
   0  15   8       2751.89       2681.78       165.05 o                         
   1  15   8       6244.64       5770.07       373.55 o                         
   2  15   8       3406.73       3572.30       170.40 o                         
   3  15   8      20468.45      22232.38       745.86 o                         
   4  15   8       3819.55       4159.77       242.81 o                         
   5  15   8       8172.69       8534.66       381.80 o                         
   6  15   8       2501.48       2372.65       279.43 o                         
  -7  16   8       4343.69       4637.35       382.63 o                         
  -6  16   8         54.68         41.67        41.49 o                         
  -5  16   8         39.63         40.28        42.68 o                         
  -4  16   8         95.95         68.68        29.69 o                         
  -3  16   8       7350.82       7061.06       317.92 o                         
  -2  16   8       1227.52       1228.29       143.77 o                         
  -1  16   8      16656.82      16202.87       687.84 o                         
   0  16   8       2520.11       2648.64       266.16 o                         
   1  16   8      13161.87      13100.07      1355.31 o                         
   2  16   8        904.23       1110.10       112.45 o                         
   3  16   8        273.91        316.22        72.97 o                         
   4  16   8         47.00        148.69        62.16 o                         
   5  16   8       6177.31       6593.62       344.91 o                         
  -6  17   8         45.61        166.48        97.34 o                         
  -5  17   8       7847.83       7930.74       391.82 o                         
  -4  17   8         35.85         22.53        42.08 o                         
  -3  17   8       5238.08       5156.81       281.24 o                         
  -2  17   8         38.46         76.37        47.84 o                         
  -1  17   8        171.82        224.19       103.97 o                         
   0  17   8        860.85        694.54       170.32 o                         
   1  17   8       5399.47       5199.53       393.94 o                         
   2  17   8        804.82        735.74        96.55 o                         
   3  17   8      22064.00      26707.76      1242.77 o                         
   4  17   8        171.29        257.24        93.52 o                         
   5  17   8       9420.50      10429.97      1274.83 o                         
  -5  18   8        170.76        173.16        79.22 o                         
  -4  18   8         44.42          6.10        37.55 o                         
  -3  18   8       5360.54       4927.99       285.02 o                         
  -2  18   8       1636.83       1533.97       226.01 o                         
  -1  18   8       8730.58       8725.05       539.87 o                         
   0  18   8        892.59       1016.50       253.92 o                         
   1  18   8       5940.27       6484.62       532.67 o                         
   2  18   8         17.91         45.21        37.13 o                         
   3  18   8        262.84        362.39       102.36 o                         
   4  18   8         23.28        157.04       193.53 o                         
  -4  19   8       5239.57       5514.84       614.40 o                         
  -3  19   8       5892.91       5804.57       473.34 o                         
  -2  19   8        841.56        660.74       153.42 o                         
  -1  19   8        206.79        296.06       102.67 o                         
   0  19   8       1464.38       1699.43       320.42 o                         
   1  19   8       1322.92       1254.61       206.67 o                         
   2  19   8       3608.12       3867.01       279.63 o                         
   3  19   8       4311.15       4914.17       491.87 o                         
  -3  20   8       2015.22       1954.99       365.59 o                         
  -2  20   8       8359.69       8377.45       745.16 o                         
  -1  20   8       5996.16       6365.56       635.11 o                         
   0  20   8       7613.10       7961.94       717.46 o                         
   1  20   8       2633.10       3215.22       454.43 o                         
 -11   0   9        523.62        417.50       142.12 o                         
  -9   0   9       9827.23       9779.94       497.64 o                         
  -7   0   9      31316.75      30475.61       528.58 o                         
  -5   0   9      16503.79      16403.14       309.53 o                         
  -3   0   9        783.47        747.57        48.09 o                         
  -1   0   9      10301.31      10632.83       259.92 o                         
   1   0   9      43405.90      40198.22       927.13 o                         
   3   0   9      64154.33      65212.98       774.55 o                         
   5   0   9      13217.19      13306.48       381.35 o                         
   7   0   9        165.01        206.13       106.31 o                         
   9   0   9       3097.35       3271.87       425.49 o                         
 -11   1   9       8794.82       9730.72       389.35 o                         
 -10   1   9       1383.66       1565.18       146.69 o                         
  -9   1   9       9210.74       9723.85       350.11 o                         
  -8   1   9       1379.36       1449.24        98.73 o                         
  -7   1   9        436.16        406.13        35.33 o                         
  -6   1   9       1639.26       1597.23        64.87 o                         
  -5   1   9       9079.54       9623.34       155.33 o                         
  -4   1   9         91.88         76.28        15.24 o                         
  -3   1   9      24649.65      24493.32       229.88 o                         
  -2   1   9       2497.95       2521.55        61.05 o                         
  -1   1   9      23378.80      22941.79       361.98 o                         
   0   1   9       1816.72       1847.80        44.23 o                         
   1   1   9       5889.13       5479.10        95.15 o                         
   2   1   9       2248.62       2314.69        76.50 o                         
   3   1   9       2440.10       2564.75        63.52 o                         
   4   1   9       1214.84       1208.59        67.00 o                         
   5   1   9      33001.24      32726.36       722.13 o                         
   6   1   9       1037.23        702.11        88.59 o                         
   7   1   9      17573.72      17158.15       629.58 o                         
   8   1   9       1302.88       1542.31       195.15 o                         
   9   1   9       2160.27       2135.59       248.69 o                         
 -11   2   9        468.78        577.99        91.69 o                         
 -10   2   9         27.30         37.11        37.43 o                         
  -9   2   9       2339.86       2339.56       168.26 o                         
  -8   2   9        186.80        141.66        43.11 o                         
  -7   2   9      13049.45      12860.41       247.74 o                         
  -6   2   9       5939.74       6074.95       140.93 o                         
  -5   2   9      14680.95      14229.99       187.50 o                         
  -4   2   9       2063.16       1993.85        62.54 o                         
  -3   2   9       7495.90       7686.60       111.83 o                         
  -2   2   9        823.66        835.66        33.83 o                         
  -1   2   9        922.78       1071.45        46.90 o                         
   0   2   9      12852.55      12040.62       168.22 o                         
   1   2   9      14881.52      14845.24       204.88 o                         
   2   2   9       5912.74       5666.99       121.62 o                         
   3   2   9      36439.68      36721.02       533.12 o                         
   4   2   9        894.88        880.80        47.74 o                         
   5   2   9       6299.52       6550.06       162.72 o                         
   6   2   9        895.11        845.08        52.08 o                         
   7   2   9       1505.95       1195.90       161.20 o                         
   8   2   9         47.79         56.36        57.24 o                         
   9   2   9       6809.47       7451.42       463.49 o                         
 -10   3   9       2159.39       2274.47       174.69 o                         
  -9   3   9       4526.36       4433.63       186.50 o                         
  -8   3   9       1363.22       1440.45        89.20 o                         
  -7   3   9        299.28        267.21        34.47 o                         
  -6   3   9        604.49        617.70        46.58 o                         
  -5   3   9       5069.36       4971.27       116.85 o                         
  -4   3   9       8188.42       7958.38       131.98 o                         
  -3   3   9      11482.55      11500.48       164.98 o                         
  -2   3   9      44464.41      43884.97       368.70 o                         
  -1   3   9      13609.41      13320.09       228.82 o                         
   0   3   9      20297.13      20215.71       289.19 o                         
   1   3   9       7921.91       7822.64       136.52 o                         
   2   3   9         61.96         75.99        16.64 o                         
   3   3   9        987.56        980.89        46.53 o                         
   4   3   9       3251.53       3172.37        73.51 o                         
   5   3   9        448.09        554.66        32.32 o                         
   6   3   9       8634.45       7945.60       283.37 o                         
   7   3   9       3271.12       3527.71       204.41 o                         
   8   3   9      12567.44      12674.83       579.45 o                         
   9   3   9        438.48        584.57       131.89 o                         
 -10   4   9         73.50         70.24        43.38 o                         
  -9   4   9         46.27         75.97        29.75 o                         
  -8   4   9       3697.43       4054.29       153.71 o                         
  -7   4   9       2910.28       2723.31       121.37 o                         
  -6   4   9      21107.97      21091.33       305.53 o                         
  -5   4   9       7251.59       7056.54       133.76 o                         
  -4   4   9      22757.69      22572.10       290.41 o                         
  -3   4   9       1402.09       1408.59        59.14 o                         
  -2   4   9       1221.39       1269.35        62.90 o                         
  -1   4   9        148.53        168.97        27.64 o                         
   0   4   9      18778.95      17793.97       471.62 o                         
   1   4   9       3805.51       3851.36       105.68 o                         
   2   4   9      25050.29      24364.82       428.38 o                         
   3   4   9       3347.74       3284.63       102.86 o                         
   4   4   9      12156.31      11967.04       257.98 o                         
   5   4   9       1763.34       1827.50        66.36 o                         
   6   4   9        737.18        769.26        41.54 o                         
   7   4   9         29.67         34.04        31.63 o                         
   8   4   9       3382.29       3496.79       302.16 o                         
   9   4   9       1100.74       1085.80       195.15 o                         
 -10   5   9       4841.99       4944.49       303.82 o                         
  -9   5   9        193.20        124.37        42.83 o                         
  -8   5   9       2161.70       2219.36       114.49 o                         
  -7   5   9        758.53        736.71        59.05 o                         
  -6   5   9        401.27        465.98        44.92 o                         
  -5   5   9        165.47        210.42        24.17 o                         
  -4   5   9      27775.62      28103.36       353.59 o                         
  -3   5   9       1269.43       1344.32        52.29 o                         
  -2   5   9      54755.59      54983.61       897.13 o                         
  -1   5   9        239.72        293.62        31.24 o                         
   0   5   9      15214.50      14140.59       382.35 o                         
   1   5   9         14.73         30.25        10.46 o                         
   2   5   9        170.05        121.36        38.36 o                         
   3   5   9        807.39        713.54        38.53 o                         
   4   5   9       7691.76       7431.99       164.21 o                         
   5   5   9        669.91        777.38        50.90 o                         
   6   5   9      13699.80      13992.79       243.52 o                         
   7   5   9       1825.48       1886.26       175.79 o                         
   8   5   9       8482.23       8849.47       696.25 o                         
   9   5   9        770.47        718.46       202.39 o                         
 -10   6   9        225.01        242.00        61.95 o                         
  -9   6   9        497.20        564.32        76.26 o                         
  -8   6   9       9555.64       9542.17       266.74 o                         
  -7   6   9        598.43        607.42        57.76 o                         
  -6   6   9      23263.96      22762.12       357.05 o                         
  -5   6   9         83.34        128.26        19.98 o                         
  -4   6   9      18753.05      19257.15       328.64 o                         
  -3   6   9        928.10        870.18        39.86 o                         
  -2   6   9       1055.49       1103.64        52.97 o                         
  -1   6   9       3387.95       3538.50        91.87 o                         
   0   6   9      24621.15      24287.44       478.85 o                         
   1   6   9        652.07        727.68        50.06 o                         
   2   6   9      31848.33      31473.47       546.91 o                         
   3   6   9       2910.84       2764.74       102.15 o                         
   4   6   9      18922.36      18359.87       259.45 o                         
   5   6   9        487.04        487.71        51.34 o                         
   6   6   9       1080.85       1147.45        87.67 o                         
   7   6   9        836.55        783.79        86.07 o                         
   8   6   9       3259.61       2843.53       306.82 o                         
 -10   7   9       6416.79       6663.14       360.22 o                         
  -9   7   9       1896.62       2118.07       154.47 o                         
  -8   7   9       3679.64       3810.09       166.52 o                         
  -7   7   9         43.98         19.75        28.50 o                         
  -6   7   9        333.26        431.86        49.46 o                         
  -5   7   9        836.35        789.94        56.84 o                         
  -4   7   9       7396.39       7739.94       148.26 o                         
  -3   7   9        324.98        312.40        19.34 o                         
  -2   7   9      19842.14      20364.93       319.46 o                         
  -1   7   9       5430.93       5520.69       125.13 o                         
   0   7   9      16845.09      17174.54       367.97 o                         
   1   7   9       1631.14       1639.54        54.35 o                         
   2   7   9        114.48        123.93        18.71 o                         
   3   7   9        331.99        363.93        28.25 o                         
   4   7   9      14025.77      14186.70       245.12 o                         
   5   7   9       1134.01       1166.51        59.57 o                         
   6   7   9      23988.59      24289.06       564.18 o                         
   7   7   9        836.60       1078.57       134.73 o                         
   8   7   9       6561.83       6659.13       361.00 o                         
 -10   8   9         26.41         36.25        46.43 o                         
  -9   8   9       1156.56       1408.87       114.71 o                         
  -8   8   9       3255.61       3386.55       165.69 o                         
  -7   8   9       6350.89       6520.29       261.97 o                         
  -6   8   9       4934.67       5106.64       210.66 o                         
  -5   8   9       5095.47       5100.00       150.36 o                         
  -4   8   9       2054.31       1935.71        76.03 o                         
  -3   8   9       1722.74       1771.27        50.17 o                         
  -2   8   9        457.60        532.79        37.62 o                         
  -1   8   9         49.26         54.91        15.41 o                         
   0   8   9       5225.47       5358.25       139.38 o                         
   1   8   9      15392.12      15427.08       316.62 o                         
   2   8   9      22525.88      23056.85       471.29 o                         
   3   8   9      18400.34      18566.59       379.68 o                         
   4   8   9      15287.56      15299.43       299.02 o                         
   5   8   9       2659.66       2608.98        92.79 o                         
   6   8   9       1667.84       1680.71       151.64 o                         
   7   8   9        239.39        479.65        94.33 o                         
   8   8   9       1895.31       1971.35       197.31 o                         
 -10   9   9       2601.87       2636.76       353.61 o                         
  -9   9   9       6533.11       7003.41       306.74 o                         
  -8   9   9        980.69       1002.55       109.65 o                         
  -7   9   9       3272.42       3096.47       179.82 o                         
  -6   9   9       1985.07       1907.00       100.33 o                         
  -5   9   9        488.76        479.00        48.19 o                         
  -4   9   9       2756.75       2823.05       130.79 o                         
  -3   9   9      10859.63      10559.37       249.90 o                         
  -2   9   9       4049.63       3918.79       124.03 o                         
  -1   9   9      15334.29      15541.93       511.52 o                         
   0   9   9      10390.18      10044.22       200.26 o                         
   1   9   9       7668.84       7819.44       160.41 o                         
   2   9   9        457.15        455.68        34.93 o                         
   3   9   9       3290.28       3287.39        94.61 o                         
   4   9   9       3523.60       3581.27       100.55 o                         
   5   9   9      18973.82      18674.65       391.13 o                         
   6   9   9       4922.24       4977.74       266.08 o                         
   7   9   9      11803.60      11331.15       459.94 o                         
   8   9   9        782.55        828.55       268.52 o                         
  -9  10   9       2731.54       2750.84       191.40 o                         
  -8  10   9       2897.90       2780.50       181.97 o                         
  -7  10   9      12826.23      12119.34       566.99 o                         
  -6  10   9       2793.08       2601.24       120.84 o                         
  -5  10   9      14237.27      13019.85       316.31 o                         
  -4  10   9       1630.69       1457.57        95.76 o                         
  -3  10   9       4671.01       4470.59       137.57 o                         
  -2  10   9       3060.61       2917.36       139.02 o                         
  -1  10   9       3907.74       3774.24       189.94 o                         
   0  10   9        263.16        272.93        24.08 o                         
   1  10   9      22922.44      23028.28       600.83 o                         
   2  10   9       3435.10       3717.66       143.41 o                         
   3  10   9      21068.98      21758.60       426.39 o                         
   4  10   9       2289.91       2490.57       102.21 o                         
   5  10   9       5030.04       4703.31       253.47 o                         
   6  10   9         54.46        101.70        42.71 o                         
   7  10   9        937.38        908.33       104.20 o                         
   8  10   9        627.15        583.73       139.64 o                         
  -9  11   9       5614.21       5475.19       307.61 o                         
  -8  11   9        270.17        332.87        81.77 o                         
  -7  11   9       1292.46       1304.26       107.43 o                         
  -6  11   9        608.74        700.94        74.12 o                         
  -5  11   9       5440.84       4959.57       274.45 o                         
  -4  11   9          7.31         22.86        22.77 o                         
  -3  11   9      39503.95      38026.28       506.33 o                         
  -2  11   9       1021.37        963.90        77.36 o                         
  -1  11   9      27716.76      27480.85       735.08 o                         
   0  11   9        136.14        136.46        22.36 o                         
   1  11   9       5793.21       5829.99       305.07 o                         
   2  11   9       1099.42       1085.62        63.42 o                         
   3  11   9       1536.79       1682.24        82.40 o                         
   4  11   9          1.48          7.70        19.86 o                         
   5  11   9      10292.93      10173.89       412.70 o                         
   6  11   9        108.85         87.30        53.12 o                         
   7  11   9       7963.39       7679.99       393.12 o                         
  -8  12   9        182.40        165.19        43.78 o                         
  -7  12   9       8851.08       9285.70       385.84 o                         
  -6  12   9       1258.10       1374.01       121.06 o                         
  -5  12   9      19568.34      19735.21       435.23 o                         
  -4  12   9        681.95        748.86        54.05 o                         
  -3  12   9       8344.65       8509.66       260.54 o                         
  -2  12   9        754.55        656.38        49.07 o                         
  -1  12   9       4867.60       4566.12       132.71 o                         
   0  12   9        849.14        807.77        58.25 o                         
   1  12   9      19176.81      19393.26       572.34 o                         
   2  12   9        175.07        190.87        26.81 o                         
   3  12   9      13100.83      13302.44       493.20 o                         
   4  12   9        125.78        140.33        37.04 o                         
   5  12   9       3256.54       3053.58       287.38 o                         
   6  12   9         13.20         62.88        48.70 o                         
   7  12   9        346.52        358.40        96.42 o                         
  -8  13   9       1168.18       1408.99       146.99 o                         
  -7  13   9        814.83        884.12        97.50 o                         
  -6  13   9        202.61        160.17        45.17 o                         
  -5  13   9       1020.95       1035.75        86.89 o                         
  -4  13   9       3966.82       4064.89       168.38 o                         
  -3  13   9      14309.81      14233.26       261.08 o                         
  -2  13   9       5574.38       5556.26       159.64 o                         
  -1  13   9      18625.06      18243.93       617.26 o                         
   0  13   9       4988.25       4985.06       172.47 o                         
   1  13   9       1925.41       1955.40       101.83 o                         
   2  13   9        214.04        248.14        32.39 o                         
   3  13   9        264.31        346.38        51.58 o                         
   4  13   9        742.69        764.93        83.32 o                         
   5  13   9       2139.49       2382.78       191.24 o                         
   6  13   9       2163.15       1987.31       179.51 o                         
   7  13   9       6526.56       6346.34       637.85 o                         
  -8  14   9       2529.24       3007.10       465.66 o                         
  -7  14   9       1287.91       1249.84       133.93 o                         
  -6  14   9       7487.97       8144.31       526.66 o                         
  -5  14   9       5044.90       4801.83       203.61 o                         
  -4  14   9       6699.79       6609.04       225.64 o                         
  -3  14   9       1827.71       1617.23       101.54 o                         
  -2  14   9        322.02        354.44        76.73 o                         
  -1  14   9       2434.64       2395.44       114.02 o                         
   0  14   9       2794.44       2639.62       131.89 o                         
   1  14   9      10380.28      11067.93       496.13 o                         
   2  14   9      10900.99      11415.10       293.89 o                         
   3  14   9       4763.06       5381.37       230.57 o                         
   4  14   9       6220.57       6729.88       295.43 o                         
   5  14   9       1402.15       1555.17       157.94 o                         
   6  14   9        324.07        210.46        62.72 o                         
  -7  15   9        238.70        420.29       108.47 o                         
  -6  15   9        356.49        244.75        56.42 o                         
  -5  15   9        412.81        314.11        61.03 o                         
  -4  15   9       6244.42       6015.23       293.89 o                         
  -3  15   9       3507.72       3258.16       152.46 o                         
  -2  15   9       8895.59       8538.09       381.13 o                         
  -1  15   9       3803.69       3813.96       244.01 o                         
   0  15   9       9914.86       9939.73       640.22 o                         
   1  15   9        162.44        158.72        50.37 o                         
   2  15   9       1152.26       1295.76       111.35 o                         
   3  15   9       1726.69       1767.80       136.02 o                         
   4  15   9       7939.10       8591.75       379.21 o                         
   5  15   9       1679.79       1752.99       287.48 o                         
   6  15   9      13355.36      13049.80      1041.88 o                         
  -7  16   9        196.47        110.80       102.32 o                         
  -6  16   9       8081.60       7964.88       369.88 o                         
  -5  16   9        189.95        185.02        78.53 o                         
  -4  16   9       3260.77       3394.60       226.33 o                         
  -3  16   9         17.08          4.14        43.68 o                         
  -2  16   9        262.13        204.17        66.41 o                         
  -1  16   9         81.85        -17.66        37.50 o                         
   0  16   9       8773.14       8667.19       483.92 o                         
   1  16   9        903.61        954.35       122.37 o                         
   2  16   9      20229.19      23223.90       732.24 o                         
   3  16   9        627.99        639.43       101.64 o                         
   4  16   9      13927.21      14526.41      1675.24 o                         
   5  16   9        378.28        334.66       233.08 o                         
  -6  17   9         67.42        116.79        93.83 o                         
  -5  17   9          8.27        -70.36        46.91 o                         
  -4  17   9       3609.24       3451.98       235.78 o                         
  -3  17   9         30.66        -43.04        44.43 o                         
  -2  17   9      10859.20      10493.98       456.19 o                         
  -1  17   9          6.43        -23.01        58.91 o                         
   0  17   9       8282.15       8400.79       497.29 o                         
   1  17   9        105.69        138.59        52.92 o                         
   2  17   9        156.42        142.46       125.18 o                         
   3  17   9        317.07        365.06       155.84 o                         
   4  17   9       7859.54       8709.76       515.00 o                         
  -5  18   9       1284.27       1323.87       289.98 o                         
  -4  18   9       2900.70       2884.26       220.29 o                         
  -3  18   9         19.04         -7.70        59.31 o                         
  -2  18   9         24.49         93.55        73.67 o                         
  -1  18   9       2334.80       2034.10       255.61 o                         
   0  18   9       3731.36       3710.12       342.12 o                         
   1  18   9       3602.29       3697.75       258.86 o                         
   2  18   9      10159.32      11373.09       716.59 o                         
   3  18   9        639.05        436.37       113.85 o                         
  -4  19   9       3653.35       3046.03       445.70 o                         
  -3  19   9       6447.64       6370.05       633.36 o                         
  -2  19   9       8968.32       8579.84       567.23 o                         
  -1  19   9       5561.12       5213.26       426.99 o                         
   0  19   9       8004.49       8116.62       577.84 o                         
   1  19   9        449.77        348.74        93.02 o                         
   2  19   9        698.97        841.69       213.24 o                         
  -1  20   9       1092.10        758.64       209.62 o                         
   0  20   9       1853.29       1908.82       340.64 o                         
 -10   0  10      10972.11      10494.43       555.69 o                         
  -8   0  10        811.14        893.79        96.00 o                         
  -6   0  10       6085.58       5935.02       183.43 o                         
  -4   0  10      12886.05      12959.31       226.38 o                         
  -2   0  10      16629.46      17143.70       246.61 o                         
   0   0  10      10796.12      10130.56       190.79 o                         
   2   0  10       3046.30       3189.30       147.36 o                         
   4   0  10      33872.29      34595.05       591.98 o                         
   6   0  10      29085.72      11980.11     12409.33 o                         
   8   0  10       2392.03       2310.85       344.13 o                         
 -10   1  10       3988.95       3937.88       237.62 o                         
  -9   1  10        611.33        596.39        85.35 o                         
  -8   1  10      21361.42      21161.81       421.38 o                         
  -7   1  10        717.81        768.68        53.93 o                         
  -6   1  10      10893.95      10692.07       189.64 o                         
  -5   1  10       1140.09       1122.50        52.28 o                         
  -4   1  10         74.25        100.73        13.35 o                         
  -3   1  10         15.90         30.72         9.29 o                         
  -2   1  10       4624.35       4765.17        86.16 o                         
  -1   1  10        494.75        407.64        29.10 o                         
   0   1  10      27971.34      26670.20       425.46 o                         
   1   1  10       2136.93       1952.88        53.71 o                         
   2   1  10      38562.96      37951.29       644.54 o                         
   3   1  10        887.98        868.68        59.57 o                         
   4   1  10      13082.79      13166.78       215.44 o                         
   5   1  10       1037.50       1122.68        67.56 o                         
   6   1  10       2497.22       2539.52       164.29 o                         
   7   1  10        688.44        791.98       133.76 o                         
   8   1  10       9174.35       8975.21       485.24 o                         
   9   1  10        126.52        114.22        59.41 o                         
 -10   2  10       4743.26       4969.95       266.13 o                         
  -9   2  10       2960.44       2999.27       193.94 o                         
  -8   2  10        142.27        132.33        40.62 o                         
  -7   2  10       3231.24       3139.21       120.49 o                         
  -6   2  10       8047.05       7844.61       172.61 o                         
  -5   2  10       3317.70       3508.04       101.17 o                         
  -4   2  10      22847.70      22635.04       236.59 o                         
  -3   2  10      12064.32      12093.78       140.89 o                         
  -2   2  10      20489.95      19767.91       199.30 o                         
  -1   2  10       1982.75       1917.43        61.10 o                         
   0   2  10      12829.82      12376.07       200.39 o                         
   1   2  10        981.61       1032.06        40.32 o                         
   2   2  10        411.62        426.77        33.46 o                         
   3   2  10      11637.57      11618.38       191.68 o                         
   4   2  10      17133.36      16700.58       281.56 o                         
   5   2  10      10523.57      10476.56       218.26 o                         
   6   2  10       8916.13       9048.35       324.11 o                         
   7   2  10       2904.43       2808.39       181.80 o                         
   8   2  10        603.19        642.80       126.70 o                         
 -10   3  10        885.27        798.64       100.73 o                         
  -9   3  10       2464.14       2531.23       176.45 o                         
  -8   3  10       7645.67       7842.46       220.44 o                         
  -7   3  10       8107.80       8261.71       200.47 o                         
  -6   3  10       7772.10       7737.37       172.16 o                         
  -5   3  10      15862.07      15206.34       256.39 o                         
  -4   3  10        622.37        616.79        34.76 o                         
  -3   3  10        192.98        216.36        28.75 o                         
  -2   3  10       4719.52       4770.65        96.32 o                         
  -1   3  10      13861.50      12929.79       390.94 o                         
   0   3  10      23966.58      24209.96       437.70 o                         
   1   3  10      21027.19      20680.13       254.64 o                         
   2   3  10      23616.51      23283.55       361.21 o                         
   3   3  10       1416.58       1467.86        63.53 o                         
   4   3  10       1477.91       1487.90        69.30 o                         
   5   3  10        815.50        746.34        38.37 o                         
   6   3  10       1338.49       1301.37        98.74 o                         
   7   3  10       3196.43       3046.88       190.27 o                         
   8   3  10       3705.03       3634.92       306.54 o                         
 -10   4  10        152.89        144.63        53.76 o                         
  -9   4  10       1934.27       2080.38       180.14 o                         
  -8   4  10         13.75         25.12        21.05 o                         
  -7   4  10        346.69        355.85        43.67 o                         
  -6   4  10        537.42        553.07        56.33 o                         
  -5   4  10      23014.72      23042.82       280.70 o                         
  -4   4  10       3266.07       3108.40        85.74 o                         
  -3   4  10      55599.04      54499.98       673.20 o                         
  -2   4  10       4985.48       4872.86       129.29 o                         
  -1   4  10      23040.91      23186.88       316.01 o                         
   0   4  10       1851.97       1699.86        50.47 o                         
   1   4  10         89.38        109.02        16.62 o                         
   2   4  10        570.27        469.67        53.06 o                         
   3   4  10       5302.24       5215.24       140.09 o                         
   4   4  10       3199.90       3168.16       103.51 o                         
   5   4  10      12569.08      12175.54       197.19 o                         
   6   4  10       1029.90        985.94        77.55 o                         
   7   4  10       6942.35       6985.61       296.00 o                         
   8   4  10        910.10        932.75       295.09 o                         
 -10   5  10        335.73        100.07        55.65 o                         
  -9   5  10       5641.88       6076.69       234.47 o                         
  -8   5  10         77.21         62.88        35.51 o                         
  -7   5  10      13120.59      13239.46       270.39 o                         
  -6   5  10        847.59        788.22        60.18 o                         
  -5   5  10      13118.21      13152.26       205.50 o                         
  -4   5  10        563.73        550.27        39.32 o                         
  -3   5  10        256.71        290.22        25.70 o                         
  -2   5  10        463.85        477.57        37.35 o                         
  -1   5  10      39967.61      40756.06       475.82 o                         
   0   5  10        134.50        162.40        18.38 o                         
   1   5  10      40918.55      40457.68       423.29 o                         
   2   5  10         19.16         54.50        14.25 o                         
   3   5  10       9988.12       9751.65       176.79 o                         
   4   5  10        753.91        670.00        54.32 o                         
   5   5  10         79.10         90.96        15.32 o                         
   6   5  10          1.07          0.79        16.54 o                         
   7   5  10       4763.78       4822.56       248.98 o                         
   8   5  10         57.31         75.80        71.37 o                         
 -10   6  10          8.87        -10.43        55.39 o                         
  -9   6  10       2463.10       2651.66       169.34 o                         
  -8   6  10        236.17        209.20        62.63 o                         
  -7   6  10        344.69        375.60        51.29 o                         
  -6   6  10       1807.40       1792.79        90.06 o                         
  -5   6  10       9125.94       9026.65       187.97 o                         
  -4   6  10        585.94        620.86        40.88 o                         
  -3   6  10      28424.29      29262.51       356.42 o                         
  -2   6  10       2119.11       2258.98        86.28 o                         
  -1   6  10      15562.36      15615.78       231.89 o                         
   0   6  10       1904.79       1891.80        82.97 o                         
   1   6  10        196.05        199.44        25.04 o                         
   2   6  10       4218.10       3964.68        89.92 o                         
   3   6  10       7567.87       7522.43       200.86 o                         
   4   6  10         15.89         44.34        17.90 o                         
   5   6  10      17491.07      17368.83       276.93 o                         
   6   6  10         79.20         81.49        41.49 o                         
   7   6  10      13480.51      13553.05       388.98 o                         
   8   6  10        315.80        366.09        97.92 o                         
 -10   7  10        306.00        178.35        59.98 o                         
  -9   7  10       6336.00       6149.43       299.21 o                         
  -8   7  10       4905.44       4993.48       197.27 o                         
  -7   7  10      15901.29      15378.84       344.94 o                         
  -6   7  10       3635.24       3843.50       139.72 o                         
  -5   7  10       8048.72       8056.99       272.63 o                         
  -4   7  10        167.47        208.66        26.65 o                         
  -3   7  10        170.72        200.99        26.24 o                         
  -2   7  10         86.39         92.93        26.33 o                         
  -1   7  10      12358.00      12986.47       196.32 o                         
   0   7  10       1436.21       1594.70        59.20 o                         
   1   7  10      21685.10      21804.98       387.70 o                         
   2   7  10       4441.94       4478.99       101.49 o                         
   3   7  10      10854.25      10888.43       274.40 o                         
   4   7  10       1025.89        872.55        64.86 o                         
   5   7  10        490.22        486.24        43.32 o                         
   6   7  10        435.79        471.84        87.30 o                         
   7   7  10       2490.80       2648.79       168.59 o                         
   8   7  10       1459.45       1524.30       206.82 o                         
 -10   8  10       3435.67       3358.71       393.29 o                         
  -9   8  10       4443.94       4719.00       214.86 o                         
  -8   8  10        940.95        950.96        79.59 o                         
  -7   8  10        106.52        105.95        29.25 o                         
  -6   8  10       1123.62       1135.15        76.08 o                         
  -5   8  10       5479.86       5520.65       206.71 o                         
  -4   8  10       6956.82       7301.09       250.05 o                         
  -3   8  10      12561.20      12933.33       282.11 o                         
  -2   8  10       4620.75       4762.62       122.61 o                         
  -1   8  10       5858.39       5909.11       136.85 o                         
   0   8  10       1753.00       1966.52        73.12 o                         
   1   8  10        161.61        152.71        18.03 o                         
   2   8  10       2894.76       2849.54        76.94 o                         
   3   8  10       8644.18       8505.55       165.44 o                         
   4   8  10      15889.65      15322.09       220.93 o                         
   5   8  10      10578.20      10434.15       251.92 o                         
   6   8  10       6437.96       6398.04       304.81 o                         
   7   8  10       6267.79       6734.32       351.32 o                         
   8   8  10        472.86        298.84       292.35 o                         
  -9   9  10       2921.96       2820.46       167.01 o                         
  -8   9  10       6447.08       7045.67       271.25 o                         
  -7   9  10       5303.13       4962.20       228.21 o                         
  -6   9  10       8403.09       8605.02       362.82 o                         
  -5   9  10        813.03        724.86        59.37 o                         
  -4   9  10        214.85        194.88        19.87 o                         
  -3   9  10         40.68         43.59        19.26 o                         
  -2   9  10      11409.14      10991.91       394.35 o                         
  -1   9  10        993.20       1075.82        62.74 o                         
   0   9  10      24847.99      25249.10       892.19 o                         
   1   9  10       7325.51       7744.26       325.51 o                         
   2   9  10      25137.10      26453.83       337.23 o                         
   3   9  10       7260.99       8045.59       336.44 o                         
   4   9  10       4206.13       4286.53       100.03 o                         
   5   9  10         31.93         90.38        53.22 o                         
   6   9  10       1035.30        979.98       119.47 o                         
   7   9  10       2214.11       2273.38       204.17 o                         
  -9  10  10          8.00        -42.03        38.65 o                         
  -8  10  10        906.57        873.28       101.95 o                         
  -7  10  10       2053.36       1975.14       142.81 o                         
  -6  10  10       3856.84       3677.85       182.77 o                         
  -5  10  10       3057.89       2870.29       121.71 o                         
  -4  10  10      21995.95      21214.06       697.27 o                         
  -3  10  10        685.77        705.24        66.01 o                         
  -2  10  10      37770.51      36912.77      1183.39 o                         
  -1  10  10        825.23        851.11        65.42 o                         
   0  10  10       1809.30       1848.45       112.27 o                         
   1  10  10       2075.22       2020.36        77.62 o                         
   2  10  10       7516.05       7863.22       165.02 o                         
   3  10  10         29.68         27.77        19.64 o                         
   4  10  10      14611.60      15415.89       369.33 o                         
   5  10  10        482.61        615.94        90.47 o                         
   6  10  10      13145.50      12977.68       455.04 o                         
   7  10  10        188.98        191.18       100.69 o                         
  -8  11  10       7706.50       7309.95       474.16 o                         
  -7  11  10        230.72        195.55        45.56 o                         
  -6  11  10      13278.18      13710.96       367.64 o                         
  -5  11  10        388.82        403.58        45.30 o                         
  -4  11  10       3369.72       3255.68       101.67 o                         
  -3  11  10       3696.24       3446.06       140.47 o                         
  -2  11  10       6596.95       6368.02       224.45 o                         
  -1  11  10       1970.28       2006.60       118.86 o                         
   0  11  10      22485.65      22437.88       923.34 o                         
   1  11  10       2079.21       2274.86       120.30 o                         
   2  11  10      15535.77      16686.79       387.33 o                         
   3  11  10       1649.53       1659.83        82.72 o                         
   4  11  10       3627.69       4051.77       150.26 o                         
   5  11  10        179.66        168.04        54.83 o                         
   6  11  10        410.75        491.68        88.06 o                         
   7  11  10        634.31        479.42       118.80 o                         
  -8  12  10        148.18        120.16        56.20 o                         
  -7  12  10        138.96         47.26        36.47 o                         
  -6  12  10       2852.80       2545.98       142.29 o                         
  -5  12  10        398.28        422.95        59.62 o                         
  -4  12  10      19587.77      17766.94       825.85 o                         
  -3  12  10       1872.96       1890.12       130.02 o                         
  -2  12  10      31887.11      30808.31       932.04 o                         
  -1  12  10        427.66        444.56        56.00 o                         
   0  12  10       3442.00       3773.26       182.16 o                         
   1  12  10         37.32         62.86        20.04 o                         
   2  12  10       2254.62       2225.09        92.28 o                         
   3  12  10        150.55        176.37        37.15 o                         
   4  12  10       6308.52       6693.68       306.47 o                         
   5  12  10         40.93         77.88        39.47 o                         
   6  12  10       7771.58       8069.68       368.27 o                         
  -7  13  10       2033.84       2130.50       176.23 o                         
  -6  13  10      13454.09      13611.27       508.69 o                         
  -5  13  10       1429.78       1318.87       151.21 o                         
  -4  13  10       2801.50       2708.77       185.23 o                         
  -3  13  10         12.87         36.83        28.64 o                         
  -2  13  10       5503.33       5544.82       239.54 o                         
  -1  13  10       2580.08       2600.45       140.99 o                         
   0  13  10      18170.18      16814.42       673.31 o                         
   1  13  10       6100.12       6424.39       244.44 o                         
   2  13  10       7618.71       9062.19       306.34 o                         
   3  13  10       4080.30       4311.99       191.84 o                         
   4  13  10       1203.61       1295.15       138.81 o                         
   5  13  10        135.39        107.11        48.98 o                         
   6  13  10         23.14         82.52        62.07 o                         
  -7  14  10       1174.15       1141.87       124.08 o                         
  -6  14  10        116.24         41.26        60.91 o                         
  -5  14  10       5807.22       5205.17       332.85 o                         
  -4  14  10       7892.10       7660.68       329.47 o                         
  -3  14  10      10475.06      10466.81       397.12 o                         
  -2  14  10       6833.75       6781.02       326.91 o                         
  -1  14  10       5944.59       5938.30       249.84 o                         
   0  14  10        674.51        741.69       103.34 o                         
   1  14  10        156.53        276.07        52.03 o                         
   2  14  10       1806.90       2048.17       130.93 o                         
   3  14  10       3876.85       3872.94       350.74 o                         
   4  14  10       4427.47       4834.82       356.31 o                         
   5  14  10       5318.32       5443.92       381.08 o                         
   6  14  10       3993.77       3986.60       324.98 o                         
  -7  15  10       9474.84       9675.36       832.00 o                         
  -6  15  10       1255.15       1086.80       117.54 o                         
  -5  15  10       3874.30       3859.42       317.64 o                         
  -4  15  10         35.66        126.22        54.15 o                         
  -3  15  10        241.86        150.16        46.23 o                         
  -2  15  10       1350.56       1402.30       151.95 o                         
  -1  15  10       6881.11       6464.43       323.30 o                         
   0  15  10       2016.05       2217.05       181.56 o                         
   1  15  10      13637.09      14825.44       539.10 o                         
   2  15  10       1134.17       1567.23       172.45 o                         
   3  15  10       7187.10       7383.96      1102.14 o                         
   4  15  10        618.99        576.23       181.55 o                         
   5  15  10        633.98        569.74       124.42 o                         
  -6  16  10        107.25        107.56        83.10 o                         
  -5  16  10       5501.04       5865.46       312.49 o                         
  -4  16  10       1456.32       1588.25       159.93 o                         
  -3  16  10       6984.40       7377.21       331.99 o                         
  -2  16  10        231.47        205.91        61.26 o                         
  -1  16  10       4081.30       4316.14       615.77 o                         
   0  16  10         60.21        134.81        49.07 o                         
   1  16  10         78.67         30.63        58.39 o                         
   2  16  10        159.11        234.07        89.79 o                         
   3  16  10       7808.06       8394.31       502.10 o                         
   4  16  10        100.21        107.80        55.49 o                         
  -5  17  10       2379.41       2279.40       379.57 o                         
  -4  17  10         38.63         17.02        52.08 o                         
  -3  17  10         48.70        -12.85        50.61 o                         
  -2  17  10         21.24         15.99        47.99 o                         
  -1  17  10       3531.17       3529.96       321.67 o                         
   0  17  10         58.00         73.34        38.69 o                         
   1  17  10      16390.99      19071.90       865.08 o                         
   2  17  10        518.88        649.08       176.06 o                         
   3  17  10      12906.15      13762.95      2054.68 o                         
  -4  18  10        620.34        686.02       215.86 o                         
  -3  18  10       8973.19       8840.85       516.38 o                         
  -2  18  10       1179.64       1125.25       192.40 o                         
  -1  18  10       6734.70       6021.28       600.67 o                         
   0  18  10        103.37         73.14        43.87 o                         
   1  18  10        679.16        774.12       194.65 o                         
   2  18  10        778.11        951.99       182.80 o                         
  -3  19  10         12.38         20.46        58.89 o                         
  -2  19  10        642.95        741.92       212.12 o                         
  -1  19  10       2697.54       2786.99       390.05 o                         
   0  19  10       2680.89       2749.68       295.01 o                         
   1  19  10       9481.35      10213.65       736.68 o                         
  -9   0  11      10106.12      10105.52       623.01 o                         
  -7   0  11      10318.17       9918.21       293.17 o                         
  -5   0  11       1024.51        962.12        75.33 o                         
  -3   0  11       3910.25       3730.46       106.40 o                         
  -1   0  11      24153.66      23569.97       341.75 o                         
   1   0  11      29060.49      28893.37       634.29 o                         
   3   0  11       1720.69       1752.82       152.67 o                         
   5   0  11       4479.56       4502.81       177.16 o                         
   7   0  11      21133.76      20581.77      1023.16 o                         
 -10   1  11        591.53        551.09        88.23 o                         
  -9   1  11        805.39        638.57        98.85 o                         
  -8   1  11        439.27        525.14        65.22 o                         
  -7   1  11       6771.95       6713.39       179.72 o                         
  -6   1  11        556.28        554.75        42.99 o                         
  -5   1  11      17084.80      16739.89       225.37 o                         
  -4   1  11       1354.37       1345.93        51.59 o                         
  -3   1  11      13184.71      12824.29       155.59 o                         
  -2   1  11       1288.05       1323.49        48.78 o                         
  -1   1  11       3278.66       3231.10        77.44 o                         
   0   1  11        978.69       1035.82        35.59 o                         
   1   1  11       6819.79       6836.30       111.63 o                         
   2   1  11       5415.27       5395.69       129.86 o                         
   3   1  11      31419.30      32007.61       434.85 o                         
   4   1  11       4243.06       4605.47       213.34 o                         
   5   1  11      24451.06      25109.16       362.72 o                         
   6   1  11       2112.38       2010.20       152.70 o                         
   7   1  11       3231.13       3104.89       269.85 o                         
   8   1  11        186.06        191.39        84.51 o                         
 -10   2  11       1097.63       1087.84       128.29 o                         
  -9   2  11       6046.09       6014.07       282.17 o                         
  -8   2  11       1416.98       1496.21       107.72 o                         
  -7   2  11       6042.77       5976.89       172.84 o                         
  -6   2  11       6462.86       6238.79       157.10 o                         
  -5   2  11        536.27        313.62        92.93 o                         
  -4   2  11       1981.23       1938.22        63.72 o                         
  -3   2  11       6586.38       6516.28       110.29 o                         
  -2   2  11       5471.25       5223.69       110.95 o                         
  -1   2  11      22388.24      22007.76       284.97 o                         
   0   2  11       3767.35       3425.94        89.90 o                         
   1   2  11      24509.90      24760.34       293.76 o                         
   2   2  11       2470.27       2428.67        86.07 o                         
   3   2  11       5152.36       5138.15       135.44 o                         
   4   2  11        302.58        290.65        30.59 o                         
   5   2  11       1647.59       1669.16        73.48 o                         
   6   2  11        684.62        540.35        77.65 o                         
   7   2  11       7097.91       7005.13       299.63 o                         
   8   2  11       1235.01       1114.82       171.65 o                         
 -10   3  11         92.55        105.59        71.17 o                         
  -9   3  11        132.62        143.90        45.01 o                         
  -8   3  11       1591.68       1598.55        99.90 o                         
  -7   3  11       2253.74       2231.56       104.27 o                         
  -6   3  11       7210.81       7232.85       185.14 o                         
  -5   3  11      10227.42      10020.63       193.02 o                         
  -4   3  11      30863.28      30935.05       336.20 o                         
  -3   3  11      16641.65      16655.98       214.19 o                         
  -2   3  11      17750.52      17476.97       217.91 o                         
  -1   3  11       5839.33       5725.28        93.35 o                         
   0   3  11        264.18        289.07        22.13 o                         
   1   3  11         76.94        104.48        20.20 o                         
   2   3  11      11879.37      11523.91       215.06 o                         
   3   3  11       3644.11       3841.64       129.57 o                         
   4   3  11       7159.38       7143.32       169.97 o                         
   5   3  11       4856.21       4690.73       137.03 o                         
   6   3  11       5267.05       5340.65       254.15 o                         
   7   3  11        613.46        683.63        93.02 o                         
   8   3  11       1481.49       1509.51       204.15 o                         
 -10   4  11       2913.09       2952.10       206.65 o                         
  -9   4  11        454.54        278.31        60.28 o                         
  -8   4  11       5940.24       6142.57       201.11 o                         
  -7   4  11       1125.71       1050.85        77.21 o                         
  -6   4  11       5214.88       5206.42       169.61 o                         
  -5   4  11       1603.83       1559.53        67.50 o                         
  -4   4  11         52.77         47.96        14.89 o                         
  -3   4  11        434.75        460.88        35.86 o                         
  -2   4  11      24734.55      24517.11       306.33 o                         
  -1   4  11       7591.45       7629.39       159.71 o                         
   0   4  11      39256.20      36322.46       772.54 o                         
   1   4  11       9288.83       9265.10       166.95 o                         
   2   4  11      11031.56      11283.08       244.98 o                         
   3   4  11       4348.37       4243.89       190.20 o                         
   4   4  11        687.97        742.88        61.98 o                         
   5   4  11        147.09        164.83        37.86 o                         
   6   4  11       2552.39       2498.00       174.64 o                         
   7   4  11        542.36        544.21        82.18 o                         
   8   4  11       8801.39       8783.20       545.27 o                         
 -10   5  11        344.31        286.98        75.52 o                         
  -9   5  11        254.39        266.55        47.50 o                         
  -8   5  11        311.93        353.09        46.72 o                         
  -7   5  11        172.81        197.31        55.36 o                         
  -6   5  11      10512.55      10631.87       250.59 o                         
  -5   5  11        562.66        537.28        41.18 o                         
  -4   5  11      30890.31      31433.34       470.42 o                         
  -3   5  11       2951.13       2967.37       102.56 o                         
  -2   5  11      22510.39      22429.37       331.69 o                         
  -1   5  11         48.85         60.69        17.89 o                         
   0   5  11         70.48         96.37        24.49 o                         
   1   5  11       1677.43       1670.43        68.34 o                         
   2   5  11      23344.08      23730.55       498.08 o                         
   3   5  11       3786.26       3778.45       137.96 o                         
   4   5  11      19701.33      20532.05       453.93 o                         
   5   5  11       1586.03       1478.25       105.52 o                         
   6   5  11       8194.14       8356.54       289.24 o                         
   7   5  11        446.44        495.04        92.36 o                         
   8   5  11        180.33        226.34        83.64 o                         
 -10   6  11       5502.76       5327.57       457.43 o                         
  -9   6  11        279.30        337.89        61.17 o                         
  -8   6  11      14881.87      14833.05       353.65 o                         
  -7   6  11        479.72        521.99        60.17 o                         
  -6   6  11       8528.11       8289.24       208.28 o                         
  -5   6  11         77.48         42.61        27.66 o                         
  -4   6  11         60.85         64.76        16.26 o                         
  -3   6  11       2806.95       2836.18       129.94 o                         
  -2   6  11      11836.15      12433.29       236.65 o                         
  -1   6  11        266.93        294.58        31.51 o                         
   0   6  11      32644.79      32862.57       618.53 o                         
   1   6  11       2659.37       2721.46        85.13 o                         
   2   6  11      14391.02      14410.55       273.59 o                         
   3   6  11       3906.94       4077.94       131.32 o                         
   4   6  11        561.09        551.41        55.73 o                         
   5   6  11        106.19        102.45        31.95 o                         
   6   6  11       3925.04       3962.94       201.70 o                         
   7   6  11       1425.77       1574.17       130.96 o                         
   8   6  11      11480.37      11175.94      1067.71 o                         
  -9   7  11        420.78        378.39        68.37 o                         
  -8   7  11         71.69         94.36        32.15 o                         
  -7   7  11       1660.92       1772.60       113.57 o                         
  -6   7  11       9753.39       9562.69       232.20 o                         
  -5   7  11       2748.52       2874.76       110.81 o                         
  -4   7  11      16148.96      15587.73       585.53 o                         
  -3   7  11       3480.52       3492.58       142.71 o                         
  -2   7  11       8151.27       8063.04       186.69 o                         
  -1   7  11       3703.59       3723.43       117.29 o                         
   0   7  11        464.56        498.63        49.94 o                         
   1   7  11       2105.43       2183.55        79.57 o                         
   2   7  11      13461.76      13884.73       234.27 o                         
   3   7  11       1433.06       1413.29        70.25 o                         
   4   7  11      24659.00      24178.14       429.43 o                         
   5   7  11       4078.22       4036.85       190.06 o                         
   6   7  11       9613.59      10176.98       405.84 o                         
   7   7  11         54.93         70.14        38.69 o                         
  -9   8  11       6072.31       7146.10       350.62 o                         
  -8   8  11       6173.72       6257.37       212.82 o                         
  -7   8  11       4980.38       5138.61       183.65 o                         
  -6   8  11       2090.72       2278.74       109.85 o                         
  -5   8  11         40.56         47.96        19.07 o                         
  -4   8  11       1404.78       1414.55        94.95 o                         
  -3   8  11       3511.10       3446.69       146.39 o                         
  -2   8  11       4343.35       4522.05       135.56 o                         
  -1   8  11       4070.14       3980.23       137.43 o                         
   0   8  11       6431.60       6530.16       187.43 o                         
   1   8  11       6550.49       6201.94       320.54 o                         
   2   8  11       7391.84       7453.43       184.92 o                         
   3   8  11       3466.65       3400.43       128.73 o                         
   4   8  11         31.16         60.12        22.13 o                         
   5   8  11       2092.33       1878.12       158.78 o                         
   6   8  11       5117.44       5286.72       280.86 o                         
   7   8  11       5739.99       5769.03       263.28 o                         
  -9   9  11        577.74        646.00        96.82 o                         
  -8   9  11        645.31        623.89        67.10 o                         
  -7   9  11       2865.51       3068.04       223.00 o                         
  -6   9  11       6950.80       6922.34       289.58 o                         
  -5   9  11       9301.39       9544.37       360.18 o                         
  -4   9  11       8233.11       8396.40       362.05 o                         
  -3   9  11       2493.50       2608.00       116.14 o                         
  -2   9  11       3573.81       3356.88       195.62 o                         
  -1   9  11        143.82        132.50        34.28 o                         
   0   9  11       1163.55       1142.03        77.69 o                         
   1   9  11       3579.09       3680.32       137.40 o                         
   2   9  11        127.39        160.87        20.31 o                         
   3   9  11      20351.44      20526.89       696.43 o                         
   4   9  11       8430.42       8485.63       274.70 o                         
   5   9  11      16417.54      16494.30       621.48 o                         
   6   9  11       3278.30       3229.81       221.13 o                         
   7   9  11       1700.90       1842.68       190.01 o                         
  -9  10  11       6025.54       7002.17       575.72 o                         
  -8  10  11       1606.20       1561.40       123.40 o                         
  -7  10  11       6145.48       6483.47       391.07 o                         
  -6  10  11         40.33         71.36        30.77 o                         
  -5  10  11        171.67        140.64        23.09 o                         
  -4  10  11        481.09        471.83        51.32 o                         
  -3  10  11       1809.30       1800.62        93.87 o                         
  -2  10  11        863.96        921.34        73.44 o                         
  -1  10  11      20461.37      19483.46       472.67 o                         
   0  10  11       3134.59       3332.95       142.08 o                         
   1  10  11      19945.38      20953.89       696.33 o                         
   2  10  11       8313.78       8841.88       196.64 o                         
   3  10  11       1772.32       1900.14        83.67 o                         
   4  10  11       1283.31       1272.98       128.67 o                         
   5  10  11       2893.72       2808.96       202.84 o                         
   6  10  11        645.86        514.42        90.43 o                         
   7  10  11       8475.25       8640.87       510.55 o                         
  -8  11  11         66.31          6.77        33.97 o                         
  -7  11  11       3664.92       3801.88       223.45 o                         
  -6  11  11         38.59        103.40        44.62 o                         
  -5  11  11      21188.53      21127.38       975.07 o                         
  -4  11  11        184.01        241.35        40.53 o                         
  -3  11  11      17781.40      18038.63       670.02 o                         
  -2  11  11        354.39        336.32        47.91 o                         
  -1  11  11       4649.86       4939.34       266.36 o                         
   0  11  11        354.03        373.06        52.47 o                         
   1  11  11       2292.50       2475.94       118.98 o                         
   2  11  11         32.53         67.74        16.98 o                         
   3  11  11      15156.30      17516.53       436.22 o                         
   4  11  11        470.14        585.54        87.93 o                         
   5  11  11      13949.89      14308.20       475.82 o                         
   6  11  11          2.71        -56.69        56.98 o                         
  -8  12  11        373.95        227.34       105.56 o                         
  -7  12  11       6113.57       6829.61       586.57 o                         
  -6  12  11       2705.92       2583.36       186.85 o                         
  -5  12  11       1179.86       1284.20       160.68 o                         
  -4  12  11        739.12        797.15        84.17 o                         
  -3  12  11       3165.27       3124.92       159.44 o                         
  -2  12  11       1022.22       1036.26        81.71 o                         
  -1  12  11      24823.92      24729.70      1086.08 o                         
   0  12  11       2147.61       2059.64       122.62 o                         
   1  12  11      21608.27      22251.63      1191.40 o                         
   2  12  11       1211.92       1187.27        78.40 o                         
   3  12  11       3201.21       3286.87       208.30 o                         
   4  12  11         18.49         74.54        41.82 o                         
   5  12  11        325.30        283.73        83.20 o                         
   6  12  11        202.35        113.26        45.86 o                         
  -7  13  11        873.84        762.15       106.01 o                         
  -6  13  11       1475.08       1506.99       182.37 o                         
  -5  13  11      10020.48       9861.34       478.28 o                         
  -4  13  11       5510.35       5712.31       275.54 o                         
  -3  13  11      15603.89      15344.98       935.29 o                         
  -2  13  11       2959.36       2910.47       170.94 o                         
  -1  13  11       1784.04       1995.49       192.31 o                         
   0  13  11         17.95         49.05        27.77 o                         
   1  13  11       2534.55       2906.85       196.65 o                         
   2  13  11        843.94        811.80        95.27 o                         
   3  13  11       6045.46       6039.94       332.70 o                         
   4  13  11       3623.47       3573.61       302.00 o                         
   5  13  11       5973.10       5978.35       398.10 o                         
  -7  14  11       3014.10       3215.72       464.67 o                         
  -6  14  11       1180.98        981.03       116.46 o                         
  -5  14  11       3033.81       2869.98       305.17 o                         
  -4  14  11       1225.92       1103.14       106.88 o                         
  -3  14  11        959.93        793.94        89.45 o                         
  -2  14  11       8130.69       8414.87       348.09 o                         
  -1  14  11       5905.71       6262.23       407.17 o                         
   0  14  11      12473.72      14370.24       521.73 o                         
   1  14  11       3188.25       3492.14       245.20 o                         
   2  14  11       6518.39       7080.71       718.21 o                         
   3  14  11        485.27        426.31       108.33 o                         
   4  14  11        171.73        312.82       101.94 o                         
   5  14  11         43.99         33.92        93.46 o                         
  -6  15  11       7288.09       6796.90       433.49 o                         
  -5  15  11       1469.82       1469.40       141.84 o                         
  -4  15  11      10335.17      10198.94       479.46 o                         
  -3  15  11       2479.20       2534.01       262.76 o                         
  -2  15  11       5007.34       5167.77       277.60 o                         
  -1  15  11        178.64        143.06        48.70 o                         
   0  15  11         26.87         23.05        48.61 o                         
   1  15  11       2856.76       3050.99       210.35 o                         
   2  15  11       5170.24       5458.96       545.02 o                         
   3  15  11       4623.15       5012.36       379.15 o                         
   4  15  11      11945.89      12217.23       605.86 o                         
  -6  16  11       1913.14       2191.06       380.57 o                         
  -5  16  11        161.05        162.96        38.14 o                         
  -4  16  11        392.23        318.83        65.41 o                         
  -3  16  11        115.49         84.75        55.74 o                         
  -2  16  11       4319.67       4432.14       395.88 o                         
  -1  16  11        752.29        822.45       116.90 o                         
   0  16  11      13521.38      15649.58      1012.06 o                         
   1  16  11        379.50        529.59       203.26 o                         
   2  16  11       7155.91       7647.71      1360.31 o                         
   3  16  11         59.64         45.12       107.06 o                         
   4  16  11         20.31         82.63        71.62 o                         
  -5  17  11        108.82        197.40       119.04 o                         
  -4  17  11       6411.12       6483.25       331.22 o                         
  -3  17  11         79.51        -19.34        38.03 o                         
  -2  17  11       4171.78       4070.15       334.27 o                         
  -1  17  11         12.74        -11.16        59.72 o                         
   0  17  11        107.51        137.72       128.14 o                         
   1  17  11        265.58        272.10        91.68 o                         
   2  17  11       6543.60       7380.89       488.34 o                         
   3  17  11        499.03        605.17       144.87 o                         
  -3  18  11         11.88         36.43        55.90 o                         
  -2  18  11       4390.72       4127.30       365.52 o                         
  -1  18  11       2445.77       2604.68       285.04 o                         
   0  18  11       9370.10      10172.13       639.98 o                         
   1  18  11       1224.28       1154.12       204.51 o                         
 -10   0  12        644.48        803.17       157.93 o                         
  -8   0  12       5316.23       5194.56       253.40 o                         
  -6   0  12      30528.10      29653.45       513.78 o                         
  -4   0  12      20778.33      19991.01       340.03 o                         
  -2   0  12        570.19        560.14        43.27 o                         
   0   0  12       6141.30       5934.46       118.20 o                         
   2   0  12      29826.20      29850.95       649.53 o                         
   4   0  12      18703.71      18497.04       572.38 o                         
   6   0  12       1479.35       1361.05       239.07 o                         
   8   0  12       3405.69       3078.22       413.26 o                         
 -10   1  12       8632.37       8966.97       375.75 o                         
  -9   1  12       4379.88       4238.25       240.92 o                         
  -8   1  12      14150.55      14337.91       355.59 o                         
  -7   1  12       2800.15       2952.32       112.04 o                         
  -6   1  12         24.07         45.95        22.15 o                         
  -5   1  12       1476.97       1415.13        63.08 o                         
  -4   1  12      16223.51      15807.61       268.96 o                         
  -3   1  12         76.94         85.66        12.85 o                         
  -2   1  12      17752.84      17522.86       246.50 o                         
  -1   1  12       2465.32       2422.93        66.78 o                         
   0   1  12      13012.51      12423.00       226.27 o                         
   1   1  12        301.23        346.17        25.90 o                         
   2   1  12       3200.32       3163.11       123.90 o                         
   3   1  12          1.68         28.18        17.99 o                         
   4   1  12       7782.98       8072.78       256.55 o                         
   5   1  12         30.00         30.71        46.76 o                         
   6   1  12      17057.69      16755.69       479.00 o                         
   7   1  12        317.83        342.76        99.43 o                         
   8   1  12       8052.71       8229.61       481.56 o                         
 -10   2  12         79.72         57.59        44.29 o                         
  -9   2  12         54.17         66.59        34.06 o                         
  -8   2  12       3392.42       3287.12       165.26 o                         
  -7   2  12       1203.46       1240.77        79.40 o                         
  -6   2  12      14982.44      15030.08       258.43 o                         
  -5   2  12       4921.38       4906.64       135.81 o                         
  -4   2  12      12304.62      12100.31       177.61 o                         
  -3   2  12       8819.47       8811.73       150.61 o                         
  -2   2  12        633.19        598.33        37.27 o                         
  -1   2  12        890.54        935.65        43.61 o                         
   0   2  12       2173.62       2227.11        76.28 o                         
   1   2  12      11185.40      10972.00       158.53 o                         
   2   2  12      10107.89      10351.31       221.35 o                         
   3   2  12      13418.15      13011.64       242.39 o                         
   4   2  12      13276.88      13084.17       275.23 o                         
   5   2  12       5935.28       5941.82       264.72 o                         
   6   2  12       3568.49       3687.87       215.04 o                         
   7   2  12        168.58        153.56       131.89 o                         
   8   2  12        247.23        277.81       163.58 o                         
 -10   3  12       3322.18       3161.42       239.88 o                         
  -9   3  12       2548.20       2633.90       186.36 o                         
  -8   3  12       3910.72       3899.89       162.35 o                         
  -7   3  12       2094.55       2105.49       103.68 o                         
  -6   3  12        329.40        364.12        41.53 o                         
  -5   3  12        224.75        294.59        28.61 o                         
  -4   3  12       2593.04       2565.49        79.04 o                         
  -3   3  12       6515.20       6564.58       129.42 o                         
  -2   3  12      22915.79      22884.81       265.62 o                         
  -1   3  12      25870.02      25858.06       356.35 o                         
   0   3  12      21949.37      22106.60       330.18 o                         
   1   3  12      10273.81      10453.02       152.84 o                         
   2   3  12       5462.50       5331.17       139.23 o                         
   3   3  12        115.45        131.12        27.51 o                         
   4   3  12         96.77         71.38        18.87 o                         
   5   3  12       2951.75       2861.49       184.32 o                         
   6   3  12       4679.86       4522.13       240.53 o                         
   7   3  12       6549.24       6153.15       391.68 o                         
   8   3  12       3020.18       3255.40       303.64 o                         
 -10   4  12        107.96        131.45        93.30 o                         
  -9   4  12       1149.57       1160.10       144.11 o                         
  -8   4  12        370.64        315.80        67.54 o                         
  -7   4  12       6803.84       6774.16       209.81 o                         
  -6   4  12       2890.05       2806.71       125.50 o                         
  -5   4  12      13737.67      13544.38       225.53 o                         
  -4   4  12       5637.21       5465.04       130.00 o                         
  -3   4  12       9755.96       9649.22       212.73 o                         
  -2   4  12        557.29        472.04        40.15 o                         
  -1   4  12        463.11        448.11        35.83 o                         
   0   4  12       2613.10       2633.10        64.54 o                         
   1   4  12      11016.30      10684.46       166.27 o                         
   2   4  12       1027.04       1081.85        62.28 o                         
   3   4  12      10252.57      10655.32       266.87 o                         
   4   4  12        749.06        821.60        62.68 o                         
   5   4  12       3501.45       3517.59       173.71 o                         
   6   4  12         69.22         45.54        31.61 o                         
   7   4  12         17.32         50.53        77.24 o                         
 -10   5  12        228.44        238.57       132.51 o                         
  -9   5  12       3791.31       3970.62       229.59 o                         
  -8   5  12        107.34         17.23        24.67 o                         
  -7   5  12       3399.00       3361.13       146.37 o                         
  -6   5  12       1684.69       1668.69       101.63 o                         
  -5   5  12       1689.66       1694.97        78.21 o                         
  -4   5  12        104.43        116.34        20.14 o                         
  -3   5  12      32116.77      32380.30       545.81 o                         
  -2   5  12       1647.34       1659.06        84.30 o                         
  -1   5  12      47389.80      46984.76       861.35 o                         
   0   5  12         49.48         28.30        18.47 o                         
   1   5  12      19249.68      18988.68       233.06 o                         
   2   5  12        623.97        631.75        47.33 o                         
   3   5  12        614.10        562.70        69.80 o                         
   4   5  12         22.46          8.43        10.61 o                         
   5   5  12       7927.90       8015.58       274.56 o                         
   6   5  12        223.45        317.18        69.08 o                         
   7   5  12       7956.17       7641.71       484.50 o                         
  -9   6  12       1058.42       1033.42       108.45 o                         
  -8   6  12        290.88        280.20        51.41 o                         
  -7   6  12       9632.03       9673.15       272.96 o                         
  -6   6  12        984.76        983.31        71.03 o                         
  -5   6  12      18268.52      18439.69       385.14 o                         
  -4   6  12         97.52         96.08        22.51 o                         
  -3   6  12       3052.76       3237.28       127.52 o                         
  -2   6  12          1.70         31.14        19.43 o                         
  -1   6  12       4349.27       4376.29       129.49 o                         
   0   6  12        871.58        869.22        65.50 o                         
   1   6  12      30030.59      29254.96       483.98 o                         
   2   6  12        103.23        125.88        23.62 o                         
   3   6  12      26855.59      27571.01       391.50 o                         
   4   6  12        217.86        184.76        60.97 o                         
   5   6  12       6853.34       7137.12       260.50 o                         
   6   6  12          4.90         34.07        26.56 o                         
   7   6  12        258.81        252.30       114.79 o                         
  -9   7  12       9419.78      11099.34       729.38 o                         
  -8   7  12       3455.70       3639.91       172.56 o                         
  -7   7  12       5144.01       5335.90       187.40 o                         
  -6   7  12        345.39        340.29        39.80 o                         
  -5   7  12         83.02         76.25        39.04 o                         
  -4   7  12        917.93        915.53        77.74 o                         
  -3   7  12      11247.80      11718.66       332.12 o                         
  -2   7  12       2810.71       2882.52       171.40 o                         
  -1   7  12      17326.07      17442.72       325.28 o                         
   0   7  12       4265.59       4508.70       154.76 o                         
   1   7  12       3744.46       4067.15       195.10 o                         
   2   7  12       2286.89       2458.72       107.29 o                         
   3   7  12        169.59        190.19        28.51 o                         
   4   7  12        396.51        394.73        55.41 o                         
   5   7  12       5677.35       5980.45       285.00 o                         
   6   7  12       3821.63       3812.24       204.89 o                         
   7   7  12       9756.55      10376.21       536.17 o                         
  -9   8  12        292.96        299.73       122.65 o                         
  -8   8  12       1316.22       1529.84       124.12 o                         
  -7   8  12       6566.79       6558.13       210.65 o                         
  -6   8  12       5869.08       6079.47       289.84 o                         
  -5   8  12      11733.44      10903.13       429.24 o                         
  -4   8  12       6716.78       6893.60       221.29 o                         
  -3   8  12       4588.82       4844.24       275.05 o                         
  -2   8  12       2952.62       3073.79       147.75 o                         
  -1   8  12        336.90        334.60        43.71 o                         
   0   8  12        367.26        339.68        56.96 o                         
   1   8  12       4343.68       4549.80       172.49 o                         
   2   8  12       6214.77       6495.73       145.91 o                         
   3   8  12      14242.84      14986.27       324.67 o                         
   4   8  12       9875.39      10019.49       357.48 o                         
   5   8  12       8037.37       8271.33       341.53 o                         
   6   8  12        897.64        890.33       122.27 o                         
   7   8  12        152.17        220.55        81.34 o                         
  -9   9  12       4353.67       4676.88       350.04 o                         
  -8   9  12       4829.60       5414.61       236.84 o                         
  -7   9  12        784.01        746.11        83.38 o                         
  -6   9  12        638.52        693.06        93.04 o                         
  -5   9  12        739.07        763.07        82.98 o                         
  -4   9  12       1740.01       1764.69       111.45 o                         
  -3   9  12       6717.04       7098.79       244.72 o                         
  -2   9  12       5502.64       5509.63       238.85 o                         
  -1   9  12      10430.64      10175.01       296.45 o                         
   0   9  12       7653.73       7449.56       436.81 o                         
   1   9  12       2190.67       2326.15       133.50 o                         
   2   9  12       2216.99       2352.40        96.59 o                         
   3   9  12        277.18        257.90        44.49 o                         
   4   9  12       2615.51       2590.03       181.39 o                         
   5   9  12       2461.90       2505.88       190.13 o                         
   6   9  12      12006.39      12494.06       455.58 o                         
  -8  10  12       3133.99       3265.54       185.25 o                         
  -7  10  12       3561.49       3290.54       212.43 o                         
  -6  10  12      12495.83      13327.73       479.23 o                         
  -5  10  12       1066.14       1091.89       116.73 o                         
  -4  10  12      12935.79      13144.56       644.67 o                         
  -3  10  12         20.38         25.25        24.35 o                         
  -2  10  12       3466.33       3539.11       145.20 o                         
  -1  10  12         10.26         31.74        20.84 o                         
   0  10  12       3735.01       3661.71       147.55 o                         
   1  10  12        112.64        142.48        24.26 o                         
   2  10  12      20297.44      21725.39       449.85 o                         
   3  10  12       1361.71       1579.30       106.82 o                         
   4  10  12      15821.96      16352.08       540.60 o                         
   5  10  12        842.80        882.92       148.66 o                         
   6  10  12       2055.40       1879.83       217.53 o                         
  -8  11  12       3633.85       3846.60       252.38 o                         
  -7  11  12         97.94        101.91        40.87 o                         
  -6  11  12        960.88        931.69       109.67 o                         
  -5  11  12       1515.58       1585.91       142.76 o                         
  -4  11  12       7445.88       7425.71       316.39 o                         
  -3  11  12        323.15        284.05        42.33 o                         
  -2  11  12      23439.02      23748.21      1165.14 o                         
  -1  11  12          6.92         24.04        21.15 o                         
   0  11  12      23123.82      23621.59       929.41 o                         
   1  11  12       1339.60       1415.84        90.35 o                         
   2  11  12       2505.69       2615.67       186.11 o                         
   3  11  12        554.25        533.28       113.09 o                         
   4  11  12       2596.18       2489.11       245.54 o                         
   5  11  12        463.35        506.71       111.63 o                         
   6  11  12       7889.33       7732.50       457.43 o                         
  -8  12  12       2152.15       2342.04       343.38 o                         
  -7  12  12        139.28        164.57        81.12 o                         
  -6  12  12       9279.38      10471.50       574.16 o                         
  -5  12  12       2116.06       2085.14       164.79 o                         
  -4  12  12      11576.51      11677.26       571.56 o                         
  -3  12  12       1546.03       1593.55       112.23 o                         
  -2  12  12       1360.20       1464.82       102.08 o                         
  -1  12  12        587.19        589.87        66.24 o                         
   0  12  12       4767.01       4884.29       226.37 o                         
   1  12  12       3202.64       3241.95       160.90 o                         
   2  12  12      13928.08      14792.17       761.30 o                         
   3  12  12       1274.60       1256.16       180.05 o                         
   4  12  12       4861.92       5036.54       360.80 o                         
   5  12  12        703.79        571.47       124.72 o                         
  -7  13  12        438.35        429.77       113.68 o                         
  -6  13  12        534.15        564.89        90.20 o                         
  -5  13  12         57.59        104.41        30.16 o                         
  -4  13  12       1131.38       1107.94        98.04 o                         
  -3  13  12       6549.75       6678.38       366.08 o                         
  -2  13  12      15479.35      17074.77       498.60 o                         
  -1  13  12      12184.95      11977.70       478.13 o                         
   0  13  12      16403.74      17443.14      1672.25 o                         
   1  13  12       1492.18       1480.33       152.65 o                         
   2  13  12       2294.60       2124.22       218.47 o                         
   3  13  12        249.23        340.91       101.57 o                         
   4  13  12        137.53        171.87        71.61 o                         
   5  13  12        284.09        230.27        77.64 o                         
  -6  14  12       2860.58       2815.33       179.26 o                         
  -5  14  12       5095.21       4967.87       364.27 o                         
  -4  14  12       5453.03       5531.67       403.09 o                         
  -3  14  12       2153.11       2400.73       156.27 o                         
  -2  14  12        465.49        543.36        74.40 o                         
  -1  14  12          9.42         47.43        27.79 o                         
   0  14  12       4938.61       5256.15       484.50 o                         
   1  14  12       3898.88       3875.61       255.99 o                         
   2  14  12       8369.85       9649.55       570.85 o                         
   3  14  12       5792.82       6009.35       415.70 o                         
   4  14  12       3629.91       3963.91       339.64 o                         
  -6  15  12        214.70        239.07       126.77 o                         
  -5  15  12        595.98        606.05        77.83 o                         
  -4  15  12        122.50         30.68        31.57 o                         
  -3  15  12       6733.32       6763.14       436.44 o                         
  -2  15  12       3469.72       3318.23       218.78 o                         
  -1  15  12       7392.34       7463.54       610.17 o                         
   0  15  12       1297.28       1432.58       248.08 o                         
   1  15  12       3560.44       3258.59       297.37 o                         
   2  15  12        176.58         63.84        41.74 o                         
   3  15  12        101.53         18.51       118.04 o                         
   4  15  12       1303.54       1276.29       192.92 o                         
  -5  16  12      10587.81      11481.12       837.25 o                         
  -4  16  12        402.97        275.93        55.26 o                         
  -3  16  12       2299.48       2160.09       151.79 o                         
  -2  16  12         11.08         39.14        30.96 o                         
  -1  16  12          6.80         24.32        57.17 o                         
   0  16  12        777.06        820.51       237.95 o                         
   1  16  12       5761.74       6728.21       992.47 o                         
   2  16  12        568.50        590.89       316.56 o                         
   3  16  12      16889.38      17732.29      1717.41 o                         
  -4  17  12        319.50        422.99       142.99 o                         
  -3  17  12       6620.82       6434.18       456.60 o                         
  -2  17  12         12.44        -41.46        50.97 o                         
  -1  17  12       8694.61       9674.93      1001.95 o                         
   0  17  12          6.19        222.10        74.74 o                         
   1  17  12       6494.16       7108.79      1459.50 o                         
   2  17  12        107.10         41.65       139.25 o                         
  -1  18  12         25.43         -4.74       123.78 o                         
  -9   0  13       3795.02       4011.75       331.44 o                         
  -7   0  13         20.62        104.78        38.03 o                         
  -5   0  13       7246.77       6926.94       196.02 o                         
  -3   0  13      13747.44      13905.46       373.34 o                         
  -1   0  13       6399.11       6554.72       162.52 o                         
   1   0  13       1746.44       2004.46       231.08 o                         
   3   0  13       1048.68        986.70       121.52 o                         
   5   0  13      14815.03      14105.25       522.40 o                         
   7   0  13      13567.95      12741.35       818.78 o                         
 -10   1  13         91.38         49.09        52.28 o                         
  -9   1  13       2656.44       2758.83       193.70 o                         
  -8   1  13        704.92        744.97        79.34 o                         
  -7   1  13      17544.81      16750.43       290.59 o                         
  -6   1  13       1629.19       1549.97        75.37 o                         
  -5   1  13      15717.55      15154.18       224.61 o                         
  -4   1  13       1119.73       1077.98        51.23 o                         
  -3   1  13        621.13        626.90        41.14 o                         
  -2   1  13         13.67          4.46        11.03 o                         
  -1   1  13       3405.95       3258.44        80.52 o                         
   0   1  13       3538.58       3448.40        87.86 o                         
   1   1  13      16405.14      16381.01       224.32 o                         
   2   1  13       1118.69       1146.17        87.73 o                         
   3   1  13      33573.35      33832.36       596.49 o                         
   4   1  13         26.28         83.74        32.56 o                         
   5   1  13       3794.82       3741.34       213.72 o                         
   6   1  13         23.45          9.35        46.92 o                         
   7   1  13       2416.29       2334.57       243.43 o                         
  -9   2  13       4421.84       4119.19       237.39 o                         
  -8   2  13        828.99        908.95        90.70 o                         
  -7   2  13        261.97        282.29        43.55 o                         
  -6   2  13        101.94        133.40        25.16 o                         
  -5   2  13       7959.42       7864.20       176.45 o                         
  -4   2  13        279.87        309.05        30.75 o                         
  -3   2  13      20651.80      20249.55       328.94 o                         
  -2   2  13       4494.97       4402.97       111.00 o                         
  -1   2  13      16374.23      16071.71       270.24 o                         
   0   2  13        503.70        476.01        33.27 o                         
   1   2  13       2662.10       2645.48        68.77 o                         
   2   2  13       1383.10       1416.91        72.57 o                         
   3   2  13       3156.26       3221.05       151.68 o                         
   4   2  13       2844.62       2703.24       173.32 o                         
   5   2  13      14033.71      14085.57       432.25 o                         
   6   2  13       4041.51       4032.08       231.56 o                         
   7   2  13       8740.18       8455.44       640.72 o                         
  -9   3  13       2254.86       2310.38       177.61 o                         
  -8   3  13       2123.57       2339.33       127.14 o                         
  -7   3  13       8573.54       8574.67       240.97 o                         
  -6   3  13       8888.87       8704.97       233.04 o                         
  -5   3  13       3376.06       3305.66        99.03 o                         
  -4   3  13       6818.69       6728.26       134.49 o                         
  -3   3  13        826.41        823.28        45.86 o                         
  -2   3  13         80.58        124.34        23.29 o                         
  -1   3  13        521.24        563.49        27.43 o                         
   0   3  13      15126.77      15043.99       226.18 o                         
   1   3  13       9891.61      10106.86       146.66 o                         
   2   3  13      12632.67      12663.02       326.21 o                         
   3   3  13      11505.29      11725.62       272.49 o                         
   4   3  13       2191.23       2057.99       121.57 o                         
   5   3  13       4408.70       4446.11       234.81 o                         
   6   3  13         27.69         89.77        34.11 o                         
   7   3  13        367.68        430.00       160.09 o                         
  -9   4  13        954.12        995.37       116.17 o                         
  -8   4  13        533.91        585.95        64.87 o                         
  -7   4  13        150.46        128.60        45.70 o                         
  -6   4  13        514.35        489.82        53.02 o                         
  -5   4  13       4628.87       4490.32       126.51 o                         
  -4   4  13      17434.62      16816.13       246.09 o                         
  -3   4  13       6397.62       6373.45       166.41 o                         
  -2   4  13      52871.51      53367.98       927.59 o                         
  -1   4  13       7226.87       7098.73       202.63 o                         
   0   4  13      16909.17      15739.13       211.15 o                         
   1   4  13       2070.00       2042.70        67.45 o                         
   2   4  13        166.23        148.38        22.50 o                         
   3   4  13        356.54        374.08        50.61 o                         
   4   4  13       6191.54       6098.41       246.28 o                         
   5   4  13       1971.69       2055.02       159.36 o                         
   6   4  13       7447.92       7005.15       313.02 o                         
   7   4  13       1170.22       1275.28       182.03 o                         
  -9   5  13        318.14        305.33        94.23 o                         
  -8   5  13       2901.09       3206.07       151.04 o                         
  -7   5  13         23.54         77.05        25.05 o                         
  -6   5  13       7383.15       7365.52       225.74 o                         
  -5   5  13         12.32         34.88        17.09 o                         
  -4   5  13       4454.26       4533.47       146.57 o                         
  -3   5  13         12.79         31.59        22.88 o                         
  -2   5  13       2490.19       2698.90       126.54 o                         
  -1   5  13        276.84        286.88        31.73 o                         
   0   5  13      17280.30      17435.96       307.46 o                         
   1   5  13       1478.92       1497.55        57.24 o                         
   2   5  13      22693.91      23833.59       343.03 o                         
   3   5  13         29.10         57.55        19.81 o                         
   4   5  13       7956.46       8197.41       267.25 o                         
   5   5  13          4.97         29.00        28.96 o                         
   6   5  13         51.22         -6.45        35.12 o                         
   7   5  13          1.34       -101.18        67.45 o                         
  -9   6  13        115.28        145.24       112.80 o                         
  -8   6  13       2225.77       2301.12       164.45 o                         
  -7   6  13          1.01         47.32        20.01 o                         
  -6   6  13         31.30         55.47        22.30 o                         
  -5   6  13       2307.78       2320.52       116.86 o                         
  -4   6  13       8068.19       8159.94       219.67 o                         
  -3   6  13       3668.03       3692.32       149.02 o                         
  -2   6  13      17365.77      17564.54       541.63 o                         
  -1   6  13       2979.51       2961.94       113.59 o                         
   0   6  13       8416.89       8596.66       215.11 o                         
   1   6  13       1198.01       1178.29        56.47 o                         
   2   6  13        118.81        156.08        26.85 o                         
   3   6  13        133.87        171.38        30.75 o                         
   4   6  13       9890.63       9872.12       369.38 o                         
   5   6  13         54.83         11.42        65.38 o                         
   6   6  13      11655.50      11367.50       414.20 o                         
   7   6  13        185.76        165.10        63.85 o                         
  -9   7  13        661.44        523.81       187.41 o                         
  -8   7  13       6288.86       6344.60       254.77 o                         
  -7   7  13       5273.74       5494.67       233.57 o                         
  -6   7  13      14123.26      14809.00       493.32 o                         
  -5   7  13        936.43        928.50        75.04 o                         
  -4   7  13      13144.52      13629.70       416.25 o                         
  -3   7  13         76.79         77.97        24.27 o                         
  -2   7  13        164.42        144.69        30.60 o                         
  -1   7  13        202.93        159.73        38.36 o                         
   0   7  13      11919.56      12093.86       334.40 o                         
   1   7  13       2466.82       2504.07       125.04 o                         
   2   7  13      20329.37      21317.10       354.43 o                         
   3   7  13       4348.12       4482.76       143.10 o                         
   4   7  13       7064.81       7307.50       302.03 o                         
   5   7  13       1440.97       1449.79       120.13 o                         
   6   7  13          1.69         23.26        53.16 o                         
  -9   8  13       3266.62       3782.47       317.28 o                         
  -8   8  13       1416.69       1624.00       129.94 o                         
  -7   8  13        189.92        190.74        45.64 o                         
  -6   8  13       1089.25        979.37        98.10 o                         
  -5   8  13       2699.67       2778.10       210.46 o                         
  -4   8  13       6593.35       6574.38       300.35 o                         
  -3   8  13       4605.33       4794.28       206.47 o                         
  -2   8  13       5579.68       6205.98       278.19 o                         
  -1   8  13       4346.78       4065.93       200.67 o                         
   0   8  13       6763.10       6756.68       371.98 o                         
   1   8  13        248.57        289.08        53.00 o                         
   2   8  13          4.28         13.04        17.99 o                         
   3   8  13       2059.49       2171.77       151.42 o                         
   4   8  13       7963.90       8413.70       365.93 o                         
   5   8  13       7897.54       7935.54       810.17 o                         
   6   8  13       9931.38      10301.71       499.56 o                         
  -8   9  13       4426.75       4174.43       212.81 o                         
  -7   9  13       9632.82      10083.94       501.50 o                         
  -6   9  13       5299.91       5862.78       282.10 o                         
  -5   9  13       9284.83       9850.36       721.69 o                         
  -4   9  13       1857.62       2027.13       136.35 o                         
  -3   9  13        452.28        516.13        60.02 o                         
  -2   9  13        112.69        100.47        31.03 o                         
  -1   9  13       3432.61       3294.32       148.83 o                         
   0   9  13       3095.72       3307.52       307.25 o                         
   1   9  13      15801.05      15945.79       473.32 o                         
   2   9  13       6917.76       7830.36       356.52 o                         
   3   9  13      11729.86      11869.42       522.58 o                         
   4   9  13       5487.76       5255.74       349.15 o                         
   5   9  13        532.39        460.64       169.82 o                         
   6   9  13        286.65        328.16       136.50 o                         
  -8  10  13        183.02        273.50        73.80 o                         
  -7  10  13         45.13         82.86        46.07 o                         
  -6  10  13       2055.67       2007.18       168.65 o                         
  -5  10  13       2998.72       3131.71       244.21 o                         
  -4  10  13       2576.68       2789.25       188.87 o                         
  -3  10  13      12670.04      13304.59       728.07 o                         
  -2  10  13        613.41        687.90        75.13 o                         
  -1  10  13       7986.71       7604.48       569.70 o                         
   0  10  13        940.74       1008.71       115.77 o                         
   1  10  13        277.79        259.58        65.98 o                         
   2  10  13        222.16        222.50        59.55 o                         
   3  10  13       4353.37       4278.22       317.58 o                         
   4  10  13        311.88        137.01       121.66 o                         
   5  10  13      12193.64      11853.52       558.91 o                         
  -7  11  13       6001.75       6504.78       500.57 o                         
  -6  11  13         35.12         15.36        47.26 o                         
  -5  11  13       7932.39       8298.72       627.46 o                         
  -4  11  13       1058.87       1192.33       112.91 o                         
  -3  11  13        516.61        637.72        89.64 o                         
  -2  11  13        746.52        675.54        75.96 o                         
  -1  11  13       4756.51       4889.94       266.37 o                         
   0  11  13         23.17         69.16        38.25 o                         
   1  11  13      17140.14      17369.77       959.65 o                         
   2  11  13        137.42         64.42        33.59 o                         
   3  11  13      12638.04      13183.62       970.26 o                         
   4  11  13       1006.23        994.87       161.73 o                         
   5  11  13       2191.15       2287.73       245.40 o                         
  -7  12  13         62.18        124.47        67.98 o                         
  -6  12  13         64.73          0.25        39.27 o                         
  -5  12  13       5148.38       5560.89       368.47 o                         
  -4  12  13        197.11        166.52        36.16 o                         
  -3  12  13      29742.02      29870.92      2015.04 o                         
  -2  12  13        948.47       1030.55        95.55 o                         
  -1  12  13      27066.31      28182.85      1454.41 o                         
   0  12  13       1675.99       1586.25       136.73 o                         
   1  12  13       6343.28       5771.47       419.00 o                         
   2  12  13          2.86        -16.64        43.61 o                         
   3  12  13        872.75       1071.74       168.49 o                         
   4  12  13         55.56         82.73        55.71 o                         
   5  12  13       5353.74       4825.24       367.30 o                         
  -7  13  13       3713.36       3947.16       455.18 o                         
  -6  13  13       1102.55       1348.27       142.90 o                         
  -5  13  13       7119.54       7178.04       550.58 o                         
  -4  13  13        340.85        319.57        53.87 o                         
  -3  13  13       4168.84       4625.18       240.03 o                         
  -2  13  13        409.57        373.32        55.37 o                         
  -1  13  13       2820.68       3038.18       206.87 o                         
   0  13  13       6053.78       5519.79       388.54 o                         
   1  13  13      14986.04      14833.05       756.64 o                         
   2  13  13       4710.46       4417.61       353.07 o                         
   3  13  13       6839.79       7379.63       889.90 o                         
   4  13  13       1168.18        994.54       166.04 o                         
  -6  14  13        549.06        663.06       199.39 o                         
  -5  14  13        114.14        105.18        34.13 o                         
  -4  14  13       6559.22       7020.17       493.28 o                         
  -3  14  13       5110.19       5394.93       474.01 o                         
  -2  14  13       9142.67       9659.03       563.57 o                         
  -1  14  13       7000.12       6197.05       430.69 o                         
   0  14  13       5704.49       5181.90       381.34 o                         
   1  14  13         27.30        -42.22        42.06 o                         
   2  14  13         15.38         17.72        42.85 o                         
   3  14  13       3158.98       2975.64       296.43 o                         
  -5  15  13       1299.38       1356.06       212.82 o                         
  -4  15  13       2528.28       2679.47       162.40 o                         
  -3  15  13        699.26        539.96        83.98 o                         
  -2  15  13        990.40        871.40       108.89 o                         
  -1  15  13       1202.00        994.75       113.13 o                         
   0  15  13       5852.78       5429.62       400.61 o                         
   1  15  13       3156.01       3207.95       367.38 o                         
   2  15  13       8592.96       8869.36      1078.81 o                         
   3  15  13       1080.80       1275.69       220.98 o                         
  -4  16  13       6356.82       5675.27       525.56 o                         
  -3  16  13        202.45        228.96        71.67 o                         
  -2  16  13       4685.24       4221.85       384.01 o                         
  -1  16  13        282.61        300.64        67.66 o                         
   0  16  13       1409.61       1522.87       215.01 o                         
   1  16  13        308.99        130.87        92.33 o                         
   2  16  13         69.02         81.74        64.88 o                         
  -2  17  13        422.03        328.93       103.25 o                         
  -1  17  13        117.92        124.99        60.50 o                         
   0  17  13       3802.91       2752.32       425.98 o                         
  -8   0  14      18098.04      17909.71       523.20 o                         
  -6   0  14      11216.24      10950.21       285.78 o                         
  -4   0  14        686.97        497.67        55.79 o                         
  -2   0  14       5839.31       5758.31       177.88 o                         
   0   0  14      23980.00      22899.20       495.90 o                         
   2   0  14      13038.00      12276.99       507.59 o                         
   4   0  14        914.00        915.48       126.64 o                         
   6   0  14       6650.29       6571.94       552.26 o                         
  -9   1  14         94.39        139.38        48.53 o                         
  -8   1  14        107.11        106.40        31.03 o                         
  -7   1  14         50.21         68.60        25.94 o                         
  -6   1  14       4490.36       4367.34       130.59 o                         
  -5   1  14        531.08        525.81        42.31 o                         
  -4   1  14      11659.52      11255.09       291.44 o                         
  -3   1  14       1307.40       1219.49        63.97 o                         
  -2   1  14       8038.50       8161.37       159.20 o                         
  -1   1  14       2490.23       2390.13        67.59 o                         
   0   1  14        854.66        961.61        45.65 o                         
   1   1  14          8.09         39.46        13.30 o                         
   2   1  14       4018.84       4131.31       150.23 o                         
   3   1  14        973.02        971.51        87.56 o                         
   4   1  14      24919.04      24654.50       506.19 o                         
   5   1  14       1206.46       1076.19       124.96 o                         
   6   1  14      11103.92      10498.75       391.21 o                         
   7   1  14        821.58        645.26       125.75 o                         
  -9   2  14       3565.60       3512.62       221.06 o                         
  -8   2  14       9643.24       9542.37       299.93 o                         
  -7   2  14       4940.69       4919.75       183.48 o                         
  -6   2  14       6620.27       6423.87       185.59 o                         
  -5   2  14       2696.69       2506.94       101.50 o                         
  -4   2  14         98.56         91.27        19.93 o                         
  -3   2  14          6.55         42.77        18.78 o                         
  -2   2  14       6870.35       6797.08       151.51 o                         
  -1   2  14       5332.77       5245.92       116.66 o                         
   0   2  14      18763.29      18962.46       270.22 o                         
   1   2  14      10182.76      10212.75       190.23 o                         
   2   2  14      16473.14      16773.95       409.21 o                         
   3   2  14       1211.10       1231.13       137.04 o                         
   4   2  14       2218.11       2192.92       160.12 o                         
   5   2  14        182.93        206.18        57.50 o                         
   6   2  14       1439.17       1309.52       135.85 o                         
  -9   3  14        308.06        415.25       147.24 o                         
  -8   3  14          1.26          2.37        24.08 o                         
  -7   3  14        408.43        341.67        55.26 o                         
  -6   3  14       5220.53       4980.28       176.19 o                         
  -5   3  14      10203.12      10121.43       231.73 o                         
  -4   3  14      12358.96      12313.88       322.20 o                         
  -3   3  14      16562.11      16241.79       280.69 o                         
  -2   3  14      10997.24      10974.02       242.55 o                         
  -1   3  14       7326.79       7086.90       122.01 o                         
   0   3  14       2950.36       2893.41        79.69 o                         
   1   3  14       1212.80       1351.98        51.42 o                         
   2   3  14        936.74        912.93        58.64 o                         
   3   3  14       7199.64       6571.33       302.60 o                         
   4   3  14       3989.56       4146.63       251.48 o                         
   5   3  14       5447.92       5228.60       264.19 o                         
   6   3  14       3731.20       3936.39       235.77 o                         
  -9   4  14       4517.85       4595.24       501.10 o                         
  -8   4  14        359.32        317.38        57.86 o                         
  -7   4  14       2818.50       2757.30       135.76 o                         
  -6   4  14        961.58        959.33        76.55 o                         
  -5   4  14       1527.23       1523.80        77.54 o                         
  -4   4  14         43.80         42.27        20.08 o                         
  -3   4  14        135.48        146.88        48.18 o                         
  -2   4  14       2447.50       2584.22       115.68 o                         
  -1   4  14      17116.02      17176.20       366.22 o                         
   0   4  14       4720.53       4814.52       151.08 o                         
   1   4  14      20535.96      21071.11       392.79 o                         
   2   4  14       5202.80       5396.25       167.15 o                         
   3   4  14       2791.77       2958.43       146.02 o                         
   4   4  14        581.55        706.29       111.61 o                         
   5   4  14        110.06        175.77        46.87 o                         
   6   4  14         32.39         11.08        30.96 o                         
  -9   5  14        820.56        670.79       191.16 o                         
  -8   5  14         13.15         40.04        23.63 o                         
  -7   5  14        718.82        655.12        86.37 o                         
  -6   5  14         88.44        106.50        49.92 o                         
  -5   5  14      12261.70      11728.72       449.48 o                         
  -4   5  14         15.26         -0.06        31.08 o                         
  -3   5  14      29369.17      30226.46       582.51 o                         
  -2   5  14        627.59        656.05        66.20 o                         
  -1   5  14       9961.85       9797.43       252.43 o                         
   0   5  14         89.34         60.60        20.61 o                         
   1   5  14        331.17        357.98        27.99 o                         
   2   5  14       1016.71       1035.03        64.31 o                         
   3   5  14       7367.36       7676.81       249.20 o                         
   4   5  14        153.21        177.54        43.17 o                         
   5   5  14       8775.69       8508.74       346.76 o                         
   6   5  14        641.41        714.41       124.64 o                         
  -9   6  14       6250.63       6304.42       609.16 o                         
  -8   6  14          9.57         33.98        39.58 o                         
  -7   6  14       8675.10       8441.12       325.63 o                         
  -6   6  14         77.38         42.77        26.18 o                         
  -5   6  14       5889.22       6049.44       238.04 o                         
  -4   6  14        903.82        920.86        79.83 o                         
  -3   6  14        287.32        295.86        48.71 o                         
  -2   6  14        100.73         91.58        22.60 o                         
  -1   6  14      19612.60      18901.54       475.34 o                         
   0   6  14        545.57        527.47        66.44 o                         
   1   6  14      20852.25      21356.09       388.57 o                         
   2   6  14       2958.51       2992.16       119.16 o                         
   3   6  14       5182.79       5405.68       212.19 o                         
   4   6  14       1249.08       1275.69       125.87 o                         
   5   6  14        231.32        209.42        64.65 o                         
   6   6  14         63.05         33.68        51.66 o                         
  -8   7  14        709.40        776.09        85.97 o                         
  -7   7  14        456.51        338.09        70.62 o                         
  -6   7  14       1652.30       1823.47       133.62 o                         
  -5   7  14       7733.65       8192.08       285.13 o                         
  -4   7  14       2961.36       3172.72       189.73 o                         
  -3   7  14      16461.21      17750.59       545.84 o                         
  -2   7  14        575.33        615.97        65.50 o                         
  -1   7  14       4069.60       3993.66       206.54 o                         
   0   7  14        992.65        961.80        92.53 o                         
   1   7  14        500.71        570.70        91.38 o                         
   2   7  14         52.87          9.43        26.16 o                         
   3   7  14       8157.33       8432.85       753.77 o                         
   4   7  14       3205.42       2933.21       255.85 o                         
   5   7  14      11622.71      11370.61       512.34 o                         
   6   7  14       3134.89       2908.29       267.36 o                         
  -8   8  14       6179.29       6607.44       418.87 o                         
  -7   8  14      13772.15      14137.82       742.74 o                         
  -6   8  14       7457.17       8155.07       294.47 o                         
  -5   8  14       4395.84       4408.91       243.12 o                         
  -4   8  14         11.75         46.43        23.00 o                         
  -3   8  14       2124.94       2024.32       142.30 o                         
  -2   8  14       2994.92       2797.02       145.04 o                         
  -1   8  14       6481.55       6416.99       352.81 o                         
   0   8  14       5045.42       5137.59       225.56 o                         
   1   8  14      10407.81      10560.30       399.13 o                         
   2   8  14       5556.80       5578.46       247.18 o                         
   3   8  14       4997.87       5107.92       446.32 o                         
   4   8  14       1226.63       1186.62       234.58 o                         
   5   8  14        294.05        345.86        89.06 o                         
  -8   9  14         24.24         43.56        34.17 o                         
  -7   9  14        458.82        413.34        70.76 o                         
  -6   9  14       4410.52       4769.07       227.44 o                         
  -5   9  14       5366.51       5487.93       338.17 o                         
  -4   9  14       9706.50      10417.05       377.89 o                         
  -3   9  14       4946.28       5000.81       382.46 o                         
  -2   9  14       3212.46       3545.30       244.99 o                         
  -1   9  14       1638.88       1641.67       136.28 o                         
   0   9  14         29.76         17.43        27.52 o                         
   1   9  14         33.46         41.28        43.80 o                         
   2   9  14       4486.52       4617.37       233.20 o                         
   3   9  14       2102.85       2381.20       233.90 o                         
   4   9  14      11416.00      10858.76       520.30 o                         
   5   9  14       4306.08       4283.80       455.68 o                         
  -7  10  14       1149.19       1168.20       117.19 o                         
  -6  10  14       7164.43       7406.87       382.53 o                         
  -5  10  14         50.63         34.64        40.69 o                         
  -4  10  14        546.47        608.12        80.43 o                         
  -3  10  14       1783.90       1889.77       157.40 o                         
  -2  10  14       6583.29       6233.86       432.58 o                         
  -1  10  14       1099.71       1113.47       114.90 o                         
   0  10  14      10478.71      10924.55       723.42 o                         
   1  10  14       3399.94       3724.05       243.10 o                         
   2  10  14       6860.37       7335.39       650.33 o                         
   3  10  14       4309.62       4478.59       493.61 o                         
   4  10  14       1946.44       2116.11       228.03 o                         
   5  10  14        514.80        733.18       195.15 o                         
  -7  11  14        212.43        228.04       119.91 o                         
  -6  11  14       2961.61       2889.15       207.90 o                         
  -5  11  14        350.26        339.20        68.09 o                         
  -4  11  14      13168.29      13367.86       852.28 o                         
  -3  11  14        308.51        261.10        64.95 o                         
  -2  11  14      14480.52      15905.32       649.05 o                         
  -1  11  14        110.13        131.15        44.27 o                         
   0  11  14        748.41        659.25       128.01 o                         
   1  11  14        581.04        695.80       108.45 o                         
   2  11  14       4180.14       4435.64       416.75 o                         
   3  11  14        431.33        416.64       104.87 o                         
   4  11  14       8498.79       8425.55       799.56 o                         
  -6  12  14       3190.81       3696.21       341.32 o                         
  -5  12  14        929.52        984.04       110.73 o                         
  -4  12  14         41.91         33.26        32.62 o                         
  -3  12  14          1.67         39.74        45.64 o                         
  -2  12  14      10572.68       8851.03       519.01 o                         
  -1  12  14        888.88        942.17       110.45 o                         
   0  12  14      17021.27      16966.24       781.89 o                         
   1  12  14       3557.25       3799.87       251.12 o                         
   2  12  14      10016.34      11035.96      1425.81 o                         
   3  12  14       1088.47       1316.78       188.64 o                         
   4  12  14       1142.47       1172.19       180.39 o                         
  -6  13  14       2621.90       3172.64       434.22 o                         
  -5  13  14       2959.87       3228.72       347.10 o                         
  -4  13  14       9867.53      10522.22       913.45 o                         
  -3  13  14       7491.35       7672.56       929.52 o                         
  -2  13  14      12724.35      10806.62       585.21 o                         
  -1  13  14       4477.27       4999.93       264.20 o                         
   0  13  14        895.00        756.72       179.89 o                         
   1  13  14         80.50         91.85        44.62 o                         
   2  13  14       3284.12       3561.85       321.33 o                         
   3  13  14       1595.66       1509.69       209.66 o                         
  -5  14  14       1204.68       1267.32       143.86 o                         
  -4  14  14        623.67        824.46       157.05 o                         
  -3  14  14        333.34        362.97        74.74 o                         
  -2  14  14       1509.26       1387.87       141.88 o                         
  -1  14  14       4586.47       4190.55       285.46 o                         
   0  14  14       6690.34       6529.12       471.65 o                         
   1  14  14       7820.76       8450.38      1221.06 o                         
   2  14  14       2823.09       2991.43       601.29 o                         
  -4  15  14       1920.74       1704.88       239.74 o                         
  -3  15  14       6414.40       4584.10       390.09 o                         
  -2  15  14       2453.31       2342.37       246.95 o                         
  -1  15  14       1749.41       1917.90       217.70 o                         
   0  15  14        126.33         87.14        51.48 o                         
   1  15  14        208.80        229.26        84.48 o                         
  -2  16  14         42.10         44.53        59.15 o                         
  -1  16  14       4071.93       3138.37       569.10 o                         
   0  16  14       1431.42       1079.66       185.49 o                         
  -7   0  15       5907.96       5652.70       280.99 o                         
  -5   0  15      15735.45      14853.89       387.23 o                         
  -3   0  15       8259.23       7535.91       262.59 o                         
  -1   0  15        996.07        965.71        52.85 o                         
   1   0  15       3316.34       3352.43       182.10 o                         
   3   0  15      10633.62      10321.31       451.19 o                         
   5   0  15      13929.25      14320.52       796.57 o                         
  -9   1  15       6537.10       6457.40       550.26 o                         
  -8   1  15        991.11       1070.24       116.33 o                         
  -7   1  15       8163.95       8234.25       378.22 o                         
  -6   1  15       2391.96       2136.33       116.11 o                         
  -5   1  15        407.92        374.95        40.92 o                         
  -4   1  15        316.05        317.10        30.52 o                         
  -3   1  15       6612.75       6308.03       171.93 o                         
  -2   1  15       1068.03       1006.42        57.94 o                         
  -1   1  15      13206.08      12625.50       243.97 o                         
   0   1  15       1413.82       1398.23        53.13 o                         
   1   1  15      11053.15      11121.95       213.06 o                         
   2   1  15         34.87         40.54        22.97 o                         
   3   1  15       2480.23       2261.13       142.57 o                         
   4   1  15        131.18        146.68        46.58 o                         
   5   1  15       3646.86       3566.07       219.18 o                         
   6   1  15        977.56        977.01       176.43 o                         
  -9   2  15        101.85        150.98        77.86 o                         
  -8   2  15        248.29        340.77        69.76 o                         
  -7   2  15       3463.61       3218.53       150.45 o                         
  -6   2  15       2016.43       1970.89       112.21 o                         
  -5   2  15      13449.38      12689.12       259.69 o                         
  -4   2  15       8199.61       7814.42       205.97 o                         
  -3   2  15       7236.72       7278.60       164.59 o                         
  -2   2  15       2586.59       2529.16        90.15 o                         
  -1   2  15        188.57        178.95        20.40 o                         
   0   2  15        232.90        288.12        24.34 o                         
   1   2  15       3480.74       3600.38        88.59 o                         
   2   2  15       6039.69       5628.71       287.65 o                         
   3   2  15      12625.89      13399.97       478.66 o                         
   4   2  15       3720.83       3512.29       209.84 o                         
   5   2  15      11595.12      11269.62       400.98 o                         
   6   2  15        521.09        463.10        82.86 o                         
  -8   3  15       2192.33       2414.81       154.82 o                         
  -7   3  15       1417.08       1360.13       113.48 o                         
  -6   3  15       3297.54       3089.41       169.28 o                         
  -5   3  15         16.04         14.14        22.68 o                         
  -4   3  15         24.79          9.62        27.06 o                         
  -3   3  15       4658.35       4223.95       158.31 o                         
  -2   3  15       8461.52       8472.45       215.58 o                         
  -1   3  15      13180.95      12341.24       306.62 o                         
   0   3  15      13302.82      13882.54       245.44 o                         
   1   3  15       9795.23      10004.79       163.66 o                         
   2   3  15       2875.27       2920.99       176.07 o                         
   3   3  15       1873.38       1991.00       177.41 o                         
   4   3  15          4.95         -6.54        37.14 o                         
   5   3  15        215.50        214.62        57.08 o                         
   6   3  15       2432.27       2395.54       245.18 o                         
  -8   4  15       2047.57       1999.56       143.10 o                         
  -7   4  15        433.62        303.01        55.08 o                         
  -6   4  15       7980.30       7803.08       278.41 o                         
  -5   4  15       5097.45       4987.08       213.63 o                         
  -4   4  15      16788.73      17012.26       323.85 o                         
  -3   4  15       6422.09       6168.94       196.33 o                         
  -2   4  15      10629.31      10531.40       228.34 o                         
  -1   4  15        222.65        149.71        31.78 o                         
   0   4  15       1047.89       1099.99        75.74 o                         
   1   4  15       1592.53       1593.41        62.03 o                         
   2   4  15      18391.24      18340.69       378.12 o                         
   3   4  15       5616.15       5902.92       327.81 o                         
   4   4  15      12293.33      12413.17       410.32 o                         
   5   4  15       1868.99       1701.42       195.87 o                         
   6   4  15       3260.56       3039.42       334.02 o                         
  -8   5  15       3375.35       3393.76       205.89 o                         
  -7   5  15        437.72        300.12        62.02 o                         
  -6   5  15        612.27        581.24        82.32 o                         
  -5   5  15        713.95        595.79        75.95 o                         
  -4   5  15       3047.48       2907.18       144.94 o                         
  -3   5  15        215.33        144.35        29.24 o                         
  -2   5  15      21227.26      21071.90       536.64 o                         
  -1   5  15        903.27        901.89        72.54 o
[truncated: 42,364 more chars]
